# Supplementary material for: Genome-wide Target Enrichment-aided Chip Design: a 66 K SNP Chip for Cashmere Goat
Source: Sci Rep. 2017 Aug 17;7:8621. doi: 10.1038/s41598-017-09285-z (PMC5561203; doi:10.1038/s41598-017-09285-z)
Supplement: Supplementary file 2 — Dataset 1 [file 41598_2017_9285_MOESM2_ESM.xlsx]

## Sheet: Sheet1
Genome-wide Target Enrichment-aided Chip Design: a 66K SNP Chip for Cashmere Goat
Xian Qiao1#, Rui Su1,2, 3,4,5#, Yang Wang6,7#, Ruijun Wang1,3,4,5#, Ting Yang6,7, Xiaokai Li1, Wei Chen10,17, Shiyang He7, Yu Jiang9, Qiwu Xu6,8, Wenting Wan11, Yaolei Zhang6,8, Wenguang Zhang1, Jiang Chen6,7, Bin Liu12, Xin Liu6, 8, Yixing Fan1, Duoyuan Chen7, Huaizhi Jiang13, Dongming Fang7, Zhihong Liu1,3,4,5, Xiaowen Wang7, Yanjun Zhang1,3,4,5, Danqing Mao7, Zhiying Wang1,3,4,5, Ran Di14, Qia…
Goat Populations	Breed/Type	Sample number	Sample_site	Main Usage
Chip design Population	Inner Mongolia cashmere goat(Albas Type)	19	Erdos City, Inner Mongolia	Cashmere&meat
(n=73)	Inner Mongolia cashmere goat(Erlangshan Type)	19	Bayannur League, Inner Mongolia	Cashmere&meat
	Inner Mongolia cashmere goat(Alashan Type)	16	Alxa League, Inner Mongolia	Cashmere&meat
	Liaoning cashmere goat	19	Gaizhou City, Liao ning Province	Cashmere&meat
Testing Population	Inner Mongolia cashmere goat(Erlangshan Type)	1438	Bayannur League, Inner Mongolia	Cashmere&meat
