# Supplementary material for: Genome-wide Target Enrichment-aided Chip Design: a 66 K SNP Chip for Cashmere Goat
Source: Sci Rep. 2017 Aug 17;7:8621. doi: 10.1038/s41598-017-09285-z (PMC5561203; doi:10.1038/s41598-017-09285-z)
Supplement: Supplementary file 3 — Dataset 2 [file 41598_2017_9285_MOESM3_ESM.xlsx]

## Sheet: Supplymentary Table 3
Genome-wide Target Enrichment-aided Chip Design: a 66K SNP Chip for Cashmere Goat
Xian Qiao1#, Rui Su1,2, 3,4,5#, Yang Wang6,7#, Ruijun Wang1,3,4,5#, Ting Yang6,7, Xiaokai Li1, Wei Chen10,17, Shiyang He7, Yu Jiang9, Qiwu Xu6,8, Wenting Wan11, Yaolei Zhang6,8, Wenguang Zhang1, Jiang Chen6,7, Bin Liu12, Xin Liu6, 8, Yixing Fan1, Duoyuan Chen7, Huaizhi Jiang13, Dongming Fang7, Zhihong Liu1,3,4,5, Xiaowen Wang7, Yanjun Zhang1,3,4,5, Danqing Mao7, Zhiying Wang1,3,4,5, Ran Di14, Qia…
Chromosome	position	sequencing targets
chr1	19706	AACTGCTCCTTAAGTGTTTTCCTATTCTATCCATCTTCAAAGTTGGGAGTAACACCAGCCAAGAGTAAAGCACTGGATGGACTGTTCTCATCCTGGGATGGAGTGCCCCCTCGCCTTGCTGGTCTCAGTTCTCTCCCTCCTGAAATAAAGATGATGAGCTAGAAGGCTCCCTTGCAGGCCCAGCCTGCTGCGATGTTGCGTGTAACACACATTCCCAACAGGCCATCTAAACAGGCCACCCACGTGACATCAGCCCACTTCCTGCCACCAAACCCTAATTGCCAAATGCAGAGTAGAGAAA
chr1	62946	TGTGCTCCACACTGGAGACAGCATACAGAGGGTGGTGTGAGTGGAGTTTTGGGGGGTACCCAAGCCAAATCAGGGTTGGGAAAGCCTCCCTGGAGGAGACGATGGCCACGCGGAACCTTGGACACAAGCAGATAGCCAGGCAAGGGAGGATGAGAGGGATGAAGGGGAAGAAACTTGATTTGGGTAGAGCACATGGAAAATTTCAAGGCAGAAAAGAATGTGGTTCTCCCAAGGACCAGTAAGTAGTTTAACTTGGCGGCACAGTGGTATCAAAAGGGGGGGGGGCGGTGAGGGGGCACCC
chr1	97030	GTAAATACATGCATATCACTTCCTCTAAGATATGGGATAGATAAGACGTTCTCTTCTGCATGCTGCTGTCTTCCCTTCACTGGCTCATCCTCTGCGCCACTGGGTCGTCAGGGACCACAGCACTGTGCAAGCACGCCCCTCTGCTCCATCCTGCCTCTGCTTCACTGGGTCACGCCTGGGTTCAGACACCAGGGCAGGCCCTTGGGACCTCTAGGTCTTGGGTATCTGTTCATCTTCCCAGATCTCTTTTGGGCAAGTGGTGTGAGAGTCCCCATCTCTCTCAGCAGCGCTCCCTTGCAGT
chr1	139803	TAAAAAGGCCAGCAGGTGACACGGTCCGTTCTTTTTGCCGACAGGCCAGCCCCTGTTCTGTGCCGGCCCCGCTCCTGTCACGGCGATGGTGCTGTGCACGCCAGTGTGTGTTGGGGGTGGGCTGGGGAGTCGCCTCCTCGGTGCATGTTTCCTGCACACAATTGTTTGGACCCGTTTCAAGGGCTGAGGAGTGCTAGTCGTTCAAAATACAATTCAGTTGCGACAGAGAATTTTTTCCTTTGTAAATACTAATCAGCACATGGAGACGCTGGCACTTAATGAAACTATAAGTGACTCTGCT
chr1	187624	TACGGATAATACAAGCAATATGGAAAGTGATTTCCAAAAGGGTTTTGAGCCATAAGGCACGAAGTACATGGACAACATGCTTTACATATTTCAGTGGCAGAGTGTTGATTCAAGATCCAAGCCAGCCAGGCTGCTCTGCAGTCTAAACTTTTTGTTTAAGAAGTTGTCATTTGCATCCCGTTCTTAGGATATTTTTCTCTATTTTCACAAGGGCTCTTATACCACTGGTACTTAAATTAATGGAAATTATGTGTGGAATGGAATGTAGTTAATGGAAGAAGCAAATCACCCAGTCTTTTGG
chr1	217521	TTGGGAGGGAATGCAACTCAGCCCATAACTAAGGTCTTTGAAAGTGCAAAATTATTTCTTAGACTTGGATTCTTTTGTATTCCGTCCACTCCTTTTCAAGAATGGTCCTGTCAGCATCTCAGCAAGGGGATGGCAGATCTGGAATTTTACGGTGGAAGTAAGAATTGCAACAGTAACTTCGTTCTCCAAGTGATATTTCTGGTCCCTGAGGAGGGTTTTACTCTAGGAGAGATGGATTAGGATAGCCATCCTGAATGCTCCGTGGGTAACAGTGTGGGCCTGTGCTGCTTCCGAGTCCCAG
chr1	261045	TAGAATACAGATAAGAAATACATTTTTTTTTTCTTTCCCAGTTCTCCTGTCTTCTGATTCTAAAGTAGGACACAGGGAATTTCAAATATGCCACTGCTTTTGGCAATCTTTAATTCACATCTGAAATTCTCACTCTCGTGACTCACCAAATGTTACATGGCAATCAGGTAGATGGATTTTATTCTCACATACCTCATTTTCTTCAGCACTCCTCATTTTCTTCAGCACTCCCTCCCCACTGTTCGTGAAAGGTCATTTTAATCATGACTATGCTTGTGAAAGACAGAGAAGCTTATTTGCA
chr1	294125	TTTTCTGGAAAGGGGCTGTGCCATTAACTCCTGTCACTTGCGGTTCTGATAAATACGGGCATGAAGTTTCTAGATCCATTGGGTTTGATGAGAGAAGCCAAACGTCTGGATATTTAGCATACGAGCTCTCAATTTTTTTAATCTAAAAAAACAATTCAGAATTAAAGCAATCAAACAGACCCTCTGCCTGGAGGCTTGAACTGGCCTGCGTTCCCTCTTCTAAGACTTTTGCAGAAGATCTGGGATTTGACCAAGTCCTGAACCCCAGTTGGAGGATGATCATCGACCTGTAGTTTGGGAA
chr1	346612	ACTCATTGCCCTGGAGGAGAATAAAGATGCCAAACCATAAACCTGAGGGCAGGCCCTGTTCCTGTGAAGCCCAGGCTGAGCTACTTTCCTGCAGAGGGAGGCAGAGGACAGGGCCGACTAGAGGAGAGCATGCGGGCAGAGGTGTTCCCATGCCTGGGCCCAGAAAGACCCTCTTTTGTTGGGGGAACAGAGGGTCCTTGGCCAATTCACTCTTGGACCCCTCGAGGTGGCTGGGGCCTCCTGGGGCAGTGGCCTTGGGGCACAGACCTCTGTGGGCTGGATCCTGGCCTTGAGGTTGCTA
chr1	376234	TTTAAAGACCCTATCTCCAAATATAGTCACATTCTGAGGTGCTGGGAGTCAGGGCTTCAACAAGAGATTTGGGGGAGACACAGTTCAGTCCCTGACAGCAACCTGTTAACAGTGATGAGCCAAGTTCCTGACTCATTTCCACGTGGGTCATGAGGGTCATATTTATATTTATTCGTTCATCCATTCTGAGCACCTACTATGTAGCAGGCATTGTGCCAGCTCCCAGTGGCACAGTCATGACACGTCTAGTGAGGCCTGAACACGCATATGGTTTCTGTCCATGTAAAAAGCAGAGACATTA
chr1	426293	TTCCTGATCTGTGGATTCTTCAGCTGCAAGATGGAAAGGAGTTTCTGTCTCATTGAGTTGTCAAAAAACGAGACGAGATGAAGAACATAAAGCACTTAGTACAGACCTGGCACGTAATAAGACAGTAAGTGCCTTTACACATGTTAACTTTTGCTATTATTTTTCAGAGAAATAAAAAGAGGACGTGGCAGTGAGAAGCACAACTTGGCCAGCCTTATTATGAGAAGGGCAGCTCTTTTTTTGTTAAATGAGGAAGAGCCAATTAACAATGTTGCGATAGTTTCAGGTGGACAGCAAAAGG
chr1	454960	CTCCTGTGTCCCTAGGGAAGCCCCTAGACAGGGACTACCCAGACCCCTCCCACCCCTTTCTTTCCGGTCCTAACTCACTGAGCCGTTCCTGGGCCCCTCAGCCCTGTTTCCCGCCGCCTCGGTTTAACTCTCCCAGAGGGGTTCCTCTCATGTGGTGTACATGGTCGCTGAGTCATGTCAGACTCTTTGCAACTTTTGGACTGTAGCCCACCAGACTCCTCAGCCCATGGGATTCTCTAGGTAAGAATTCTGGAGTGGGTTGCCATTTCCTTCTCCACAGGAGCTGAGAGAAATAGCTGAG
chr1	501809	GATACTAACAAGAATGTCGAGGACAGTGTTTGTAAAACTGAAGCCTGTTTTCCCGCACATCTGAATTGCAAAACCATGACCCACTGGTTGGATGGTGGAAGAGTCTGAGAGCATCTTGTCACTAAATGCAGGATATTTGTTGGTTGATGCAACTAGTTTAAAGTGTTAAGTGTGGGATTGTTTCAAGGTTGGTACACAGTTAAAGAGGAAAGACAGGGCAACGTAATGGTTAGACTGTGGACTTTGTCATTGCATAAACATGGGTTGTAGGACTTCCTTAGAGGTCCAGTGGTTAAGAATT
chr1	536542	TTCTCCCTTTTTGTCTCTAACTCTCTAAAAGGGTAACTCATGTTCTCATGGGTTTTTTTTTTTTTCATTTTGTACTTGAATGATAAATCTTTCTTAATTTCTTAACTCATTATGATACATATTAAAGCCTCACCCATATTACTGCACCAGGCTTTAATTAGGGGAAGATTATTTCCTGATTCTATCTCCTTAGCTCCATGGGATTGTGCTACAAGTAGGAGAACCACAGGAGAAATGACTAAAAATGACAAAATTGTTTGTTGGCAGGGCTTTGGGGAAGCAGGCACACTAAACTTTGCTG
chr1	581555	GCACCACACAACCATACTGAGCCACGCCTTCACCAGGAGAGGAAGGAGCCAGGTTTGCAAGGTCACAAAGATTCCCACTAAGATGAGAACTTGGCAGGATGGTTTTCCCACTGCCTGTGGCAGTGGAAGGGGCAGACTGGAAAGGGGCACGTGAAAGTGATTTCTTAATGTATTTCAAGGTTGGTGAGGAGACAAATGGGCTTTCCAGGTGGTGCAGCGGTAAAGAATCTGCCTGCTGATGCAGGAGACGCAAGAGACGTGGGTTCAATCGTATGGCTGTCTTCCTATAAGGATGCCACGC
chr1	619289	CGCTAATGAACTCACCTCAGTGGAGGCCCGCCATGCAGGTGGCCCTGCACCCCTAGTCTTGTTTCCACCAGAGTTGAAAGTCCCATCGCGAGAGGGAATCTTTCCGCAAATTAGCCTTTAGCAGCAAAAGGGAGGGTTGCATGGTGCAGACTTTAATGGGAATCAGGACATTTTGTGGTTTTCCTATGCTGCCCCTGACTTAGCGTCTAGAACATCAGTCATCATCCTTACGGCTTGCTGTGGCCAGTGCGCTCTCTTGGCAAAACTCTGTTAGCCTTTGCTCTGCTTCATTTTGCACTCC
chr1	666277	GCCCCTTCCCGGCCAATTAATAGCATCACACTGGAGATGAGAGCTTCAACATATGAACTTTGGGGGGACGCAGACATTCAGTCCATAACAATTAGGCCACAAAGGAAAAGGTAAAAATAGATAAAAACATCCTGTTCAGTGTGGAAGACCAAGATGATAAGAAAGGATGACCTGCTCCAAATGGATAGAAACACAACTGTATTTTATTACATAGCTGAGCTCAAAACCGAACAGAGACCAGAACAAAAGAGGGGTGACATAGAGCAGTGAGCAGTAGCCAAAATATTAAAGCAGTCCAAGG
chr1	698153	CATCTTGGGACACTGCCACCGAAAAAGAGAGCGAGACCAGAGCAGTCCTGCCTTGAAACCCCGTCATGAAGCACCTACACGCAAGAACGGGGTCAGGATGCTGGCCTGGGCCTGATGCTGGCAGCAAAGCGCAAGAACAAGGAAACATTAGCAAGCGGGAAAACTACAGGGGAGAATCAATCTCGAGAGAGAGAGAGGGTGCCAGCGCTCCTGGAGGACGCTGCAGACACATCTGGGGAGCAAGTCAGTAAAATTCCACTGATTCACCATAGAGCCAGTTATTTTTATCGTTCTGCTTACC
chr1	739389	AAGAAATAAACAACAGGACCATAAACAGGCTAACAGTTTTTGGAAGGAATGGTCGAGATCATGCCCTGAACAGAACCTAAGAAGTGAACATAAAACTGAGGCATGGTTTTGTAGATTACAAATCCAGCTGATTTTTCTCTTACATTTCAAAGACCGAACAAGTAAAATACAGAGAAATAAGATCAGAAATGCTTTCCTTGGATGTCAGAAGGCAGGAGATTTTGAAATTGTAAGTAGCTTCCAATTATTTCATCCAAATCAGGTAAAATATTTAATAAAGCAACGGGTATTAGGAGGAATT
chr1	795541	ATTATAAAAACTGTTGCACTTCCCTGGTGGCCAGTGGCTAAGACTCCACACTTCCAATGCAGGGGGCCTGGGTGTGATCCCTGGATAGGGAGCTCGATTCCACATACTGCAACTAAGACCCTCCAGAGCCAAATAAATATTTTTTTACACTGATGTGTTATATTCCATCCAAGAAAATGCCATTGTCCTCGTAATCATTCCCCTGCTTTTGGCCATTTCACTTCACCATTTTTCATGCTTCATTTTTTTTTTTTTTTGATTGTAGGCTAATTACTTTACAATATTGTATTGGTTTTTGCCA
chr1	824222	TATATATATGTACCACAACTTCCTTCTTTTTTTTTTTTTTTAGTAATGATTCCATTTAGCTTGCATAGTTGTCAAGCCCAAAGAGACTTACAGGTGTCCTGATCAAACAAAAAAAAAATCACAAAGAATCAAAGAAAACAAGCAGTAACTGCCATGCCCCTCTGTGACTCACCTGCATGTTTGGAATTCAGCACCTGCTGCCCTAGTATTCATAGCATTGCTGCATCTGTTTGCATGCATCCACATAGACTCAAGACAAGGCGTGCACCACAACTTCTTTATCCATTCATCTGTCAGTGGA
chr1	855286	CACAACTACTGAGCCCATACCCTAGAGCCTGCTAAGCCTCAACTGCTGAGCCCACGTGCTGCAACCACTGAAGCCCGAGCACCCCAGAGCCTGTGCTGTGCAAGAGCAGCCACTGCAATGGAAAGGCCGTGAACCCTAACTAGAGAGTAGTTATAGCTCGTAGCAGCCAGAGAAAGTCCACACGCAGCAACAAAGACCCAGCACGGCCATAAATAAGTAAAACTTTTAATAAATAAATTTTTAAAAGACTCAGAGTAGATTCTGATTTCCTGATTAAACTTTGCAATGTCTAAGACCTGAT
chr1	886356	ACCTGGTGTCCAGCCAGGGTGATGGTCCAAAATCCTCACTGGCTGCTGCAGCAAGGAGGCTTCCCAGAGAGGAACAGCACCTCCTCCCAGCCTGCCTGTCTGGCCTTCCTGTGTTGTATCCCAGCTTCTTACTGATCACCTGGGGCCTATGGGCGTGGACTCTGTGCTCTCAGCCTCACATCCACCTTGAGGTCATCAGCTGCTTGCAGCCAGACTCTGTCTTGCTCCCTGAAGACGTCACACAGTAGAAACACTCACCTGTCACCAGGCTGGGTCCTCAACCACCAAAGTGTTTTACCAG
chr1	942785	ATACACGGTCTACTCACAGAAAAGAAATAACGGTCTAGGAGTAGCAAATGGAAGTATTTTGAACATTACATAACACCATGTTATTACAATGCATCATTAGAAAAAAAATGATGATCAAAAGTGTCTCCACAGGTAGGAACCAGGTTCAATTCTACACCTGATCGATAAAGTAGGGAAGGAGAACATTCAAGTTAATACAAATACTTCTCCTATCAGGTTGGGGTAATGCCTGATATTGCTAAAGTATTTCCTTCTTTGGGTTAAGACATTGCAGATCCTTGTTTAAAATGTAAATGCTGGA
chr1	978977	AGAAGAAAAATACGCATTCTTTCCACTGCATAAAAAGAAACCCTGGTTACTGGGTAAGTTCTCAGTAAATATCAGAGAAAGAAGTGCTCAATTATTTTCAAGGCCGACCACATACGCCCACTTCTGAACAGGTTTATTTGGTGGGCTTTGCATCCTAAAATATTCACACATTTCTAATGATTTTAACAATATAGGCTGGTATAGAAAGTAGAACAAAATCCTTTAAAAAAATGACTCACAAAACACCCTGGCATATACTAGGGGCAAATTTACCCTGAAATCTGACAACCACACATAGTGT
chr1	1015963	CAGCTCCTCTCTTGGGCTCCAGGAAATACAGATGCCTGCCTGAGCCCTGAAGGGATGGGCCACTCGCAGTACATCACCGATCTCAGCTGAGGCCCCCATGGTGAGCCCACTGCCTAGAGAGAGGTGGTTGCTACCCCTGGAGGCAGGCCAGTCACTGGAAGGTTCCTTAGGGACCTAGTTTATTATAGACCTTAGTTTATTTAAGTCTGTCTGTGAAATAAACTTGGTTGGGCTGAGGCTGATTCCCGGGAGCCCCTACCCTTCACAGGTCCTCAAGCTGATGTTGATCCGGGCCTCCACC
chr1	1062970	CCTTTCTCTCCCAGAAAAAAAAAAAAAGCAGCCTGTGTTTTCTCTGCTGTTTCCCCTTAGATGCTCGACTCTCAGTCTCTTTTTCCCCACAGCTGCTCCTTGTCCTTCTTCTACTTGGCTCCCTGTCTATCCTTTCACCATCCCTTCCCATTTTCCCACCTATCCTTTTCTCTGTATCCCTTTGCAATCTGGAGTATCCTCCTCTTTCCCAGATCGCAAATACGTGCCGCCTGCCTCTTTGCCTGGACCACCGGCTTTAATAATACAAGAACCACCACCATCCGCCGTTCTGGTCCTGCGC
chr1	1101937	GCACTAGGATCAAATACAAATGCAGTGACCCTGACATTTGCAAACTGACTCAGTAGTTTAAACAGGAACTGTTCCGTCATGAACTTAATAGGGTTGAACTGAGGGTGACCATATACCTGAAGCTGGAAACAGAGTTCAAACCAGCACTTTCATAATTAGAATCTTAGTTACCATATGTGGTTCCACCACTGAGGATAAAGCCACAGTTTTAAACAGCTGCACAGAAATCTTGAAGCGAATATTTTTTAACCAACATAGATAAAAGCTAAACCACGCTGTACAGGACTGTGAGGCATTTTCA
chr1	1137012	CCCCCTGCACTGGAAGTGCTGAGTCTTAACCACTGGACCACGAGGGAAGTCCCAAGGATTGCAATTCTAGACATACCAACTGTAGTAAGCTACAAGTGAGTCCTTTGAGGGTCTGGGGTGGGTTGGATTTATGGGTAAGGATCATAAAGATGGGGGAATTCGGTTAGAATCCAAGCAGTAGGCTCACTGGCTTGAGGAAGAGGAGAGCCTCTTGGTGGAGGTCCATCAGTCTCAGTTTCAGTTTTCTCTAAATGCCTGATCCGTAGCACCTCTGTTCTTAAGTTTCATTTTCCTGTGGATT
chr1	1174582	AGGTCAACATAACAATGTAACAAAGGGGACCACCCTGTGGGAAAGAGAAACCTCTGGGTTCCCTGAAGAACCACTACCCCAAATCCTCAGACCCTTAAGTTCTGTAAACTAGAAACATCAAAATCTAAATATACCATGGCTCATCTCCTTATGGGAAACGCTCACGCCTACAGAAGCACTGAAGTGAGGCTGAAGAATCCTTTAAGTATTACCAAAATTTGAATTCTTCAACCCTAACTATGTACAAGGTTGGAGAACCATTGTTGGGACTCAAAGCAAATGAATCTTCTGTGAAATGCAC
chr1	1221260	GCAACTATGCTTCTAGGCGATTTGAGCAAAGCTGACCCTTCCCAGCGTATGGACAGGCATCATTTCTGGTCAGGGAGATTTGGGGTATGCTTTTTCACTCCCTTACCTGTATTTTTCAGAGCTGTCTTCAATAAACATGTACCGTTTTGACAGTAAGAAAAAACATGTTATTTCTTTAATCTCCCAAATCACAACTGCAATATCACTTCATCTAATGAGATCACAACAACTAAAGATAACAGATAATGACTAACTAATTGAACTAAGGGAGTAACATAAGGTTACAATTACCACAGTATTT
chr1	1303549	AGACACACATCTACTTTTTCTGGATGCCTCCTTCAAGTCTGAAATTAAGGAAAATTAATTATGTCAAATATTCCCCAAGATAGATTTAGATAAATCATAGAAACAATACCTTACATTCCATGGTAAGATACTGTAAGACATCTCCTGTTAGATAATTTTCCATAAACCAGCTATCTGAAGACTGGCACCTTTGCAATACTTCTTCTACAACTAAAGCCAGGGTTAAAAATAAGTTCTTAATTTATTACAAAAGTTCTTAGAATTACATTAAAATGTATTTTTCCTAAGTTCATCTAAAACA
chr1	1337172	CCTCATTTCTGTCTTTGACAATGAAAACACCCAACCTAGAGAAAGCTTGCTCCTGTTGACTCCTGATTCTAGACAGGAAAGTGTACATTCCCTATTTTGACCACATTTTAATTAATTTCCAGGGAAAATGCTCAATATCCACCCATCCTTACTCCCTTCGTTTAAGGGTTCAAATGCCCATGAACAAGTCCTGGACGCTGGGGTCACAGTCACCGGGTGCACCGTGCACTTTGTAGCTGTGAGTATGGCTCGTGATTAGTATTTAAATGTCATTTGCAGTTGCCAGAGGTAACATTCAAAA
chr1	1379153	TGATTTCCCTAGCTGGCCCAGACTGCCTTAAAAGTTTTTTTTTTTTGAAACGAGGACCAGTAATGGCTTACACATTTCACTTGGTTGGTTAATTGTATTTTTTGTCATATATGAGTTTAATGGTGAAATCTTTTGAACCTTCTAGTTCGTGTTGCTTTTGGAAACTGCTTCATGACTGGAAAGATGATGGTTCTCAGAATCTTTGAAATGGAAGGGACCCTTGATGTCATCTGGTCCAGTTATTTCCGAACTTGGCTGATGGGTGTCTGCCGGGGTCCAGCCCCGGTGGATCCAGGGTGAT
chr1	1428370	TGGGTTGGCGCCCTCGTGATGCAGCTGGCCATCCTCAGTCACCAGAGACTGGAAGCAAGGAGGGGGAGGTGACTTCCACCGTGCTGCCATCAGAGGGCTGTGGCTTCTTCGGAGGGCCTGCGAGCACACTGAGGAGCCGGAGGCCTGACCGCTCCACGGGAAGATGCCTCTGTGGGTTCACACTGCCAGCAAACAGCAGGGATGGTTTAGGAGGTTCTTGCCTAAAACACAGGCTTTCTGGGAAAAACGCCTTTATTCTGGAGAGCCCTGGAGCCCCCTAGGGATATACAGTTGTTTTCCG
chr1	1458742	CTCCTCCTGCCCTCAATCCTTTCCCAGGGTCTTTTCTGATGAGTTAGTTCTTCGCAGGTAGCAAAAGTACTGAGGCTTCAGCTTCAGCATCAGTCCATCCAATGAATAATCGGGGTTGACCTCCTTAAAGATTGACTAGCTCTGGACTTACCTGGATGGCTCTAAAGGGTCCATATATTTAGGGCCATATCACCTGCAGCCAACAGTGTGGACAAAGGCTTTGTAGGAAGAAAAGAGAATTTGTGGACAAAAGGCTTTAGCTGGAATCCTGATCCTGCCACGAAGAGCCATGGAGTCATGC
chr1	1497185	GGTTGCAAAGAGTCAGCCATGACTTAGGGATTGAACAACAGCCTTGCTATGTGGACAAGTCACCACAGCCCACAGTTTGCTTGTCTCTGAAATGAGGGTCCTCACAGTGATCGGGCTGGTTAACCTCCTGGCTCCCCACAGCCCCAGCAGTCTTCCTGCTGCCCTCCCCTCAGCGTGGATGGTGCGTCTTCCTAGAGCTTAACTGCACCTCAGTCTGTAGCTGTACCAGGCTCTGCAGGGTGACTTACGGTCCTGGCTAAGCTGGGATGAAGCGTTTCCTCAGATGAGGGACTTTCAGCCC
chr1	1586568	ATGAAGTGAAGCACCTGCTGTTTGCCCATCTCAGAGCCAGACACTTTGCAGACAGTCTACTGCTGGTTTTCAAGTATACTCCCAACACTGCTCAGTTAGCCTGCTCCCTCACTGAGTGAGTTCACTGTATCACTGTCCTGGAAAACCACTCCACGGCTCCTTATTTCTCCCCCAAACTCCTCTGTTCCCTCCTTTAGCTGATGACGTTTATTAGGAATGGAGGAGATGTCAGACTTTCCGAATTTCCCTCCCTGCTCCCCAGTCAGCTAGCCTGCCTGTGACGACCCGTGCTCTCTTCTCT
chr1	1633583	GCCCAATTCTCATGGCACGTGGAGAAGCACAGGAGCCGGGGTCTCTGGTGTCCTGTGACCAGGGGCTCAGCCCTCGCAGAGCAGAGCGTCTGAGTCGCCCCTGTCAGGTCAGCAGCGGCTGGTCAGGCGAGAAGAAACAGCAGAGCAGTGAGATCACGGGTGTCACTTGTGCCTCTGGGACCAGCTGCAGTGGTGGGGCTGGCCCTTGTTCCCTTAACCTTCTTCTTGTAACCTTCCCTGGGGGAGGAGATCGACTCGGCTCTTAGAGAAGCCGCACCCCTGGGTCCTAATGGTTTACGTG
chr1	1662345	AGGCTGAGAGTAAGCCTGCAACTGAACACTAACACAAAAAACTCAAAAAGATATACTGTTAAAGCTACAAAAGATTAAGTTATACTGATAGATTAAAAAAAAACAAAACACGACAGGGATCACAGAATGGATAAAATCCAACACAGAGCCCTTTACTTCTCATAAGCCACAGCCAAATGCCACCTAGGTTCAAATACTAATTCTAATTAAAAACTCCACAAGCACCCCTGCTCCCAAACAGTCCATCCCCCAACTCAACCTCAACACACAAGAACAAGGAAAAGAAGAGAATAGCAGTCAT
chr1	1696092	AGGGGCTAGGACAGTGCCTGGCACTTAGGACAATGCACTCAATCTAATCTATTCAATAAAAATGTGTTGAATGAATGACTAAAAGAGTGAATAGCGAGTGAAAGAGGGAATGAGTTCTCTCCTGCACTCACCCCTACAAAGTTCTACAAAACTGCTCAGATCATAATTTCCCAACCAGTAAAACAGGGATAAAAATGCCACTGAGTTGTAAAGGCTTGGTGTAGTTCCAGGCTCAAGCAGTCCTGTGTACACGTTGTGAATATTGGCTCCCCATTCTCTGTGGGTCTTGCCCCTTGACTTC
chr1	1751006	GTAACTTAGATGTTTTCCTAATGCAGGTTCCTAAGATGTAACAGAACTGCAGAATCTTCCCGTAGTGACCTGCTCTGTCTTTGACCTCCAGCCGCATGCCCTTAAATGACTCCTTTTGTTTTATCAGCATCACCTGGGAGCCGGTGAGGACGGCAGGACCTCAGGCCCACCTTGGACCCAAGGACACTGGTAAGCTGGTAAGCTGGGCCCCCACAAATGTGAGAGGAGGGCTGGCTAGGACACACATCTGTCAGGGAGCTGAGGTGCCTGGAAACATTTATCTTAGTTTAGACACGACTGA
chr1	1776481	GTGACGACCCTCTCATTCCTATAGATTTCTGATGAATCACTATTAGAAGCAGGTTGTTTTTTTTTTTTTTTTTAAGGAGTGTATAGCCACCCTGGGTCTGGAAGCACACTTTTGGGAAACTCTTTCCAAAATACTCTGCTACAGACATAGAGAGATGGGCTGTCTCCTGGGAGGAGTTTTTCCATCCCGCCCTAGGGAGGAGTCAACAGGTATGTGAATTTCAGCATCAGGAGGCCTTGCTGTTTAGCTTCACTTCCCCCTGCATAACTCCATTCGCTTCTCCCAGTTGTGACCATCCCCA
chr1	1820422	CCCTTCCTTCAGGGTTGACTTTCCCACTGAGCCTGGTGTGACGAGCACGTGTGTTAGTGATGGAGAATTCGCCTCGTTGCTGGCTTCTGACACTTATTAGTTGGGTTAATGTGAACGGGCCACCTTCTCTCTCTGAACCCAGCTTTCTCTTCTGTGATGCCAGGGATCTAGGACTTACCAGGCACTTTTCAAGCAGTAAAACCGCTACGTGTGCACTTTTTACTTGAAGTCTCCAATGAGATTTTTCCACCAAAATTTTGAGAAAGACTAAGAACTGAGTCACTCCTTTTAAAGGCGCTGC
chr1	1859892	CTTTGTGACCCCATGAACCCCATCGGGCTTGCTAGGCCCCTCTGTCCATGGGATTTTCCAGACAAGAATACTTTAGTGGGTAGCCATCATTCCTTTCATTTGATAGCCATGCTTGCTAACTTAGTTCCATCTTTAAAATATGACATTTTTACAGCAATATTTGATGACATGTGAGGATATTTATTAACGTGACAGGGGCTTTCCTGGGGGCTCAGAGGGTAAAGAATCCACCTGCCAGTGCAGGAGACTCAGGTTCTATCCCTGGGTCAGGAAGATGCCGTGGAAGAAGAAATGGCAACTT
chr1	1905049	CCAGGGTGGCCGGGACCACTGCGGGTAATGGCAGCCGCTGCCCAGACATGAATGGATGGGGAGGGATCAGCCGGGAGAGAAAAATCTTCCCCTCTTTGCTATGAATTATTCCAGAGTATCTGAGAATATCATCTAATGTAAGTGAAAACTTGGAGTCAGGTGGATGGGTGGAGGGCGTGACTGAACACGTCTGCTGAGTGGTTGTGGCCCACCAGGCTCTCTTCTGAGCTTTTCACTCAGACAGCCTCATTTCATCCCATAGCCCAATGAAGTCAGTGAGTGTTTTTTGGTTTGTTTTTGG
chr1	1941667	TCTCCCCATGCCTGCATAGCCTGAGTGTGGTCTGGGTGGGGAGCTGCAGGCTGGAGGGTGTGGAGTGCCTCTGAGCTCCAAGTGCAGAGGATACAGGGCCTGAGCCCTGCTCCGAGCACCCACCCGATGGGTGGCCTGGCCTGCCTTGTTGTCATGGAAGATGTGGCAGCATTGTATCTCCCCACTGCCTTCCGGATCCTCAGGGTGGGAGTTCAAGGCCGACTGCCGGGTAGACTTGGCCTCCACTGGCCACTCCTCCTTCCCTTCTCACCCTCTCAGGACCTGGAGCACCTGGTGGGCT
chr1	1974845	CCTACATTGAAAGGATCTCCAGCAATGAGACAAAATGTCGCCATTTAAAACATACTTTTGGGTATTTATGTATATTTGTGTTTGGCTGTGCTGGGTCCTCATTGCTGCGCTGGCCTTCCTCTGTAGTGGCAAGTGGGGGCTGCCTCTAGCTGGGGCACTCAGGCTTCTCACCGTGGTGCCTTCTCTCGTTGCAGAGCGCAGGCTCTGGGGCACAGGACTTCAGTACTTGCGGCACATAGGCTCAGTAGTTCCAGCCCCCAGGCTCAGTTTCGTGGCTCACGGGCTTAGTTGCTCTGCAGTA
chr1	2016324	AGAAATAAAATCTAAGTTTCTTTTCAAACATGTTTTAAAATAAAATTGGATGGGAATCACTTGGAAATAAAACCAATTTGATGTAAGTTCTCAGCACAAATGAGATTTCATTTGCTTTCTGCTTTGCCCTAGAGAACAGAATGAAAGAAGGAAAGAGAAAACAGAACCCAAACAGTTGCTGAGTGAAGAAGGCAGGAAGGTGAAGAAGAGATTGGCTTTGGAAAGTTAAGTTCTGACCCTTACACTGCTGCAGACATCCCAAGCCTGACGGCTTCTCGGAGACTCTTACAAGAACCTCCCA
chr1	2060712	GTGGCTGAGCAGGCATGCACATTTGCATTGCCAGGACCTTCTCACCCAGGGAATCATACTGTCATGAGCTTTAATTAGCAGTCCTCTGTCTGAAGTGCCCTTGGGGTCCAGCCACGGTGTGCTATCTGGAGTGTAGGTCAGGTCTACTGCAGTATGTGGGGGTAGAACTTGCCCATCATCTGTCCTCTCCTCAGTCCTCCTCTTGGCCCTCTCTTTCCTCTGCCCCCACCAGCTGAAGCTCAAGCACCATATTCTTAGGAACCCTTGTCAGATGTCCCCTGGTAACCGAAGAGTTAAAGGA
chr1	2092357	GCCCATTGTCAGACATCAAAATGAGGCTCAGAGATTGAGAAAATGAGCCCAAGGACGCACAGCTGGTGAGAAGCCAAAGTTGGACTGAGAGGGTAGCCTGGCTCCAGGGTCCAAGGTCTTAACTTTATCAAGCGATCGTCTCTGTATGTATGTATCTATCAGCCATCTGTTTACCATCTGTCTACTTAACTGGCATCTATTTTTCAATCGCTCTGTCTAATACAGAAACACAGATTCAGTTGAGTATTGCTGTAGAAGTGAGAGTCAGGGCTTTTCCCCCCATCTCCCTCACATGCATGTA
chr1	2142342	CGCTCCATCCAGGAGACACGTGTTCACGGAGTCAGGACTTGGAAGGAAACAGCGAACCACAAAACATAGAGGTAACTATGAGAGAGCTCAAATGCTAGTATTGTAATTATAATATGTGTGCGAATATAATGGCATGATTTGAGTAAGGTGGTGTAATACTTGAGTATTACTATGTTAGAATAATATTTGAGTATGGCTCTATAATATGTGAATATTGACCCTATAGAATATTCTTTGAGTATGTATTAATCTTATAGCATGTGAGCATTAGTGCATGTATGCATACTAAGTCCCTTCAGTC
chr1	2185703	CTACTGGTTCAGTGTGTCCTTGGCTAGAGTGTAACACCTTGGCAGAGCTCCTATTGGCTTTATTTTCTCCACTTCTAGCACAGTCCAGGCACAAAGCAAGTGCTCAACAAATGTTTACTGAGTGAATGAAGAAAGCCTAGTTTATCAAATGTCAGTGCGCCAAGACTCCTTCAACTGCTCAGTATAGAATCCCAATTCAAACTGGCTTGAATAGGGGAAAAGTGTGGTTCACATCTATTTTAAAAAATCAGGAAAGAATGTCACTACGCCATGTGCCACAACTGCTGCGTCACTGCTCTGG
chr1	2228511	TATTTTAACTTTCCATTGTTTTGTTTTCCTGGAGTCATCTTCCTTCTTGTGTTCTTTGCCTTAAATTTGGTCTTGAAATAATGGTAGTCAGTAGCAGTTTTGAGTTTGGAGAGGGTAAAGAAATTGTCATGGTGCACTCTTGTAATAAATCATAAATCAGTATTGTTAAGAAACATGAAAGAGAGGTGAAAATGTGCTTTAGGACTTTTATTCTCAGAATTTTCTCAGGGCTTTGTTAAAAGGCATTTTAATTACCTGAACAAAAATTACATTATCAAAATTTTAACTGTAAATTGAATAA
chr1	2270237	TAGATGTTACAGCACTGTGTGGGATTGATAGAGAGCTGGGTAGAATAATTATTGATTGTGGATGACACAGTTGAGATCCAACCTTTTTAGACTGAGAAAATGGGTTAGAACCTAAAAAATGAAAAATGCACTTCCCCCTTGTGTAATTTTGTGTCCATTCCTGAACCATGTGCTCTGTCTGTAGGGCCAGCAGGGCTGCTTGGGTCAGGCAGATGATCGGCAACAGAAGACAGAACTGTCTGTAGTTGTCTGCGTTCCCGTAAAGCCCCCACCAGCAGGGTGCTACATAGTAAGGAAGGGT
chr1	2304602	ATGAAAGCCAACTTCTCTAACACACTCTGTTTAAAACTTTTTCTTTAGGACTTAACTATCAAACTCAGTCTAATTTAGGCATAATCTCAGCTGTGTGACAAACTGTGTAGCAATGCTTAGATTTCTCAGTCTTGCCTCTTAAGCAACTGTCAGGGTCATAAGACTATGGTGTGTCTTCATTTAGTTCCGTAGGAACTTAGCATAGTTCTCCAATACTGTCAAAACAGGAATAGAAAGTAAAAGGTCCTTATTTCCTCTAGCAAATGATCTTAAATTTGGCTAGAATATTGGTTAATTAGTC
chr1	2340050	TAAAGCTGGACCATGAATAGACAGTGTGGACATAAGTGCATGGTTTCTTGTTTCTTTCTTTAAAAACAAACACCTGAGCTACATGGTGTGATGCCTTTGTTCCAGGACGCAGTCAGCTTCCACCTCAAGCCGGACTGCCAGGCCCGGGACCTGCTGGACACAGTGCAGCCAGACCGGTAGGCAGCGCCTCCCTTGCGAGCCAGGAGGTCTAGGTCCTGGGTCCCAACTTGCTACTAATCAGATGTGTTACCCTGAAGAAATCACGGGCCCATTAGGACTCCGATTTCCTCAATTCTAAACT
chr1	2375272	GCTTTGAAAAGACATTTTCATGGCGTAAAAGACATAAAGTGGAGACCCAGATGAAGTTTGCCTGTTGACAAAGCTTTCCAAAATATTAGCTCACCTTTCTTTAGGTAAAATAATAATAACCATAGCTTAAAACAAGACAGCTGCCACCCTTTGTGAACGTTGTTGAAATCTCTAGTTTTCCTTTCAGTTTGAATTTTTAAAGTAAAAGTGAGTTATTCAAGGTTTTGGAACATAATAAACACCTCCTCAAAAGAATCTGGCTAAATTATTTTTATAATCTGTCTACTATTTGAGGCTTTTT
chr1	2430218	CACGCGCTCATACGTCTCCACAGAACCATCCTCCTCCAGGCACACGGCCCCCTGTTCACTACATTCGAATAACGAGTTGTCTCTGCCGCCTCGATCCTTCCCAGAGATGCAGACTGGAGGCTCAGATCTCAGCGGCTGCTACGTTTCATGTCTAGTCAAGAAATCCAGCCCCTGTGATCTGACAGGAGAGCTCTAAGTGGGACACGTTATCTTCTTGAAACGTGAAACTTCCCCGGTCGGCTTCCTTCACTCACAGCTCAAGTCACTGGTGAAGTCACCGGCCTCAAATGTTCTTTGTTGC
chr1	2455597	TGAATGAGTGAATGAAGGAGAGGAAGCTTGGGCTGGGATGTGCGACTCCTCAGGTCCTGAAAGCCCACCCTGTCTTAGCTACAAGGAGCCTCAGTCTGGGCATGGCCCTCGCCTCACCCGCGAAGGCACACCAGGAAATCCACCTTATTTGCAGGTTACCATCCTGCCCTTCCTTCCACGCTCAGCTAGAGAGACCTGCAGTTACTGGAACTTCAGACTGATCTATGTGGCTTCTTGGGGTTCCCCAGGTGGTGCTGGTGGTAAAGAACCCGCCTGCGAGCGCAGGAGACATAAGAGACGC
chr1	2500162	GCTTAGTGTTTATGGTCTGTTCGAAAGGCCATGTATTACTCTGGCTAAATGATGTTAAGGCCCTGGGACAGATGAAGCCACAAGACCAAAGGGGCCTGACTCCCAGATTGATGAAGTGAATTGCTGCCTGCTGCACAGACTATCATGTGAATGAGAAAGAAACTTCTGCTGTGTTCGGACTATCACCTTTCATCACCCAATTTGTCATGTGTTAATAGGTTGTCTTCAGGAAACAAACTTGATCTCCGTGGGACTGTTTGCATCAAAATACAACCAGACGCACAGCAATGGCCAGAGCCTC
chr1	2536018	CTTCTCCAGCACCACAATTTGAAAGCATCAAGTTTCCAGCACAGGCAAGTTCTGTAAGGAAGGTGAGGGTGGAAGGAACATGAATATAAGTCCCCTAGGGGAGAGTGTGAGGACACACAGCTGTGCCTGGATCGCCATGTCCTTGGCTTCAAGGAACTGAGAGTTTTGGGTGGTTGTGTGAGGCAAGCTGGCCATGAGAAGCGCATCGTGGAGCTGTCTCTAGGTTTTCCACACTCAACTTCAGTGTTTAAAAATATGCCACACCTTCTTGAGATTCCAAATATGTAGAAAATAAAACCAT
chr1	2585220	ATTTCAGCCCTGGAGGCATTTGTTTCCGCTGCTAAGAAGCTCCCCCGAGAAGACGTGTATGATGTTGTGGAGGGGTACATCAAGATTTCTGTGGAGTGTGCCGAGATTTTCCAGCTCCTGAGTGGGGAGAAGCGCCCTGAAAGTGAAGTATGCTCTTTCTTACCTGGCCTGATGGGGAGAAGCAAAAGTTTGTGCTACTGTTGTGTTAGGGCTTCCTGGTGGCTCAGTGGTAAAGAGTCACCCACCAAGCAGGAGACCCAAGTTCAATCCCTGGGCCGGAAAGATCCCCTGGAGAAAGAAA
chr1	2620296	AGTCTGGTGTGGTCTGCAGTGGTAGCCTCTGCCTTCCACTGCGGTCGTGTGATCCCTTCGAGTCATGATGAATCTTTCCCGGGTCTCGAATTCATGTGGGAGTTGGGGTGACTGATGGTCCCAGCAAGCTCCTTCCTCCCACGCAGGAGACAGCATCGTGGCCTATCTGACTGGGGTTCTCACGGACCTGCTCCACACCCAGAGAGACCCGCTGGCCCTGTGTCTTCTGCTTCAGTCTTACGACCAGTTGGAGCCTCCAAGCCTGCCTTGCCGCTGCCTGCTGTCCCGGTTCAACAAATAC
chr1	2677942	AGGTGTGACAGAGGGTGGGACTCTCCCCATGTTTGGCCCCAGGTGTCTGGAGACTGAGCTGCTTTCCAACCTCATCTCCCTGCTGCACACACTGTGGGTGACCACGCTGGGCAACAGAGAAGTGGAGCCCGGGGCACAGCCTCCCTGCAAACCTGGGTCTCAGGAGCCCCCGAAGCTGCTGGCGCTGCACCTGGTGGACGAGTTCCTCTATGTTCTCCTTATGCTCACGAAGCACCTGAGGTGAGCCCCTCCCCTTGGTCCTGGCTCCACAAGTGGACTCTGGGCCGGGGCTGTGGTCCTT
chr1	2707953	TTGTGCCTATTTCCCTCGGTTGGCTGGGCCTGGCTGCCAGCCCAGGATAAATGCTTACACGTGCCCCCTGGTGGAGCCATTCTTGACCCACTTGCCTGTCCCGCTACATAAACAGGCTTTCAGAGGGCACATGGGTATGGGGTGTTGGCTTTCCCATCGAGAGGTTCTGTCTACAGGGGAGGCTCACTGGGCATGTTGCTGACGTCAGCTGGTGCCCTGTAGGTCCCCACTGAGGGCCAGTTCCCAGAGGAGAGCAGGGTGGTCCTGGGGGCGCCGAGGTGGAGGGTCTCTCTCGTTGCAG
chr1	2742438	AAGAGTCTGTTTCAGTGAATGCGGCGTTTAAGCTGGAGAGTGATAGGACTTAGGCTTTTCTTTGGAGGGTGCGCTGAAGAGAAGAATAAGCACGGAAGTGGGGGGTCAGTCCGGGGCCAGCACAGCTGCTCAGGGAGGGGAGGCGGTGGCGGTGTGGGGCTGGACGGAGGGTCATGAGCTAGAACGGACAGGACTTCTCAGAGGAGTGTCTGAAGGGGAGCAGGGTAAGGAGATGATGAGTGTAGGGTGACATCGATTTCTGATCTGAGCGGTGGGCAGATGGCAGTGGGGTTTGCTGAGT
chr1	2777097	AAAAACCCCCACAACCCTCCCCAAACAAACAAATAAAACCCAAACAAGGAAGCTTCTGCCCTTCAAAGCCGAAGCAGCCCGTGTTTTGGGGGGCAGTCTTAGAGAAAGGCACTGCCTGCTTGTCTCTGTGGGTCATTGCCCCGTCTCCCTCGCTCAGCCCTGGCTGACTCTGTTGGGGTCCCCCCTGCACAGCTCCAGATTCTGCCCTGGAAATCTCGAAGGCTGCCTACTGAGAGAGAAGGCTCTAGAAGGAATTTGCCAGGGACCCTGGTGACAAAGCAAATGACTTAGAATGAGAGTC
chr1	2819736	AGAGAAAACAGAGGTGAGACTGGGTGAAGCAGTTGCAATTTCTTCCTCCTTCATTTCTCCAGTTGAAAATCCTGCCCTGTAGTTGACTTGTGTGGGCTGTTGACTGGCTGGACAAAGAAGGAACTGCCATGTGAATTTAAAAGTCATCTTGAAGGAATAACAGTCACTCTACTTTTAATGTCTCCATTAAAAATGAGTGGGTCATATTGTTGGCCTTTTCCCCAGTGACCATGAAATTGCTCTGATTTATAAGAGAAAACATCTCCGCTGCCTAGACTTTGTTCTGAGCGAGCAATGAAAT
chr1	2869712	CTTGACCTGGGTTGACATGCCAAACTTGAGGCCATGAGATTCCTTTTAGAGCCAAGTGTGAGGATAAATGTCCTGGTGCTGTGAGCATGCCTCTTTCTCTAGTTATTTTCTGAAGTGATGGAGAAGAGCCCGAGGGGTAATGGAAGATGCAAAACCTAAGACACAGGAGGATTCATCAGGAAAACTAGGCAATTCGCTTCTAAATGTATCTGCAGCCTCCGAGTTGTATTTACCAAGCAAAAAAAGCAAAGGAGAAATCTGGCAAACATGATCATTAATTATGTCATTTGACTTCAACCAA
chr1	2888907	GCCTACCAATGCAGGAGACTCAGGTTAGATCCCTGGCTCAGGAAGATCCCCTGGAGAAGGAAGTGGCAAATCACTCCAGTCTTCTTGCCTGGAGAGTCCCATGGACAATGGAGTTGGACAGTACTGAGCACCCAGGAATGACATCTTCCCTCCAGGGCCCATTCTCATCCACCTTGCTCTCTACTCCAATCCTCACTAGAACTCCAAGCTCCTGCCTCCCTCCAAAAGAGATATTTCACACACACAAAAAAAATTGTCAGCTAAACGGGTAGCTCCCTGAGTTACTCAGAGGCTGGACTGA
chr1	2936432	TCAGTCACCCAGAAGGTGGTGAGAAGTTGGGGGACCTTGGAGGCAGACACCCTGGATGCAGAACCCACCTCTGCCACTTACTAGCCGGGTGAACCTGAACAATTTCTTAAACCTCATTTTTCTAAACTATAGGGTACAGCTAATCATACCAACCTCGTGTCATTATTATGAAAATTATATAAGATTTGCACATATGATTCTTGACTCATCAAAGGTGTTCAACTCATGGAGCTGTTATTAAAATTATTACTCTGAGTGAGTTGGGATAAAGCTAAGCTACTGTAACAGAAATACCCTAATA
chr1	2983771	CTAAACGCGTGCATCCGAATAACTGAGGCTGTGTTCCAGCGCCTGTGCTCCACAACAATAGAATCCAGGGCACTGAGAAGCCTGCACGCTGCAACTAGAGAGCAGCCCCTGCTCATCACTCACAACTAGAGAAAGCCCAGGCACAGCAAAGGAGACCCAGGGCAGCCAAAAGAGGGAAATAAAACATTTATAAGGTCCCTACTAATTCAACAAGAGCAAAAGGCAACCCAAAGGAAACGAGGAGTAAGAGTCTTGAACAGGCAGGCACATCATAGAAGAGCCTATTCTAAGAAGCAGTGAA
chr1	3019818	TTCCTCTCTTCCCCTGCCCCGCCCCCCAAGCACCCCAAAGTTTTCAATCAAAACGTCACTTCCTAATATCCTCAGTTCTGAACATCTTGAGACTTCACAGAGTTGACTCCCCTCGGGTGCCCAAGACCCCATGCTGGGTCCAGACTTGCCAGGTTATTAGCTCTGGTGACGGCAGAAGAGAGCCCTTAATGAGTCTAGTACATCATATATTGTCTCCCTTGTAATTCACATCCACCTGGACCCCTAGAAATGTGACCTGATTTGGAAATAGGCGTCTCGCAAATATGATTAAAGATGAGGT
chr1	3059573	AGACAGTAACCCATGCACAGCAATGGAGACTCAGAGTGGCCCCAAATGAACAAATCACAACTTCTTTTAAAGAAATAAAAGAGAGACGAGAAATGGCTTCAAGTCTAACATGTCTTTTGAGTCCATCACCATAGGTGAACAGAGGACCTCCGTTCTCTGGTGTAAGAGAATTTCTTAATCCCTCCTATCACATAGTAAAATGACATAAATAACACATTATGGGTCTGGGGTCCAGTCTTTCTGACCTCCACTTCTCCCCTGCGGCAGCTTTCTGTGACCGTGGTATTGTCTCTGAAATCCA
chr1	3100355	ATTCCTCACTTGCTCCCAGGCAAGCTTGTGAACACTGGCGTCTTGCCTTGTCTTAAGCACACTTTCAAAAAGATAAATGAGCAGAGGTCTGTGGGACAGAGAAGATAAAATCTACATTTTAAGTGACTTATGTAGACCTGGCCAAAAGGGCTTAATGTAAAATATATTGTGGAGAAATAACTAGTGTGTTTCACATGCACAACTGTAATTATTAAAATTCACACATACGCCTATAATTAGAATTGTGAAACTAGGGGGAAGTTCACCTCCCAGTAATGTCACACGGGTCTGCCTCAATTAG
chr1	3134228	GCAAGTGAGCAAGCATACATATAATGAATCAGAATGTAACTTGGGGCCAATACAGAGGAAGGCTCAAATTACATCACCTAGAAGGAAATCGATCCGTGGAATCCAGAAGATAATGGGATGGTTAGGCTTGACTACTCTTCATCAGCCATCACTGTCAACGGGCTGCGAACAGCAACTCCCCGGTGCCCACGGGATACTCTACTCAGACAGCCTGCGTCCAACCCTCCCATCGCAGCCGCTCCAAGACCATACCCGCCACACTCCTCTTCTGAGATAGTCGCTCCCCTCGTTATTGAGCCCA
chr1	3187100	GAGCATCTCATGCACCTCAACTCACTCTAGGATGCTTGCCGAATACCCAGCCCCGCCAAAAATACAGAAATAAGTCAAATTAGTTTTCAAAATGCCACCAAGTTTGGGGTGCTTTGTTACAGAGCACAGATAACCGGAACAGTGTGTCGCAGTGACGAACACGCTGGCAGACCAGGCAGACAGCAGAAAACTTCTCCAGCAAGCTGTCTGCCTTCTCTCCCAGTGGGTCTCTGTCACTCATGGGTTCTCTAGTTGGCGGGTGGCAGCTCCTCGCTAGGTGCAGTGCTCCAGCTGCTCATTG
chr1	3213557	GTCATTACTCAGCAGAATCATCGTTTGTCTCCCTGATTACTCCATGGTGTCATTCTGGTCTGGAACACAGCCAGGGGCTACTCAGTTATGCTGGGAGGGATGGTCCTTCACCAGAGGGCCCCAGGAGATGGCTTCCCAAGACCTCTAGGCTACCTCTAATATTGTGGTTGTCACTATCCTTCTCCTTCTGGTAGCTGGCATTTTTGCTCTTGCCATCACACTTGCCTCGCCAACTTGCTGCTCCCAGTCTGCTGTAAACTAGACAGCCAGGCTGCCAGCTTTGTGTGAAATGTTCCTAATT
chr1	3259777	CTGTCTAGAGGCATTTATATTCAGGCAACTCCAAAATTTAAAAAATCTAGTAAAATTCTTCCCTGTATTAACTTTGATCACAGTTTCCTTCCATAGTCTGCCCTCTGGTGATGTTACTAGGCAGCAAACTCATCTGAGATTGAATTGACTGAGGGAAAAGGGGAGGGTAAGGAGAAACTAATCAAATTCTGCTTGAGGATCTTCTCATGACAGAGGGAAAATTCCACGGCTGCTTCTGCTGCCAATGCTGGTGACGATGCTGGTGGTGACAGTGATGGTGGTGATGGCATTAATACCTAAT
chr1	3297532	CTTGCCGATCCCTGGGTTAGAGGTAGCATTCCTCCATTCTTCATTTCACTTCCCAAACAGATGGGGTGGAACCCTGAGAAAGACAGTCACTTAAAAAAAAAATATTTATTTATCTATTTATTTAATCTGGCCATGCCAGGGCTTAGTTGCAGCAGACTAGATCTGGCAGGACTTGGGCGCCCTGCACTGCGAGCAGAGGGTTAGCCACTGGACCACCAGGGAAGGCCCGACAGCCACTTTCTTATTTCCAATCCTTACACCAAACCCTCTCTCTTTGTACCCTGACCACTTTTATCACCTC
chr1	3325149	ATGATTCATATAAGATTGATAATGCTTAGAAGACCCTGAAACTTATTTCAGAATGTATTTTTAGAAGAGTATGTATGCCTATGGTTAAAACAAAAACAAGATTTTAAGAAACTAGATATAAGCTTCTTAATGTCAGAATTTTATCATTGTGACTCTTCATGGGCTCTCATTATATCTTGGTTGGGCTTAAACTTTAGGGGAAAGGTGTGTGCCTGTGTGGTTTCATCTCCTGGGACTCCCTGATTGTTGGATTTACTGTAGTGAAATTTGTTAAATATGGTGACATTTTTATTCCTGACTA
chr1	3377046	AGTTGCATAAATGTGCAGATCACAGCCAAAAGGCCTTTGCCCAAGGCCAAAGTTTCTTTGGCTTCCAGGAAGTTGGAATCAGATTTCAGTTCACATGCCAACAAGCTACCCCACGTGCAATGGTGCTGGGATCCGGGTTCCTCCTCTTTCGAGATAGGCAGGCAAGGCCTGGGGTAGTGCCAGGGCTGTGTCATGCAGGATTCGAGGGCCCCTGAGGTTCATTCCTAGAACTACCCTCACGCACGGAGTCCCACACTTCAGAGGGCCCTGTTCTGTTCCTCCTTAGGCCGTATTTCCCCTG
chr1	3411592	ATCAGTCTCCTGCAGGCGCTTTGGTTCCGCTTCTCTGGAGAACTCTGATTCTCTTTGCTAACCAGGATGTACCTTCTCACACATAATATGTTGTGCCTCTCTCCAAAGTGAACTTGATACGCAATCGGCTACCTGCACACTGAACTTCCCGGTGTTCGGAGGCGCTCTCCTCTAGACTGGCTGAACTTGGAGCACTAGTCTGTGATTCTACACATCCTGACACTTTATTTTCGGGTTTTAAATTTACAGCGCCCCTTCTCTGCCCCGTGGCTTTAGTGGCTTCCTGCCTCACTCAGCAGAG
chr1	3456846	CATGTGGGATCTAGTTCCTTGACCAGGAATTGAACCCAGGCTCGCTGCATTGGGAGCTCAGAGTCTGAGCCATTGGACCACCAAGGAAGTCCCTCTGTGTGCATGTTTTTGAGAATAAGTGACCACCCTTGGGAAGACAGCAGAAAAGAGAACACTTTGGTAGCTGGTATCATCTTCATGTACGGCTTTACAGACTGCCCAGTGCCTACAGGGCTAAGTCCCAATCTCACTGAAGGTCCCTAAGATCCTTCACCATCTCCAGACTCATGCCCTGAAACTCTATCCCCTCATCCGGTGGTAT
chr1	3496067	ACAAAGAGTCGGACACAACTGAGTGACTGAACAACACAACATAGGGGGAGGATTACTTGCTGTGACTTAGCTGTGTCATACATATATAGCCTCGCTAAGCTATTAGTGAGGCTTTCAGTAAGTGATGGGGAAGAGAATGTTGACTTGTAGCGGAAATCAGGGCCATGAACTTGGAACATAATTTCTGTGGGTTCTTTTATCCTAAACCCTCAAGTCTGCCTTTGACCACTCCATTTTTTTTTTTCTTTATTGCCAGTGCTGTGTTCTTCTCAGATGTCAACAGTGCCTTCAGGAGATGGGA
chr1	3542541	GTATTAGTAAGGTGTGGGTCCTTTCCAGGATTTATTGCCTCATTATGAAGCAGGTGTTCCTTCAGGCATGCGAAAGGCAGCAGGAGCCTGGGGACTTTTTAATTGGTCCAGTGCAGGGAGTTGGTGAGTGAAGCAGGTCTTGAATTCATCTTCTGGTTCCAAGACCAGAGTTCTCTCTCCTGCCCCACAGCTTATGTTACATAATGTTTCTTTATGTCTATGTGCAATATAAATCTCTAGTTGGACGGCTGGGAAGTGCTTTTGGCTGGCTCTGTCGCTTCAGCTCTCTGAAAGGAACGGC
chr1	3575876	ACTCTGGGAGACGGTGGGGGACAGGGAAGCCTGGTGTGCTGCAGTCCATGGGGTCGCAAAGAACCGGGCACGACTGGGCTACTGAACGACACCACCACCAACAGAAGGAAAGAAGTCGGCCGAGTTTCATCACTTTCGTAGAAAGAGCTGCGGTTGACATTTCGGTCCTTTTGCTCATACATCTCTGTCCTGTCTCGGTCCTTCCTCTCTTTCCACCCCTCCCCTACCCCTTTAAAAATCAGCACATAAAGAGGATCACCCAGAATACAGATACAATGTTATACTTTTCCCCCAGTTAACA
chr1	3627684	AGCCGGTGCTTCACATCTGGAGAAAGCCCGTGTGCCACGTTGGAGATTCAGTGCAGCCAAAATTAAAAAATAGTAATACATCAAGAGAAAGAATAGAATGCCTTTAAGCTTTCTGTTACTCCTTTTATGGAGTCAAGGGAAGATGACATCCGATCTCTCTGTAGCCAAGTCCAGGTTTAAACACGGCGCCCACTACTCCCTTCTGTCCAGCTGCTTCTGGTGAGTTACTGGAGATGGCAAACTGCCCTTTCCCAGTTGGTGGCGGACATCCCTAATCAATGTGGCACTGTCCGGGGGGTAT
chr1	3661456	AAATAGTATCCAGCGGGCAGGTGTTAGATCAGATGCTCTGCTCAAAACCTTCCTGTGCTTTTCAGCACCCCCACCCCGCAACCCGCAAGGTATCAAAACCAAAGTGTTTGCAGTGGTTTCAGGGCCTGGCAGGAGCGACCCTCTGCCTCCCTGGTTCTCCCGTAGCTTCCTCCACTCCGGTCATGGCTCACATGCCCTGCCCCAAAGCCCTCATCCGGGCTGTTCTCTCTGCGTGGAGTCCTCGTCCCCTAGTAACCACACGGGGTGCCCTCCAGCCCTGCGGATGTGGGTCTATTGCATC
chr1	3699626	GGCTTTCACGCTTGCTTGTGGCTCTGCATACAGACACGTAGTTTACTGAGGAGTGCTGAGGTTTCCAGCCGTGTGGGTCTCTGGTGTTTGCGTTCGAGCTCACAAAAGCGTTGCCTGTGAGAGATGCTTACCGTTTTGTTCTTTTCCTTCTTCCCTTTTAATCTCTGAGTCAGGAGTTTGCACTTACCTAGTTTAAATGTCTCCTGCACAAATCTCATCTCATAGAGTTTTATTGGGCTGCTTGGTATCATAATCGAAGAACGGGACTATGTTATCTTTGTCCCCTTGAAAGGCTTGGCAC
chr1	3744489	GTGTGTTTAGTTTGGGAAGAAACCAGTGAAGCACAGGATTTTCCCTCTGCTCCTAACTGATGCTCAGCGGAGTTCCGTTTTAATATGAGAATGGGAATGGAGTGGGGTGGGAATGCGGTGCTGAAGAGAGAGAGAGGATTGCAGTTAATTTCTTTCAGAACTAGAAGTTCATTCCAGAGACCTGGGTTATCTTTTGCTAGAGGTGCAGGTGAAAGTCTCTGAAATTCCAGGGGAGTCCAGATGGAGCAGTTGGGGCCCTGTTACCCGTGGGACTCTTTGCTGGTCAAACAGCATCAATCTG
chr1	3767791	TACTGGAGTGGGTAGCCTATCCCTTCTCCGGAGCATGTTCCCAATCGAGGAATCGAACTGGGATCTCCTGCATTGCAGGCGGATTCTTGACCGTCTGAGCCACCAGGGAAGCCCAAGTGTATTTAAGTGTAATTAAGTTAATTATTATTACTAGCTATAACTTTATGGGCATATGGCTACATTAAAGCACTTAACCGTCTCAAGGACAGGCTGGGTAATTGTTCTCTTCTCCCTTTAACAAATGGGGAAGGGGGATGCAGAGGTTATGTAAGCTGGCCAAAGTCACACAGCTTGGGGGTGC
chr1	3819210	AAAGCGACTTAGCAGCAGCAGCAACAATAATTAGTGGTGTTGAGCATCTTTTCACATACCTGTATGTGTATGTCTGTATGCCCATCTGTATGTCTCTTTTTGGAGAAATGACAAAGATGGCTTTAGAAGGCTCTATCCCTGATAAAACTTGCTTGCTTGGAGAAACAGGTAATAGGATTGGTGATTTCAGCCAGATAGAGGGTGCAGCATGGTCAGAAAGAGATCTTGAGTTCCCATAATAAACTGTGTTGGTGCTTAAAATTTTGATTTTGTCTTATACTTAGTTTAAATGGTTCAAAGA
chr1	3861971	GAAACCTGGTGTGCTGCAGTCCACGGGGTTGCAAAGACTCAGACATGCCCTAGTAACTGAACAACAACAGCAACTGATCATTTCAGACAGCGATTGCGTTTGCCAAGCTTTCGGTTATAGTTTGAATCTAGAAAGGACTCTCACAGTTCCCGTATATGTGAGTCATGGATGGAATGCTGTGGTTGGTGGGCTCAGTGTTGGCTGACATGAGACTCTTGGAGGGTGGGGCTTAGTGGGGACTTTGGGGAACAGGTCCCTGGTCCTGACTACCTCTTGTCGATGGCCCCTCTTGCCGTCCTCA
chr1	3897818	AAGCCGGGCTCCTCTGCTGCTGCGATCTGATTCGACGCTGCCGCTGCTTTTATGTATGTATGTGTGTGTGAGAGATTAAACATTTTTCCATCTCGCGTTGGCAGGCCTGAAGGCGGGAGATGAGATTCTCGAGATCAATAAGCGGGCTGCGGGCACCCTGAACTCCTCTGTGCTCAGAGATTTCCTCGCACAGCCGTCCCTGGGCCTCCTGGTGAGGACCTGCCCCGAGCTGGAGGGAGGAGCAGAGCTGCTGGAGAACCCGCCCCATCGGCTGGACGGCCCGGCCGACCTGGGCGAGAGC
chr1	3944279	CTGCTTTGCAACCACTGCATTTCCAGTCTACTTTCTCTTCATGGATTTGGTGGCTGGGTCCATGGAATCTGATTCCTCTTGGTGGGCCTTAAAATGGCTGAGAAGATGGTAGTCTTTACAAGGCCTTTCCCCACGACTGCTGTTTTTCTTCATTGAATAAAGAGAGTGAGAACTCGCTCTATGATTTCACGATAGCCTTTTACAGTCCCTTCTGTTCTTCTTTTCCTTCGGCTGTGCTGGGCCTTCCTTGCTGTGCGAGGACTTTCTCTCGTTGTAGTGAGCAGCCTTCTCATTGCAGCGG
chr1	3984297	TTCAATGGATAGACGAACCAGGCAGGCTACAGTCCATGGGGGTAGCAAAGAGTCAGACATGACTGAACTACTAACACTTTTCTGGGAGTGGAATTTCGTGTGTGCCTGCACCCTCTGCCTTGGATCTTGTTTTCATAAGTAAGTAAACAGCAATGCCTTTCCTCTAGGAAATGTCCCTACTCTACCTTGATGGATATTACATGTAAGAAATCTTGACATTACAAAAATAAAATTCCCTTAGGGAGGTGGAAAGAAAGCCGTATCAGGCTGGAAAAGGTCACATTCTTTGTTAGGTTCTAGA
chr1	4014215	TTCATTCAGCCACTTCGTGCACTGACTTTGGCATCCTCACTCTCGCTGCTCCTCCCAGTTCCCTGTGGTTCTGCGGTAATTAGCAAGAGCACCTGGGAAGCGCTAAGTGCTCCTTGAAAATTCAAGTGCCAAGTGATATCACTCTGTGACATGAAAGGAAGGCGGATAACAAGGCGGGGCTGCTCTTGATGCCTCAGGTGCCCTCCGCCTCTGGGAATGGGCCCCTTCCTCACCACGGATGGAAAGTCTCGCCTTTGTCTGCAGCATTTGGGTGAGTAAGGTCTTGGGGCAGGAGCTTTGC
chr1	4063273	AAAATCAACAACAAGAACAACAGCTAGGGTTGAGGCAATTATGTCCCCCTTATGTTTATTTTCATTGAGTATCAATTCTGACTAGGTTAGATTCATCAGTATACATATAAAGGACATCCCATAAGTGTTCCCTACAAAAGGGACAGAAAATCTGTGGCCCATCAGCCAAATCTGACTATGGCCTGTTTTTGTACAACCTGTGAGCTAAGCATGATTTTTGTTTTCAGATGACTGAAAAGAATTAAAAGAAAGCTACTATTTCATGACCTGTGAAAATTGTATAAAATTCCAGTTTCAGTTT
chr1	4097243	ACAGGTGTCTGCCCTCTGTCTCTCTCCTTGCCATTGTTGCCACCGTCCAAATTAAAGCAAACTTTCCTTTCTGCCAATCTTGCCTCTTTATTGGCTTTTTGAGTGACTATTAGCGGGCCCCATTCTCAGTTACAGTATCAGTCTGCAGGCCGTACTCAAAGCAGCACTGATCTATAGAACCTTACAGATGATTTTCAACATTCATTTATTGTTTGACAAATGACTCATCTATTCCATTAATAAACATTGATTGAGCATCCATGATGGAAAAAAGCACTCAGAGGTACTATAGTGTGGGCAC
chr1	4144919	GGCATCAGTACACAAGGAGTCAAGATTTTTGATAATCATTGCTGTGTAAATCTATTTATTATGAGGAAAAAAAGAAACCCTCTTCATTTGTACGCTGAAATTCAAACCCAAATTGTGGAGAATGTGACATTCGAATTATTCCTTGAGGACTGCATAGAGTTTATTTTAGAGAAATGAAGTGGGTTGTTTTAGTCAAGAAAGCAATGAGACATAGCATGGGGGGTGTATAACAGGAACAAGGAATTCACTTTGATTGGCTTATGGGGGTGAGGATGGGACTTAAAGAGGGACAGAAAAAGAA
chr1	4176360	TAAGTCTAGGAGGGTGGCAGGGATATCGTGTCCCTGGAAGCTGAGCCCCTCAGTATTGTGCCAGGGCCTGGCGTCTGCTTGATTCCTGGTTCTTCTTGGAACTGAAGGCTGAACTAAATTTAGTCTGTTTATTGCTGTGGTCAGGTTGAGTGAGTTTTGGGACAGGTGGAAATATTCCCTCACTCTTTCTATGTGCTTTGTTCCAATAGCACCTTTGCCATCTTGCCTCGAGCATTTAAGGGAATGCAGACAAAAGCTGGTAATTGTTTTTGTTCAGTTTCCTGTAGCCTGGGGTTCCCTT
chr1	4218065	TTTTGCCTGGAGAATCCCATGGACAGAATAACCTGGTGAACTCCCGTCCATAGAGTCGCAAAGCGCTGGACATGACTGAAGAGACTGAGCATGCACACAAAGTGGCTGTGTTGGGATCAAGAGAGGAAAAAGAAACTGAAGCTAAGAGACGAAGCCAAAGATGAAATCAGGTATCAGGCCCAGTTGATTTTTTTTCCTGTAGGATCATTTTGTCAATTGTTAGTTCTTTTGTAACTTAGCAAAAGCAGTTTCTGTCTTTAGGGTCACCTCAAAGTTCAGTATCAAAGATAACCGTGGTCAG
chr1	4243113	GGTCTGACAAACATATGAAATGTTCCTGAAATCAGAAATTTTGGAAGTGAGGCAGCACTCTTCTGGAAAAATCACAGGATTTAGAACTCTGTCTGCTGATAAATTCTGCTGCAGTGGGGCTTTCCGGGTGGCGCTAGTGGTAAAGAGCCCACCTACCAGTGCAGGGGACATAAAAGACATAGGTTCCATTCTTGGGTCTGGAAGATTACCCTGGAGGAGGGCATGGCAACCCACTCCAATATCCTTGCTGGAGAATCCTGTGGACAGAGGAGCCTGGCAGGCTATAGTCCATAGGATTGCA
chr1	4251355	CACCTACTCAATGGACATGAGTTTGAGTAAACTCTAGAAGTTGGTGATGGACAGGGTGGCCTGGTGTGCTGCAGTCTACGGAGTCTCAAAGAGTCAGACATGACTGAGCAACTGATCTGAACTGAACTGAATACATCATGACCCTCTAAGAGTGAAATATAACTTGAAATGCATTTGAAACACTTTTCTCCCTGGTATATCTTGAAGAACCCGAGTCTCTCTAAAGCCATTCATTAGGGTATATATACCCAATTGAACATGGATAATTTTTGCTAAAATGTGACTTTCTATACTAGTTATT
chr1	4255337	TTTGCCTTTATTTTATCTTGATTATTTTTAGCATCACCTTTCCCTAGAAACTTTGGAGTTGCAGCGTTTTTGTTATTTTCTTCCAGTGAATCTTATTTTCTGTCTTCTATCTTTCTATTCAAACTAAACTGATGATGGCTGTCATCCTACATTTCTACTTCTGTATTAGTCTGGATTGGGTCTATATATCAAATACTAGGTTGAAGATAATTTTTCTATCACAATATAGACAATTTTCCTTCTCTGTCTTTAGCTCCTTGTTTTTCTGATGCAATATCTTCTGTCAGGCTGATTCTCTTTC
chr1	4261224	CCAATGCAGGAGATACAGGTTTGATCCCTGGGTCAGGAAAATCCCCTGGAGAAGAAAATGGCAAGCCACTCCAGTATTTTTGCCTGGGAAATTCCATGGACATAGTGTAGTAGCCTGGCAGGCTATAGTCTATGGTGTCACAAAAGAACCAGTGTGACTTAGTGACTAAACAAGAACAACAACAGCTTACTTTTTGAAAGTAATTCATTAACTCATACCATTTTAGAATAGGCATAGTATGTATATATACCTATATCTGTTTATACATTATGTATGTATTTGTTTATATATTATGTATGTG
chr1	4264531	TAAGATAATCAAAGAGAATGAATGGACCTGAAAGTGTTATTTCTATACCTATCTGTTCCAAGAAGTGAAGGTTTTATTATTTTTCAGGAACCAGTAGGATTGGAGATAATTATTCTCCCCCGTTGCACAATCATTCATTTTTAATTAGTAGTGGAGATATTGAGTGACACTTCGCAGCAGGGAAAGCCTGCAAGGGTACCTGAAGTGTATCTCATGAAAGGACTTTTAGCAAGCAGTGTGTGTGTGTGTGTGTGCGTGTGTGTGTGTGTGTGATTATTTTAAGGTTGTGAGAGGATTATTT
chr1	4272138	CCCACTTGATTTCTTCTCTTCCGCCAGTGTCTTTGCCCTTTCGGCTCCTACTTTCCATTCTTCTCCTCTGCTTCCTCTTTGCATTTCTCTTCAGCCTTGTTTGTCCAACCTTTTTTCTTCCCTTCTGGGCTCTTTCCTCTACAACATGTCTTATTACCCATGTTGATGCAGGTAAGTTAATTTATAATTCTCTTTCCCAAAATTTTATCTGCATGACTCACCCACCTCAGAAAAGGAGCCATCGCTCAGAGGTACCCACTTTTAGAAGTCCAGCTGAAGGCGGTGGATAGCTGTTGCATAA
chr1	4275105	TTGACTACAAAATCATATAGATGTAGCATAGTTTATTCAGCCTGTCTACTGTTGGTAAAAATGTGGGTTGTTTTCAACCATTTACCTTTAAAAATAGTGAGGCAATGAATAACTTGCCATTGAATCATAGAGACAGATACTTAAGAAGTAGCTTAGTCAAAAATCAAATGCATGTGAAATTTTCCTAGACAGTGCCAAATTGCCCTTTCTGGGAACTAGGCCATTTTTCTTTTCTGATGGTGACATCATGAGCCAATCACAGTATTAAACAAATACTTCTATGAAAGCTGCACAATGAAAG
chr1	4279691	ATTTTTAAGTAAAAATAAAAGACATGTTTTTTATTCTCACCAAGAACTTTTTTGAAAAATGTATTCACTAACTGAATGAATTCTGGGGCCAACCCAATATATGTGTGTGTGTGTGTGTGTATATATATCTTTCTACTTCTCTTTTTGAAAATTCTCAAGGTCTGTTTCCAACTTCTTCCAACTTCTGTTTTCCTTTAAGTATCATTCAATAGTATGGCTTAAAATTTTGCCTCAAGGAGAATGAAGACTCATACAGTTTTTATACCACCTTATTACTTCCATTATAGTGTGAAAATTTGGC
chr1	4283805	AGTTAGGCACAAGCAAGACAGACAAGACACCTTCCACCAGGGGAGACAGACAATGAGAGGGGTGGCCACAGTGGCTGGATCATTAGAAAGGAGAAAAAGTATGAAATGAGTTGGAAACCAGGCCATATCAGAAGTTTGAGCTTTTACTTGTCTAAGAGCAATAGGAAGTCACTGATGGGTTTCTAAGTAAAGTAAAGCACAATTTATTTTGAAAAAAATCACATTAGCTGATGTGGAGGGACAGTAAAAGCGGGAAAAGGGAAATCAGAGAGGATGCTATGGCAGCGGTGCTGGGTAAGAA
chr1	4288086	AGCATGAAATATCCATCTACTGAGGAATTAAGAAGACTATGGTATATCCATTCAATGAAATGCTACTTGACAATAACAAAGAATTAAATACTGATTCATGCTACAATATAGATGAACCTTGAAGACATTATGCAGAGAGAAAAAGACCAAGCCCAAACGCCTGTAAATAGTAGGCTTACATTCATTTGAAATGTCCAGAATTTTATTTGAAATGTCCAGAATAGGCAAATCATAGAAACAGAAGTTAGATTAGTGGTTGTGAATGGAGAGTGACTTTTAATGATTATGGGGTTTCTTTCTG
chr1	4291224	AGCTCCCCGTGTTATACAGCAACTTCCCTTCAGCTATCTATTTTACATATGGTAATGTATATGTTTCAGTGCTACAAAATGTAAACACAAGATAAGCCATTTTTAAAGTGAATAATTCCATGGTGATGCAATCACCACCTCTAGTTACAAGTAATTTTCCTATTCCAGAAGAAACCCCATAGCCATTAATATACCAATGTCTTTGAATGACATATGGAGATAATTTCAAGCTATGGAAGTGTTTACATTGTTGCCAAAGCTTTTTTCAGTTTAGTTATGTCAGCTGGGAGGAGTTTATAAT
chr1	4297994	GTAACATATTCACAGGTTCTGGAAATTGGAATAGTGGCATCATTGGGGTACTATTAGTCTACCTTCCACAAGAAGCAGATCTAATTTTATGGCTGGGTATTTTAACAAAAGTTTTATTGAAGAAATGGAAAAATGCTGAAGCTGTCATTGATAAAAGGGCAGCAGTCACTGTAAAAGATGTTTAGTCACTGTTTTGGGTTTGAATAGTGTTCTTGGTTTCATCTGTTTTTGGGTGTGTCTACAGAGTGGTTTTGTTTTTGTCTATCTCCACCTCCCATTGCCTGACCCTGTCTTATCTGAT
chr1	4298228	GTGTCTACAGAGTGGTTTTGTTTTTGTCTATCTCCACCTCCCATTGCCTGACCCTGTCTTATCTGATGCTCTTTCCGAAGACTGTGTATGGGGAGCAGGGAATCCTCTGGTTTACCATTTGTGTTTTCAGGGCTGCTGTTTATCTTTCTCGCCGTCATTAGCTGACAGGTTGGCTCCCCTCATTGTAGCATGTATGTTGTAAGGTTTTTGAGAGAAAGCCCCATGCTTTACTCAATGCTGTATCGCCAGTGCTGTAACCCAGACACTTGATAAATATTTGTTGAATTAATATAATTATTTA
chr1	4303450	AGGGGCACAGCAGAAGTGATGATGAAGTTAAAGATCTTGATGTGGGGAGATTATCCTGGATTTTCCAGGTGGCTCAGTGTAGTCACAAGGGCCCTTCTAAGAGGGGAAGGCAGAAGGATCAGAGTGACTGGCAGCAGATAGGATGACAGCTGCAAGAGCCTGGAGTGATAAAGGAAGTGGCCATGGCCATGAATGAGGGCCGCCTCATGCTTGAAGCTGAAGAGGGCCACAAAACAGATTCTCCTCTCTAGAGTCTTTACAAGGAACTGGCCAAGTCAACACCTTATTTCAGACTTCTCAC
chr1	4306220	TGACTTAGCAGCAGCAGCAGCCCTTTGTTATTTCTTCTCCCAGAGTCTTCCATGGATGTCCTGCAATTGAATTCCTAGTACGGATATGATCCTGATAGATGGCTGTTAACTCACTTGTTATCATAAATCTCTCTAGCAGTTCTTTTTTTTTAAAAAAACCTAAGCAAAGAAGGGTATTTATTGGTTCATATAACTGAAAAGTCCAGAGAATATACTAGCTTCAGGCATGGTTGGATCCAAGGCACAAACACTGTCATCAGGACTCAAGTCTCTCCATCATTTGGCTCCTCTTTCCTCTGTA
chr1	4312078	ATTACCAGTTTTTTCTTTATGAAGGAGGGACATGTGAGAACATCAGAATCTAGTCTATGATTTTTTTAGACAAGGATCTGTAGTTTAATGTGTTTTTATTTTGTGAAAGAGAGAGTGAAAATCGCTCAGCCATGTCCGACCCTGAGACCCTATGGACTATACAGTCCGTGGAGTTCTCCAGCCAGAACACTGGGGTGGGTAGCCTTTCCCTTCTCTTGGGGATATTTTATTGAATGAAGCTAATTTAAATTCCTTGGCCTTATTTAGCTATAAGTCACATGAAATGTTTGAATTTTAAATG
chr1	4319860	GGAGGCTCCTTAAGGAGCTACCATATGACCCAACAATGTCACTCCTGGGCATATGCCTGGAGAAAATCCTAATTCAAAAAGATATCTGCACCCCAATGTTCATTGCAGCACTGTTTACAATAGCCAGGATGTGGAAGCAGCTTAAACACCCATCAGCAGAGGAATGGATAAAGAAGATGTAGTACACATATCCAAAACTAACTTTGATAATAAGTCTATTAGCAATGCTCCCTTAAACAGTTTCCTAGTATTCTCTTAAGGCCATTTTTGAGGTGTCTAATATATGCCCTCTGTCACAAGG
chr1	4321532	TTAAATCTTCTGAAGTGAAGTTGAGATTTTAGATGAGGTCATCTTCTTGAGCACAGTATGATTTTTCAGTCATTTCAATGATAAAAATGATTAGGCAAAAGAAGTAATATTTCATTTATTTCTGGGCTCGTAATACATTACTCTTCTTTATAACCCCATGACTTTGGTTTTGTTCTAGATTCTGTTATCCTTATTTTGTACAAGAGGAAGCTGGAATTCAGAACATTCAATGATATTCTCAAAGTCAGAGAGTGGCAGAACGGGATTTCTAATCTGGTTGTGTTTGATGCTGAACCCTTGC
chr1	4324727	TCAATGAAGGCATCTACCCAGGTTACTACTGGGGCAGTTGGGGATACCCCCTGGGCTACAGTGTTGGCTGTGGATATGGTAGCACCTATTCCCCAGTGGGCTATGGGTTCGGATACGGATATGGTGGCTTCCGCCCATTTGACTACAGAAAATACTGGACATTTGACCTCTATTAATCAACTTCTAACCACAGGAACTGTACAATAATCTGCATCTCTCAGAACCAAACTTGAAGCAATATTGTACTGACAGCTTTCCAGAGTACAGAACGTGGACTTCATATTCTCTATATATTGAACTG
chr1	4330678	GAAGGACATCTGACTACTTGCAGATAGTTTATCTATTGCTGGAATCTGCTGCCAAAGAATCTGCTCCCTCAAACTCATGTATGTATGTCTCCCCTCATATCTGTTTCCCACTGTTCTATTCTAGAGGAGATGCTAAGCTTAGTGTCCATGTGATGAAATCTGAGGTATAGATAATTCATAAATCATTTGCTTTGAAAGTTAATAATACTGCTACATTACCATCCAATGTTGAAGGAAAAGCTTTTCCTCAAGTTATGGAATGAAGCAACAAGTATATGCAAATGTATTAGCCAAGTCCTTT
chr1	4335242	AATTCCCAAATCCTGATGACAGATCTCTATCTCAGAATTTCACTTTATCATACTCTTCACAGGCTCTCACAGAGTTTAGACAGTCTCAAACTTGGAAGGCTTGTATTGGCTTCCTCATATATTCCAAATCTCCCATCCTCCATTCAGTTTCATTCATTTTATTGGTATCAAAATATCTTTTTAAAATGCATGTTTGCTTATGCCACTTACTGGTTTTAAGTCCTCTGATAGTTTCCAACTGCCTATGAGGAAAAAAAAATCCAAATTTCCTAGCATGCCTGTCATATAAGTAGGGTATCTG
chr1	4335735	CACAGAAAATGTCCAAGAGAGCTCCTTAGTCCCTTCTACCACATAAGGATACAAAGGAGAAGTCTGTGACAGGGAAGAGGACCCTCATCTGACTCTGCTGGCACCATGATCTCATACTTCCACCCTCCAGAATTGTGAGAAATAAATTTCTATTGTTTATGGCCTACCCAGTCTGTATTTAGTTATAGCAATCGGGACAGACTAAGACAAAGCCGATTCATACTAAAACTAGAACCACGGGAATAGTTTTCGACAAATCAGAAAGTATGATCAGTTTACAGGTAGTTAACTTTTGTAGACA
chr1	4347350	CATCTCTTTAAGAATTTCCCACAGTTTGGTGTGGTCCACACAGGGCTTTTGTGTAGTCAGTGAAGCAAAAGTAGATGTTTTCTGGAATTCCCTTGTTTTCTCCAATGCTTCTCCAATTCCCTTGCTTTGATCCAATGAATGCATGTATCTCTTCTTTTTCAAATTCTTTCCCCATATGGGTTACTATAGAATACTGAGCAAATTTTCCTGGCTATACAGTAGATCCTGTTGGTTATGCATTTTAAATATTACTAGTGTATGTTTGTCAATCCCAAATTCCTAATTTATCCTCCCCACCACC
chr1	4356200	ATGGCCTGAGGGAATATGCAGATTCCAGAGATGTTGTGCAGAAGGTAGAGTCAAGTCTTGATGCCTGCTTGGATGTTGGTGGTTTATGGAGATGTTATTGTGACGCATAACTCTTAGGTATGCGGCTTGGGTGACTGGGTTGTGACAATCGCGGAGAGTGGAAACATAGGAGGAAGAGCAGATTTAAGGATGAATAAGATGTGCTTACTCTTTCATCTACATCAGAAGAATTTATTAGATCTAACAAAGTTCTGGACACTGCTTAAGATTCCAGGAAATAACAATGGTATAAGATCTATGG
chr1	4360338	TTTTTAAACAGTAAATGATTTTTAAGAGATCTAAGTTCACAATGGAGTGGAAAGGATGGGTCATTCCTGCACACTCCCTGTGTTTACACATGAACAGCCTCCTGCCCCACAGTGTGCATTTGAGATAACTGATGAGCCAATATGGTCTTGTCATTGTCATCCAAGGTCCACAGTTTATGTTAGGATTCACTCTTGGTGTACATTCTGTGGTTTTGACAAGGGTATAATGTTTATCCACCACTATAGTATTGTATAGAAAACTTCCACTGCCCCCAAATACTCTTCTTGAAACACCTTCACA
chr1	4368764	GTATTTAAAAAAGCAGGGGACAAGATCTTTCGCCTATCTTCTGTCGTCTCTTTTGACATGTGATAGTGCTTCTTGTTTGCTATTTAAAGTCGTGTAAGACTTAATGAGTTTTAATGAGTTTGACTTACATGACTTTGGGGTAAGAGGACACGTGCTGAGTGAGGCTAGACCCTCACGAGTGCTGGAGCCCAGCGCTTCCCACGCCTGTGCCCCAGTTCTCATGGTGGGAGGGGGCAGAAGGCGGTAGCACTTACTGGACTACTGGACGGTGAAGGGGCAGCGGGAAACTGCGGATTTATTC
chr1	4369423	ATACTGCTTGTACACGTGTACAATTGACCTGACTGTGTCTCAGAAAGAGTGTGTATTCAGTGCATGTTGGATAAATTGAATTGATTTGATTCATGACTCTCTAGCTAAGAATCCAATTAAACTTATGCAAGTAAATATCATCATTCCAAACACCTAAAGAGAAGGCAGGGGAGCATTAGCTATATTGGTGGAATTATGAAATTTTAAAGGATCACACTTTTATTGGAGACTTTTCTAAGGGGTAGGGATGGGCAATAATGATGGAAGTCTAAATCTCAAGATGACTTTGAGTTTATGGCTT
chr1	4380346	AACCTTGTGAGTCTCAAATAAATCCAACTCAGTCATGCTATTTGATCCTTTCCATATTGCTGAATTTTGTTTGTTGATATTTTGGTGGGAATTTTTGTATCAATTTTCATCAAATATCTTGAACTATCATTTTCTCTTTTATGTGGTCTCCTTCTCTGGATTTGATACCAGCATAACAGTGGCCTTGTGGAAGGAATGTGGAAGTGCGCCCTCATCCTCAGTTCTTTGGAATAGTATGAGAATGATAGGTTTGTTTCTTCTTTCTCTATTTGCTAGAATTTCCCTTTGAAGCCCTCCAGAC
chr1	4409417	AGTATGTCCCATGTGTTTACTTTTGCTTTCATTGCTTTTGGCTTAGGAGACAGATCAAAAAAAAAAAAAAAATAGTGATACAATTTATGTCAAAGAAGTTTCTGCCCATGTTTTCTTCTAAGAGTTTTTAATTTTTAGGTCTTACATTTATGTCTTTAACCCATTTTGAGTTTACTTCTTTGTACGGTGTGAGGGAATGTTCTAATCTCATTGATTTATATGTGGCTGTTCAGTTTTCCCAGCATCACTTGTTCAAGAGATTGTCTTTTTGCCACTGTATATACTAGCTTCTTCTGTCATA
chr1	4411527	TATGTTTAATCCCTAAGAATAGACATAAAATAAATATATTTCCATTCCAATTTTTATTATTCTATCCTTTCTTTCCTTTTCTGTCTTCCTTGACATTCAAAACTATCAATTCTACTTTATAAATTCTCTAGTATAAATACTTTACTTTGCCGCACTGTTGCCAGCACAAACTTTATCACCACAATCCCCTAGGATTATTGAAAAATCTTCTATTTATTGTGTTACTTCTACTTCATTTCCATAACAACAACAAAAATATCTATTCTTTGTATCACTGAATATCCTGCTCTGAGAAGAGTAC
chr1	4415034	AGTGATTTTTATTGAGAATAAGGGGTTTTCCATGCTATAGAATGTTAGGATCATTAACACAGTCATAAGAGACTCAGAGATTAAGGGAGTAAAGGCTAACATTTGGAAGAGTCTGATGTTATCACCATAGAACCTCAGACTTCAGGACGTTGTTCTAAACGTGGGTAGTTGGAGAAAAAGTCTCTGTCAGGCATGTAATTTCTTGCAAGTAGAAATCCTGGGTTACTGATCCTCAAAGCAGTATTATCTTTAGATTCTTCATTTCAGAAGCAGACTAGGCTAAGACGGTGATGTTCTAACA
chr1	4441414	GCTTGGGAAGAAACCGCTGGAGTAGGAAATGGCAACCCTCTCCAGTATTCTTGCCTGGAAAAATTCCATGGACTGGTGGGCTACAGCCTGGGGTTGCAGAGTCAGACACAACTGAGAGCACACTCACATATGCATACACATCTAATCATAATATAACAGAAAGGAAAGACCATTGCCATGAGTGAGTTCCTTCTGTAGTCAGGAAATGATTTAAACTTTAATACCCCTTTAAGAGGAAACACAAAATCCTTTTCTTTGGTGAGCTACTGCATAATGCAGAGGTTCTAAATTGTAAAACCCA
chr1	4446212	TATTGTAAAGTAAAATAAAGTAAAAATAAAAAAAGAAATCTTAAGCTTATTTTGAGTTGATATCTATGTTCTTTGACACAGGAAACATTATCTTTAACTGTACTCCCTTGCAATAATACATCATTTCTTCAAGGACATACAAGTAATCATGCTTAAAATAGGAAGGTTGTATAGACAGCAATTCAGTCCACGTTCCAGAGTTACAATATTTATGCTCAAGCATAAGCTCTATCAGTTGCTAACTATGTAATTGATCACAGGCACATTCCCTTACTTCTCTGAGCCTCAGTATACTCAAAGG
chr1	4454852	AAGCACAGCACTCCCTTCTTTATGGTTCAATTCTCACATCTATACATAATATTGGGAAAACCATAGCTTTGACTACATGGATCTTGGTTGGCAAAGTAATGTCTCTGCTTTTTAATATACTGTCTAGGTTTGTCTTAGCTTTCCAAGGAGTGAACGTCTTTCAATTTCATGGTTGCAGTCGCTGTCTGCAGCAATTTAGGAGCCCAAGCAAATAAAATCTATCTGCTTCTACTTTTCCCCTTCTATTTGCCATGAAGTGATGGGATTAAATGCCATTGGATCTTTGTTTTTTAATGTTGAG
chr1	4455859	GAAACAAACCTTGCATTCTTCATAAAAGTTAACTCAAAATGGACCTTAATGTAAAATGTAAAAGCATAAAATTTTAGGAGATAATATAGGCAAAAATCTACATAATGTTGGATTCAGTGTTGGCTTTTTAAGTACAAAACTAAAGGCACTATCTGTGAAAGAAGAAATTGATGAGTTGGACTTCATAAATATTAAAAAGTTCTGCTGTATGAGAGGCAATGCCAAGTAAATGAAACAACAAACCAAAAACTGAGAGGAAATATTTGCAAAAGTTATTTATGATAAAGGACAGTTATTAAAA
chr1	4459555	TGGTAAAGAATCCACCTGAAATGCAGGAGACTTGTGTTCTACCCCTGGGTTGGGAAGATCCCCTGGAGTAGGGTATGGCAACCCACTGCAGTATTCTTCCCTGGAGAATCCCCATAGGCAGAGGAGCCTGGGCTACAGTCCATAGCGTCATAGAGTCAGACACAACTAAGCAACTAAACACACACACCTGTGACAATTTTGAAATGAGATATTTAGCTATTTTTATTAAATAAATAAGCTTGTTCTCAAGTTAGGCACTTATAGTTTTAATAGATGGTCATGATAACTGAGCTTCAAAATA
chr1	4463095	TGTGCTTTTTATTTGCCAAGGTTTTGTGATAAGAAATAATAGCTTAAAGATTTGGTGTGGTGATGGAATGACACTGCTGTGGCAATATCATTTGAAATGGTTGACTTCAGAGGCCTTGCAAATTGCCTTGACCAAATATTTAAAAATCTGTTTGACTAGGGCTCAAATCTGAGTATCCTGCATTGTAAGACTGATCTTTAACCACTGGACTGCTCGAGAAGTTCCAAGAGTGTGGTTTTGAATGAACTTTCTAGGCATAAAATTGTATGGAACTGTTGTGAATGTTTTCCAATAACAAAGA
chr1	4466461	ATCATGTCTGACTCCATGTGATCCCATGGACTGTAGCCCACAAGGTTTCTCTATCCATAGGATTCTCCAAGCAAGAATACTGGAGTGGGTTTCCATTTCCTTCTCCAGGAAATCTTCCTGACTCAGGGATTAAACCTGTGTCTCTTACGTTTCCTGCATTGGCAGGCAGGTACTTAATCACTAGCACCACTTGGGGAGACCCCAGGTGGAGAGTTGACTCATTGGAAAAGACCCTGATGCTGAAAAAGATTGAGGGAAGGAGAAGAGGGCAACAGAGGATGAGATGGCTAGATAGCATCAC
chr1	4467012	CTGATCACCACTTGCCTTATACTAGGCAGGTAGGAATGCTTTGAAATATAAAAGCTCAGTAAATTAACCACTTGCATTGCCCAGCACCGGCTCTCGCAGCCGCCTGCGCTTAGTGCGCCAGCTCTAGCAGTGCACTGAGCGCAGGTGGCCCCGCGAGCTGGCGCACTGAGCGCAGCCGGGAGGAGATACCTGACGTCCGAGGTCAGGGGCAGTGGCCTAGAGTGCCAGGCTGCGACGGCCCCGGAATGGCTGAGAGGAGCTACCCCGCGTCCGAGGTCAGGGCCTGCCGGGACAAGCCACC
chr1	4467020	CACTTGCCTTATACTAGGCAGGTAGGAATGCTTTGAAATATAAAAGCTCAGTAAATTAACCACTTGCATTGCCCAGCACCGGCTCTCGCAGCCGCCTGCGCTTAGTGCGCCAGCTCTAGCAGTGCACTGAGCGCAGGTGGCCCCGCGAGCTGGCGCACTGAGCGCAGCCGGGAGGAGATACCTGACGTCCGAGGTCAGGGGCAGTGGCCTAGAGTGCCAGGCTGCGACGGCCCCGGAATGGCTGAGAGGAGCTACCCCGCGTCCGAGGTCAGGGCCTGCCGGGACAAGCCACCTCGCCCCT
chr1	4472677	GATCCGATAGTGCCAAGATTAGGTCCAGAATTAGGCTAGTTGCAACAAGAGAGTAAGAAGAGATGGATGTGATGTGACATTTCCAATGGAAAACTGTTTGAGTTAGTGATACAAATAAATGAGTAAAAGTGATTTTTTAATATTGAACTTAAGTAATCATCAGGAGAGGTAGTGTGCAGATGGAGAGAAACATTATTTTCAGTAGAAGTTAGTTTTGCTGGGAATACATGGATTGGAGGTTATGATAACACATTCAAGAAGAGAGCTGTCTAGCTGAAATTTGTAGGTTCATGAAAGAGGA
chr1	4474601	ATTCTTTCCAACTGAGCCACCTGGGAAATTCCGATTGTGGGTGTAAAGGTTCCGAATTTTATTTAGGGTGGTACAAAGTCATCGTTTATGATTAACATGAGGCTACTGGTGCAAAAGAACAAAAAGAGAGTATAGGAAAGATGAATTAAGGGGCAGTAAATTTTGCATTTGATTGAACATGGTGAATTTTTACTAAAGAAGAACAGAAAGTAATAACGTAATATATTACCAAGGATAGTTGGGAAGTGAAGTAGAAAGGAATTTCCGAAAAAGTAAGATGAAATTTTATCAAGTAAGGAAA
chr1	4481693	AACTTCTGGTGTTGATTTTGAACTTCTGGTCCCTTGAAGTATCAGGGAATAAATTTCTACTGTCTTCAATCAACCAATTTGTGGCAATTTTTTATGATAGCCCTTGACAAATTATGCAATAGCATTCTTTAGTTAGCCGGTCAGATCTCACATAAACAAGTTGAGTGTGGGGAAACAGAAGACCACACCTGCCAGCTTCACAGGCAGCTCTGGGATGACTTCCGCCACAGCATGGGCTGTGCCAGGAAAAGCAGACAACGTTCTTGGCAGCATGGCAGCACCATGACTATGGTGCCACTGC
chr1	4484498	TGCTTGTGTTGAAGGTAATTCCTTTAGGTTTTTGAAAAATATGTGAGAAGAACTAACTAAATGTATGAATGGAGCATATCTTGAAGACATATAACTGGACACATAAAATAACTGCTGTCCAGAGAGGTGCAGAGGCTATGGAGACCTCTGAACACAGCATAAATTTTTACTAGGTGATGAAGGCCAAAAAGGACAGATTGAACATTAAATTCTATAGAGTCATGATTCTGTACCTTTTCATTGAAGTTTTATAATGCATAATCAAATTACAAATCAAGCTTTACTGTTTGAAGGGAAGGGC
chr1	4496511	CACTCCGGTATTCTTGCCTGGGGCATCCCATGGACAGAGGAGCCTGGCGAGTTATAGTCCAGTGGGTCGCAAAGAGATAGACGTGACTTAGCAACTAAACAACAGCTACTTCCGTAACGAAGTTTTTAGGAGACCCTACTGATACCAAACGCTCCATCAAAGTGCTGCATTCAGATAATTTTGAGAGCTGCAGACTATGACATTTGAAAGTAGGTGGAGAAAAATAGCAATTCCTAATGTACTACAAACATTGTGGACTCCCCAGCTTGGTAAACGAGGTGACACATCCCTCTTTAGTCTG
chr1	4514090	CTTCAGCTCCATAGGCTTGAGGTTTTTATCAGATAAAAATATCCATACAATTTATATGAAACACAAATTAGACAAAAATATACGAAGGTATCTAAAAAGGGCACAATGAAAGAACAAAGAGGGACTCCAGTGCACTCACATGGAAAAACGGTTCACCAGAGTTGGAGACAGAAGTGTAGGTCAATCTCAGAAGATTGTGAAGATGTGTGAAAATGACATCTATAAAGGAAAAATATGAGCAGACATTTAAAAATTCATGAAAAGAAATACATTGGTAACTTTTGTAACTAAATTATTTCAC
chr1	4517904	CATTGACATTAGATACTAGCTGTTTAAAAAGAACAATAAAAATAACTGTCTATGATTGATGAAGTATTTCAGGATCATGAACATTTATTTCAGTTTTCAGGATTTTCTTTTAAGGAAAAGGTCCTAATTCCATTTGGAGGTGTGGTAACTATTCATTCAGATTTGAACTTTGATTAGTCTCCTCAAGACTGACAATTCAATGCCTACTCTACCATCTCTTTGGTTTTCCTTAAGTAACAATAGGATGCCCCTGGAAACTCATGCCCTTTTATCACTAGACTTCAGGAATCCTGAAAAAAAA
chr1	4519797	ATAGTCTAATGATCCTCAGGCTAGTAGTGGGTAGAAAATAAATTAAACATCTGAAAAATCATGAAAAAAACATGAACTTTAAGTCAAAAAGAGCCACTTAGCTCTCTTAGAACTACCTAAATAGACAAATTATAAAGTCCACAGCAAATACTATTAGTTTCTGCTCAGGAACCGCTGCAGAATAGATTAGTGAATTGATTCCTGGATGATGGTACAGAAAAGACTTAAACACCTTGGGGTCAGCTTTTTGCCTCCATTATCCTGCTCGAACTGCTCCTGTATGATTCATATATGATACCTT
chr1	4529205	GATATGCTTCTCAAATGCTACACTTAGATAGCAAGGTCAACCACGGGAGTGGAAATCATGCAAGTTGCTGATCAGACTCTGTGACAGGAGGGCTCAGCTCCTTACAAATGCCATCTGTGAAATGAGGGTGTGCAGATAGAATTCTTTTAATGTGTTATCTAGGTTGAGCACTCAGTGAATCATTGCTTCATTCTAATGACTGGAAGATGCATGCTGGAGAGGTCAATGTGCTGAGGGAAGACCAACTCTTCTTACTATTCTTGTTTGGTTCATGGTGTTTTGGATAGAGCTGCCATAAGAA
chr1	4530678	AACAACTTGTGGTGCCTGTACTGAAGATAATTAGATGTTTCTACATAAACCTAGAAATCACTTACTGAACTCTTGATATATACAAGGCAGCATTTTAGAAATGCTTCATGGACTGAGTAATCAAATCCTAATAAACACCTTACAATAGGTCCTGTCCTTATCCAGATGAAGGAAATGAGGGACAAAAAGTTTAAGAACCTAGGTAGTAGTGGGTTAGATTTGAACTCAGTTTTCTCAGAGATGGGGCTTATCCACCATTATTTTAAGGCAGCGCAATTTCATACAGTACTTAAACCTAGCC
chr1	4533817	CTGATGTCTATGTCAGAAGCTTTCACTATCTCTCTTAAACTTTAATAAAACTTTATTATACAAAGGCTTCAAGTGATCAAGCCTCATCTCTGGCCCTGGATCAAATTCCTCTCCTCTGGAGGCCCAGCATTGCACACGGCCCGTAGTAGCTACCTTTCAGTATGAGGAAGTGGAGAACATTTGGGAACATCTTTAGAAGACTTCCTGCCACACAAGGAAATGCCCATGAAGAATGTGCATATGGCTTTACCTATTGCTGTGGCTGGGGATTTTATTATACCTGGATGTTGCATAAGCATGG
chr1	4539702	GGAAGTTATTACTTTACTTGGCAGCTAAGATGAAGCAGAAGATTCTAACATATATATAAGAAATATTATAATTTGAAATATACTTTTCTGGATTATTTAAAATTTCTCTGTGCATTTTGACTAATAGACTTCTCCTTGGCTTATCTGTTAGTAAGTGGGAATGTAAATATAAATTCACTTGATTTTACTAAGCACTTTTATGTGTCAGCTACTCTACTAAACAGTTAACATGTAATGATCTATTTGTTTCTCACAATAAGTCCATGAGCATTCCAGAGCCTCATTATTTTCCCAGAAAAGA
chr1	4543968	CCATTGGCTTGGATGTTCACTAATTTCCCAGAATATACAACATGAACCTAACATGTTTTAAATATGCATTTCCTTAATAGCTAATGATGTTGAGCATCATTTCACATGCTTATTAACCTGTTGTATGCTTTCTTTGACTATCATTCAGAAATGCTGTCCACTTTTTAATTGTGGGTTTTTGAACTGTTGAGTTGTAACAGATCTTAAAATGTTCTGATTACAAGTCTTTATGGGCTATTTGAATTGTAAATATAATCTCCCATCCTAGTTTCTCTTTTCACTCTCTTGATGTTGTCTTTCA
chr1	4562490	GCTGTGATTCACCTCTGCAGACCTGGGAAAACTTCAAAACACCATCCTTATATTTTGTGGGCAGCACTGAGTCTGTTGCACTCTATCATAGCAGAGCAGCATCTATGCAGTCTGTGACCAGTTTGATGCTTCCTCTTGCACTTCATTCACGCAAAAGTGGTAGCCATTTTATTACTTTCCAAATGGATAACAGGTTGCACATTGAGAGCAGGATTATGTTGTCATAAAAATACGAGGCCACTAAGTATTGTGTTTCTTACTTGGTGATTGTTGTTGTTCAGTCGTGTCCAACTCTTTGTGA
chr1	4568763	TTTTTCATTAACACTTAGGATTTTATCATTTTTGTGTCTAGGTGAGTTTATCATTTCAACCAAGCAATTTGTTACTTATATATTTCTTTTCTTTATATCATTTAATTCACTAGGGTTAGGAATTTGACTTCCTTATGACAGCAAGTCCACAATGCTCTGTTTGAATGGTTTATTTGGTCTCTTTCCTCCATGTTGAGTAAATTCTATTGGCCTGTTCTCAAATTCATTGATTCTCTCATCTGTCATCTCCACACTACTATTAAACTCAGTGCTTATTTTTACTATGGTAATTATATTTTTT
chr1	4569116	TTTCTACTTTTTCATTTGTTTCAAGAGAGCTTGTAATTACTTCCTAAAACAATTTTATGATGGTTGCATTAAAATCTTTCTCAGATAATTCCAGTATCTATATTGATCCTGATGTTCTTTTGTTTGCCTTTTCCCACTCAGATTGTGATTTTTTTATGATTTCTAGTGTGATACATGACTTTGTAGTCTGAATATTTTTGATACTATAAGACTTGAATCCTATTTCAATTCTCTCTGTTTTTATTTATTTATTTATTGAATTTTTATTTTTACTTTATTTTGCTTTACAAAACTGTATTGG
chr1	4575108	ACTCAGACCTGGGCTGTGCTTGTAAAATCAGTCACTTTTTTTTTTTTCCTGAAGATGAATGGATTCCTTTTTCCCTCTCCAAGCTGGTAGAGAAACAAAATTCTACCCCCTCCAATTCTCTGTTTTTAAAGCAAACAGTTCACTATTGAGGTAGCAAGGGCTGGGTATGCATGTCTGTTTCACTTCCTTTTGGACTCACTGGAACCACCTTGGTAAAACTGAAATGCTCACTCACACTGTTTCTTGTTGCTAGTGGGTGGAATAAAATTTTAATACTCATGTCTGCTTGATAATGCCTTCT
chr1	4577189	TATGAAGATCCCTGGAAGAGACTCAGTGAGTCACAAGAGGAAGAGTCCAATAGTTTGAGTAGCAATAGATGCTCCTCAGTAAAAGCCATAGAACCAGAATCTTCTATAGCAAGATGGGTGGCAGCAGCTGTATCCAGACCCACCAAAGCCCCAGTCAGAGCCACAGCCCAGGCAGCCATAGCCGTAACCCAGGCCACCATAGTAATTGCTTCAGAAACTCACAGTGTCAGGAACAGGTAGGTCAGTTGAGAAAACATGGAAGCGATGCCTTGGGTTGAATGTGGCTGTATGCATAGGACCT
chr1	4586479	TCTAGCTCAAGCGTGTGTGTGTGCACGCTCAGTCACTCAGTTGTGTTCAACTCTTTGTGACCTCATATACTGTAGCCCATCAGCCTCCTCTGTCCATGGGAGTTTTCAGGCAAGATTAGTGGAGTGGGTTGCCATTTCCTACTTCAGGGACTCTTCCTGACCCAGGGACTGAACCCGCATCTCTTGTATCTCCTACACTGGCAAGTGGATTCAACAAAATTGCCCTTTGTCTACCTTTTTGTTCTAGTCAAGTCCTCAGTGGATTGGATAACACTCATCCATGTTGGTGAAGGAAATCTAC
chr1	4587654	TTCATTAGGCAGTCATAAGAAAGATGACTTTGCTATTGAGTCAGCTTTTCTACAATCAAATCATGTGCCTTTCATATCCTTTCCTTAACCTCACTTGAAAACCCTCACTCACCATTGATTTATTTAGCATAGCCACTATGTGACTCTTATTCAGTTTAAGCAGTGACAGGGTTCTGAAATGTTGATACTTAAAATTATATCATTAATTCTGCACTTGTTATGTGAGGATCTTCTACAAAGTGAAAAGTAGCTTTCTTACCAATAGAGCTTATTTTACTAGAGTCAGGTAAGTTTTTCCATA
chr1	4621992	GATGTGAAGGGCTGACTCATAGAAAAGACTCTGATGCTGTAAAAGGTTGAGGGTAGGAGAAGAGGGTGACAGAGGATAAGATGGTTGAATGGCGTCACTGACTCTAAGTACATGAGTTTGCGCAAGCTCTGGGAAATAGTGAAGGACAGAGAAGTCTGGCTTCCTATAGTCCATGGGTCTCAATGAGTCAGACCTTCGTGAGTGAACAACAAATTTGCATTGAATCATATAGTAGTAAGATAGATCAGATGAATATTTCTACAAATTATTGGAAACTGGCAATTCAATAGAAAATTCTGAT
chr1	4627059	CATATTCTTGCCCATGGTTACCTTAAGGTACCTATAAAAATGATATTTTGAGGAAGAATTATCACTGTATATCAGAAATTCTTGTGATGTACAAATAAAGCTGCTTTCCCACAAGGATTTTCTTACAGACACAGAAATACACTTTTTATCCATGACCCTACTACCATTTTTCTTTGGCCACCCAAAAGGATGAGTTATCACAGAGATTTGAACGAAGACAAGTTGTAATTCATGGGCTATGCAAGAGAGCTCAGTATAGCAGGTTACAAAGCTTTTGATTTGATGTATTGAGGCTGAAACT
chr1	4638133	TCCTACATCTCAAGAAACAGTGGATTTTACAACTATTTGGCTTGGTTGGTAAAAGCATTCTACATGTATCTAAAATGATGGAGGCATGCCATTATACATTTGTCAAAACCCATAGAATTATAACATGAAGAATGGACCCTGATTTAAACCACAAACTTCAAGTGATATTAATGTGTCAGTGTAGGTTTAGTTCATAACAAGAACACTACTATGGTGACAGAGGGGAATGTGCTGTGTGTATGTAGAAATTGAATTCATGGAGAGTCTCTGTCCTATCTGCTAAGTTTTGCTGTGAACTTAA
chr1	4643500	TGAGATTTGCTAGAAGGGCTCATGAGATTAAGCATATAATTGCGCCCATGGGCAAGATTTATTACAACAAAGTATTAAGGGTACACAGCTGGATCACATAGAAAAGAGATCCAGGAAGATTCAGGAGGCATTCGTGTGCTTAACCTGTGTGCTAATTTGTGTGCTCTTTTTGTCCATGAGGATCCATACAGAGATTAACCTTCTCCTAACAAGAGAAATAAACCATTATATATATATGACTTTTCTGCCCAAATTTTTAACTGGGCATAGATCAAAAGTTCAGTTCAATACCTTAGTTATG
chr1	4650293	GTCTCTGGGAAAGATTGAGGGCAGAAGGAGAAGATGGTTCAAAGGATGAGATGGCTGGATGGCATCACTTATGCAATGCACATGAACTTGGGCAAATTTTGGGAGATGGTGAGGGACAGAGAGGTCTAGTGTGCTGCAGCCCATAGGGTTGCAAAGAGTGGGACAAGACTGAATGACTGAACAACAAGGTTGCAATATTTTCTATATGTGATGAACTCATAAAAATTAATGTCAATGAACTTGTTGAAATATCGGCCTGAACCCATATCTATGGCAGATTCTAAATCATTTGAATAGGGCA
chr1	4655045	AAATACTAGGCAGCATGATAACTGAATGCACTACAGGACCTTAAGAAGATTAGTTTTCTCTGAGAGCTTTATTGGAGCAATCTATTCTTGAGTGAATATTGTGAAAAGAGAAAAAAGCAGATTTTGATAGAGAGGAAAGTTGAGTTGACATGGCACTCAGTGGAAACCTCAGGAAACCATCTGTGGGACTGTGGAAAGGGGGTGTCCCAACAGTTACTGGGGTGGAACAAGGAATGTTATTATACCCCCACTCTAATCAATCATTGGGGCCGGGAAGCGGGCATGATCTCTTGTGAGGGTT
chr1	4658152	GGACTAATTAGCTTGTTGTTCACAACCAAAGATGAAACCTCAGAGAAATTCAGCAGGCTTGCTGTGTTGACATCTCAGTTTAGACTCCTCTTATCCAATTAAGGAATTGAATGAGAGGAGATGCAGACTCACACCTACACAGTCCTGTCCCAGATCACACATTTTATTCTAACCACCTAGCACCTTCAGTATAGTGAGAAATATATTTGTTGGTCTTAATCTTATTTGCTCTTGACCTCAGTTTGTTTCACCAAACGTTAAAATTTTTTTTCTCAAGACTAACAACTCCTTTTTACTCAAA
chr1	4685619	GAGGGTTCATGGGTTGCAAGAGTCGGACAGGCAACTAAACCACCACCACCATAATGCCCATCTTACTGGAGTGTTTTCCCTCCATTTCAGGCTTTGAAAAGACAAGCAAACATGTAAGAAACTATAGGCAGCATCCTGAAGCTGAGAGCAACCTCTAGCAGTCAGCTTACAAATGCCTCCCACCAAAAGTCAGTGTTGAGCCCCCCTCAGTTACGCAACCACACAGAATGGAATTCAGCCCAAGATAAGTCTGTAGGTAATACTGAATGTCAAATAACTGACCCAAAAATCAGGATTGCTC
chr1	4696828	GGTGAGTCCTGATGTCCAGGTGTACAGGAGGAGCGTCTTCCATTGCAACCTCAATCGTGGTAGCCAAATCCAGAGCCATAGCCCGAGCCACAGACACAGCAAGAGCCAGAGACACCAGCCAGGCCTCCAGAGCCACAGCTTCCATACCCGTGGCCCCTACAGTAGCTTCCGTAGTGGCCACTCATGGTGTTGCTTGTTCCACTTTGGGTAAGCAAGGAGGGTAAATTCCTTTATTCTGGACAATTCCTTTTGCCCACAGCCTTTTTATGCCAGAGGTGTAGGTGGGCTAATTTTATGACTA
chr1	4703030	CATGGCCAAAGCTAGCACATGTATTTCTGAAGTAGTTTGGAACACGTGGTGTCTAGAGGTGCAGATTCAGTAATTCGCTAGAGAAGATTCTAAATATGGATATCACCCCATGCCCTGAACATTTATACGCTAGCAAAAATGGATTAAGCATCCAACACAGACTCTGGGGCCTTATTACCACAGCAATTCTCATTTTTCAAAAGCTCATGTTTCTCAGAAGCAATAATTTTTTTCAGTAGTTCTGTCCAAGGTTTGACTCCAGCTATTCAAGACAATTGTAAGAAAACAGAGGTAACCTACA
chr1	4707480	TTTCACACTACACAGCACAGGTCTCATGGTTTCATCCTCCACTGATAACTTTCCCTTTTACCCACAACCTACAGCTGAATCCAATCACGCAGTTTCATCTTTTTTACAGATTAACATGCTATTTCTTGTAACAGTTTTGATTAGTAGTCATCTTTGCCAAGGTGAACATTTCACATCACAGTGCATTACAAAAACAAATCATAATTTTTCTCCCTTTCCAGGTTTGGGTCAACAGCCTTGAGTCTACTTGCTCATGTTTTCTCATTCAGAATCTAAGCAGAAACAAGGACACCTCTTGAGA
chr1	4711650	ACCTATTTCCTGCCTTGAAGGAGCTTGGAGCCTGGTGAAGTAGACAGTTGGGTCTACATTATACTTAGAAGTTCCAAGAGAGTTGGCCACAGGGGTATCATGGGAGCATAAAAGACAGACACCAGCTGATGATAAGGTAAATTACCCAGATATAAGGATACATGGGCTGAGTGTTCCATGGCAATGATGAAAGATCCAGACAAAAACAAGGTGAGAAGTCTTTCCAGGCAGAGGAAGTAGCATATAAAGCGGCATAGATATACAAACAACACGATTATTCAAGAAATATGTACAGTGATTA
chr1	4721753	ATAGTCCTTGGTTGTAAACACTCTGCTATCTATTGTCTCATTCAGGGTAAAATCCAGATTCCTCCAGAGGCCCCTAAAAACACCTCCATTTTTTTTAACCTCCCAATACCCTTCTTCCCGTGGTACTCCTCTGTATTCCAGACCACATCAGTGTCTTAGTGCTTGCTGTGCCTTCTAATTGGAGAGGTCTTCTGTCAAACATTGGTACGTTTTGCTTCCTCATATTCTCTGACAGTTGTCTCAAAATTTTCTTCTCTGTGAGGCATCCCTATCTACTTTACTGAAAACTTCAACTTCCTGG
chr1	4722758	AGCAAATATCCCATCTGAACTCATCATATGCCAGCTGCTTAAATAACATCCTCTCACGCTGTGCATGCATCCAGCTGAGAGAATTATCTGGGAGAATATCACTTTTTCTCTGGTAAGGGAATATCTTTTTCTTCTGTCAATTAAGACTTTGAGGTGAATGCTTTTTATATGCACCAAACTTACTGATGATATGTATGTTTTATATGTTCTAAGAGAAGCATTCCCTTTAGTTCAGCTCAGTTCATTCTCTCAGTCATGTCCAACTCTTTGCGACCTCATGAACCACCACACACCACGCCTC
chr1	4729739	TAAAACATGCTTTCAGAATAATAGGCTGAATAAATACGTTTACTGGAGCACAACAAATATAAGGTTTAGTCCCAGGTATATGTTGATAAAAGTAACTTCATTATTCAGTTGATTCTGCTTAGCTCACAGAGGACAGAGAGAAGTACATGGGATCATCCAAGGAAAAAAGTCAAATCACTGGAAGTCTCCTAGAAAAACATTAATTGCTCTGATATTTTTATCCCTCTCCAAAATCTAGCTCTTCTACTTACAGGCTCAGTTAGATGGTTTGGTTCAGTCAGTACACTGAGAATAAATCCAT
chr1	4732868	AGGGCCTAGAGGAGCTNCAAAGAGTTGGACACAACTAAAGCAACTGAGTATGCATGCATATGCACTAAAATATACTTTTCAATATAAATACTTTATTCTATATACCTCAAATAATGCATGTGTTACATTATGACACACAGAGGTGTTGTACACACACCCATGTTATATACTTACTTAGTTTTTACTAGAAATATATTTGAGATATCTCATGATTAAGAAATGTTGATGCACATAAAAGTTAATACCATATAACCACATAAAAACATACAGTAAANCGGAACGGCGGCAGTAAGGAGATACT
chr1	4734303	CTCTTATTTCAAAGCAGGGTTAAATAATATATATGGCCCTCAAGTTATGCAAACTCATGAAGCTTGGTTACAGACAGTAAATTTTTTTTTTTATTACTGAAGTTATGTGATATACCTTCAGGAATTTAAGAAACAGCAGTAAAGGAATTCCAGCATTAATGAGTGTGAGTGCCTCTCCTCTAAATAAACACAATGTTAATGATGTTTTCATGCAAATTAGCTGTTAAAATGCAAGGCTTGCCACACCTACTACACGGGTGTATAAAAGGCCTCAAGGGAGCAGGCCGGTTCATATTCTGCA
chr1	4738883	ATCATCAAAAATAATGGTATATGTTATCTAGGAATGGCTACAAGAGGGAATATGAAATTGAAGTGAGATAACTTAGCAGAATAGGTGACCTGGTTTGTACCATTATATGTCTAAAGAAGATTAAAATTCTAGAACCAATTGTATCAGAAAAGTGTTATTTTGATGGGCATAGATTTTAATCAGAAATATATTGCTTTAGGCTTTCCTTGGATTCTCCTTAATTGAAATATTACTTTAAGGATATTTTTATTTAGTAAAGGATGTTGTATTCTCTTCAGTTCACTTTCTTGTGGGTTTTCTT
chr1	4754109	CAGGTGTATTCTTAGATAATTTGTTTTTAATGGGTTTGTTAAATTCTCAAACTTTCTATTAGTCAAAACTTTCTTGGAAAATCACTGTTTCACGAGGCATCCAAGGTCTCTTCAATTTCTTATAGTAAAGCTTGATATCACTTTCTACCCCCACCGTTCTCCCAATAAACAATGTTTTGTGGTAGCCTTCAGATGCTTTCCACTCTCAAGATCACATTTTCGGTAAATTAGTACAAAGACTTGATACAAATGGAAGAAGATCTGCGAAACTCTTATAGGACAATTACATTTAAAGACAGAA
chr1	4756711	TAAATTCACTGTCAGTCCTTTGGGAAACTACTGTTAAGTGTGCTGTGAAAAATAATACCACTATTTCTTTTCTAAAAAGAAAACAAGCAAGTTGATTACGGTCAAGTGTTTAAGCAACTCAGTTTTAGTATGGAGAAAGCAATTGTTCAACATCTTGATGGAGCACAGTGAAGTGGAAAAGTGGCATACTTGGGAATTTTGAACAAGCATCATCCACCTTTTTTTCAGTCTTAAAAATGGGAAATTTTCCATGATATTGACTTCATCCAATGGATGTACCCACTATTTTGAATAGCCATGA
chr1	4760364	TTTTGGTTTTCGTCTTCAAATTCTTTCCACTCTTCTATGCAACTCTTCCTATAACTGAAAGAGATTTAAGAAGAGAAAATGATGACTTTGATTTAGAGTGCATTGTGTTTAAACTGACAATTAGACAGTCATTTATAACTGCCCATTAGAAAGCTTGAGGTTTAATTTATAGCTTCTCATAAACATGTATAGCCAAACAGTCTCATCCGCAAAAGCAGAGGTATTAGCCCAAGGCAGCTTATAATTGATTTCAGAAAACCAGTTTGTGATTTTTCACTAGCTGCTCAAATTAATTACGCAA
chr1	4768440	GTGTACCTTTCATTGTTAAAACTGATCTCTAGCCTCTGTGAGCTACCACAGTAACAACTATGCCAGGCAAGGTTATGATGGCACTTGATATATTGGTGGCTTGAGTTTGAAATAGGTAGATTTGAATGATTTAGGCTATGGCCACTAACTCCTTCCTTTCTATGGAATACTTTCTTTACATTGCATTCTAAATGTATTGATCTCTCAGTCCTTTGGATCTTTATTATTGTACTCCCTTTCTTCTGCTGCTTCTTCAGTGTCATCAAAATAATATATTCATCTTAACCTCTTTATTGCAATT
chr1	4770687	CAAAACTTTTAAAATCAAAAGGCAAAGATATAATTGGGCGGTTTTGCACAGTTGTGGAAATAAACAAGAATGCAAAATATCCGTGGAGGGGACCACACCCACAATGAAGGAGTATAAAAGTCTGATGCAGCTGGTAATATCCATTCTAGGCAGAGTCACTTTTGACATCCAACCAAGTCCTCAAGCCCTGACACAATGAGCTACTACTACGGCAACTACTATGATGGCCTTGGCTATGGCCTCGGTGGATTTGGTGGCCTGGGCTATGGCTACGGCTCCACCTGTGGTCTTGGAGGCTATG
chr1	4777041	ACCTAATACTTCAAAGATGTTACCACCATGCACTTGCAGCTTTTCAGATTGGCAGATGTCCACATCTCTGATGGATGATTTGAATGCTCTACCAAGATGTAGTCAACTGCTCTGCAAAATGGTCTAATTTGTCCTCCTTTTCATTCTGTGATATTTCTAAACTTGCTTTTGAATACATACTTTTTTGGTGAACATTAAATATCAAGCTTCATTTCCTTCAATCATTTCAAAACACTAAGTACTTATTTTTTCTAAAATTTTAGGAGTATTATTTCATTGAAACATATTTTCCCATGGAACA
chr1	4780653	ATTTAATGCACATGTATACTGTGAAATGATTACCACAATAGGGTTAATTTAACACTTCCACCACCTCATATAATTGTCATTGTTTTTTGTGTGTGAGGCCATTTAAGATTTACTTTTATAGCAGCTCTCAAGTATGTGACAGTATTATTAACTATAGCCATTAACAATAGCATTAAATCCCAGAAATTATTCATCTTATAAGTGGAAGTGGGTAGCCTTTGAACAACATTTCCCTATTTGCTCCAGCTCCCAGTCCCTAGAGGAGAAGGCAGTGGCAACCCACTCCAGTACTCTTGCCTGG
chr1	4798346	GATTTACAACCATTTTTTTTTCTTAAGATTTTTTTGAAGTGGACCATTTTTAAACCTCTTTGTTGAATTTGTTACAATATTTCTTCTGTTGTTTATGTTTTCGTTTTTTGGCTACAAGTCATGGGGGATCTTAGCCCACTGAGTAGGAATGGAACCTGCATCCCCTGTGTTGGAAGGCAAAGTTTTAACCACTGGACCACCAAGAAGTCCCAACAATCACAACTTTTTAAAGTAAGTTCTTTCAAGTAAAGAGTGGTCTGGGGCCTATGGTCAGCTTCTGATTGGAGCAAACCACCTTCTT
chr1	4807768	CAGAGTGTACCCATCCTATCAACACACCCTGTTGCCTTTTGACTATCTGACTCATGAGTTATTTATAGGGTGAGGACTACTGATCTGCTCATGTGTCAGAAATTTTGACTGATTTTCTTTCCCCAATTTTTGCTATTTTCATCTTCCTGGGGGACTATAGTCCTTGGGGTGACAAAGAGTTGGACACAACTGAACATGCATGCATGCACCTTTTTAAAACATGTTAACAGTGTCTTTTGAAGTATGGGAGTCTGCACCAAAACCTTAGACTTAATCTCTTGGGAATCAAATTGAGAAATTA
chr1	4811456	GCAGACTGGGCTATGGCTATGGCCATCGAGGCTGTGGATTTGGCTCTGGCATGGAAGGTATAGATATAGCTACTGTTGTCCATTGGCCCACAGAGGATATGGATTCTCTACCTTCTGTTAAAATTATTCTTTGTGAATCTAAAATCTGGCCCCATAAGTTGACTTGCTTCAGCTGATTTCAACCATTGGGACAAGATTATCCTGGCTCCACTTGTTCAAAAAAATTAGTACCTAAGAACTTTAGTACATTTTTGCTGTTGTTGTTTAGTTGCTAAGTCATGTCCGACTTTTTGCAACTCCA
chr1	4816971	TAATTTAGTTTTACTTTGAGGCAAATGAAGAACGAATAATGTTAAAGGTCAGTTCTCGAGATCATGACTTTTTATTTGATTTGAATTTCTTTGAATTGCATCAAGGTTAGAAAAATAAAACAGCTTGTTCTGGTCATTTGTTGTGCTTTCCTAAAAGAGATTATGCTAGATAAAGTTTGGTCATTCCATTAAAGGGACTTTGACCCATATAACTAAATTTCATTTGAAACTACTGGATTCACACACAGGTCAGTATCTTCAAGCCTAAGGAATATGTTGGAAAGTTGAAAAAAAAAAGACG
chr1	4818515	ATTGGAGATGGAATTATTCATTCAGGAGATGACAGAATAGAGCAAATGTTTAATTATAAAAGAAATGCCATCAATCGTAAATGATGTAATATGCACAATGATAAGTGATTCAATTCAGAGTTTGAAACTTACAAATTTTGAAGAATCAGTCATTTTTTCCCATAAAATCAAAACAACAGGCTCAAGGACGTTATAAATAGAAAGCTAAAGTAAGCTCAAATGTTTTAATGAGGGTCCCTCTGTGTGTCTGGAGACAGCAAATTACTGAATTATAACATTTCAGGTAACATGAGAAATGCCT
chr1	4828059	CATTTCTCAGTTTTCAAAGAATTAATATTCACAGGATATTGTCATTGTTCTATTATTTAACACAGAATGAAATCAATAAAAATACCTGGTTCATATATTTCACAGCATTGTTTCACAATTTTTTGCTCTTAATATTATTGTTCTTGTTCATTCCCTCAGTCGTGTCCAACTCTTTGCGATCCTGTGGACGGCAGCACGGCAGGCTTCCCTGTCCTTCACCATTTATTGAGCTTGCTCAAACTAATGTCCATTGAGTCAGTGACACCATCCACCCACCTTGTCCTCTGTCCTCCCCTTCTCT
chr1	4887221	ATATTTGCTAATTACCTGACAGAAAATAAGGGGCTGGGACACACAGAATAAAGAAAACTTTTAAAGCAAAAATATTATGATAGAACTAGAGACCCAAATAGAGGGATAAAATATTAATTGGAAAAATAGATAAGAACAAATGATTTAGATCGTCAAAGCATGTAGTGGGAACGAGTGCAGAATCAGATTTAAAGAGAGGTAGAATAGGAGAGCAATATATGGGTTGTGAAGAAGAGTAGAGAAGAGAAGAAAAATGGTAACTGTAAAGTATAGAATCAAGATTATCCGCATTTTGTTCTTT
chr1	4889211	AGGCAGAGTCTTAACCACTATCTTCTTTGTGCGTCCATTGTCACCTTTGTACTAATTTTTGTTCAGATTTTCACAGACCACAGACTTATTCACCAGAGTCTTGGCAACAAATCAGACACGCAGAAGGAAAACCTCTGAACTCTGGTATATATCTGTCCCTGAAGGTTTCAGTTCTTGGCCTGGTCTTAGCCTTCTGCCACTTCTGCAGAGCTACTGCACCCACTGGGTTGAAACTGATGAGCAGTTCTTTTCATAAATTCTCTTGTGAAGTCTGTTTTCCTGTCTTAATTTCTCATGTCTG
chr1	4937350	AGTCAAGCATTCCAAAATGTGGAAACAATAGAGCAAAATCTCAAACAAAAGCAAATGTGTATAAAAGTATTAGACGAGAGGAAATTGGTAAATAATTTGGAGTGTGGAAAGAAACAAATTAGAAAAAGAAGGTTGGAACCAAATCATAGACTATTATGTGAAAGAACTGTACTGAAAAGATGAGTTTGGATTCAGACTGAGCTAAGGTTCCCAGCTTCAAAAATTATTATCTGGGTGTTGTTTGGCATGTTATTTGTTTTCCCTGATTTCTAGTGCCAACCACACAGAGTTGTGAGAATTA
chr1	4941452	AACTGTTTGGATGACTGATGAGAAATCCTCTCTGACTCACTTGTTCTAGGCTTTTGCTTGCATATATGTTTCCTTGATTAAATTCTAATTATCTTAATGACTAGAGGTGTCAGTTTTTAATTCTTTTGGTTTCCCACATTTCCTTTGAAGCTATGTGATATTTTTGAAAGGTTTCCAACAAAGTGGGTGGCAATTAGATTAAATTATATTTTTTCATCTGGTAAAATTGTATCATTAGACTAATTTTAAAGGCCTACGTTTTAGTTGTCCTAGCTCAGGTTTCCTGAGATGCTTGGTCTTG
chr1	4988234	AACTGTGACCTTTGGTTTTGTAGGGGGTTTGAAACTTGAATATTTTATATAATTATAAATAGGTATATTAAATTGACTACATCACATAATTTTGGAAGGAAGACTACTCATAGATAGATTCTAAAATAATAAATTCAGTAAGAAGTTAGTGAGCTAGATTTGGTGAGAATTTCAGTTGCCCCTGATTTACTGCTTTCATAAGAAAGCAAATGAAATGTCTACTTGATTGATAATTGAAAACATCTAATACACCCCAATATTTATCAGAAGTAAGCCCAGCACTTTTTGTACAATCATTAAT
chr1	4998913	GTTGCAAAGAGTCAGACGTGACTGAGTGACTGAACTGAATAGACAGTGAATTAGAAGATGGAATAAAAGGAAATCCCAAACTAAAGCATGAAAAAGACAAAAAGACTGAATATACAGAAAAGACTGTGAGAGGCATGTATATATAATGTATACTCTATTTTGCTTATAATTGGATCTCAGGAAAAAAGGAGATAAAAAGGGGATGGAAACAATATTTGAAGAAATAATAGTTTTGTTGTTCTTCAGTCACTAAGTCGTGTCTGACTCTGTGTGACCCCATGGACTGCAGCATGCCATGCCC
chr1	5041380	GTGGCATTCACAGTCACCTTTCTCATGCTTGTAATCTTTCATCTCCAAATGTGGAATTCAATAATATTTTCTGTAACTGCTGATGAAAAATTCCTTTCATCTCATACTCATGGGTGAATTCACCATGTTGTTAAAGGACTAAGCTGATGATGTGTTCCTAAGTCAGAAATTCTATGACTACCTGCCTTTAATGTCATCACTACCAGGAAATCCCCTACTCTTCTCAATGGTTTGAGATTCTTCGTGCATTTGACTGCTGGGGATGCTTAGCTCTAAGGGCAGGGATTAAGATGAAGTAAAT
chr1	5047401	GAGAAATCTCTAACTTTGGGTCTTTCTTTTTGTTTTCTTGCTCAGTTTGCAGTGTAAGCTGCTTAATTCAGTTTACTCATTTTCCCATTTAAGTGCTCAAATTCTATGATGCAAAAATTTTGTTCTGGCAACATTGCTGGTGCCCAGAGACTTCTGTCCTAGACAAAGTAGACTGAGGTTTTGATAAAAGTAGTTAAAGGGCTGTAAGGCATCATCTGGGCTTCCCTGGTGGCTCAGATGGTAAAGAATTTGCCTCCAATGTGGAAGACCTGGGTTTGATTCCTAGGGTGGGGAGATGCCC
chr1	5059034	AGCCGTCAAGGCTTAATAAGATTCAAAAGATGCTTGTTCTCTTAAAAATTTTTTTTAAATAAAGATAAGTGATGAAACTTGATTTGAATGAACCTCTGAGAGAGGGAAGTTATATTAGCATTTTTTAAAAGATGTTTTGTTACTTTTCAACGGGTAAATCCAAGTGTGAAAAATCAGAGAGGTCTGTAAGCAAAACCCTTTAGAAGTCAGCTACTCTGGCCTTTTCACTTCAATTGAAAGTTATGGATGATGCAGTTCTGAAGATGTAAACTGGGTCGATATGAAGCAGGAAAAAGCTGTA
chr1	5074710	GGAAGGAATGCTTTGTACAGCAAGCCTGTCTTTACTGAAGTCACAAGATGGAATTCTACTCAGCAAGTTTTTCACTTTCAAATTCTAGACAAGTATGTGATGTGAATTCTAAAATGACTTGCTTTTCATTTTCTACCCAGTACCTTTTGGCGTGTGGGTTAGCACTTTGCCTGGGATAGTATCATCCTCTTTTCCATTTTAATCCTATTTTAGAGAGGTTCTTAAGTGCTAAAGAGCTGAGTAATAAAAGCTTGACACATCTATGTCATGCATTTGGTTCTCAGCATTTGTTAGCTTATTG
chr1	5076689	GCCTGAGCTCCCATGCCACCCTCCAGATAACGAGATCACTTGATCTTCAGGATGCTTCATTCTTGGTCCCCACTTTGGTTTCTCCACCTAGAGAATTTCTGAATTTTCATGTTTCAGAATGTGTCCTTAGCATTTAGATTTTATTTTTCACTTGGACATTAGTTTGTCTGCTGTGAGGATGAACTCATTTAAACTACATTTAAGAAGAAACACTGTATATTTAAAACCTTGAATTCTAATACTTAATGGCTATTTGCAGAACCTCTCAAAAATTGAATTTCCTTAAATGTAAAAGAGAGAT
chr1	5086220	CACAGTAAGAGATGTGTCACTAAGAGTGGGTTGTACTCACAGATGTAGAGAATGAATTTATGGATCCCAGTGGGGAAGGATGGGGGACAGGATAGTTAGGGAGTTTGGGATGGATGCGTACACTCTATTATATTTAAAATGGATAACCAACAGGGAACTACTGTATAGCGCATGGAACTCTGCTCAAAGTTATGCAGCAGCTTGGATGGGAGGGGAATTTGGGGGAGAATGGATACTTTTATAAGCTGGTAAAGAATCCACCTGCAATGTAGGAAACCCCAGTTCGATTTTTCAGTCAGGA
chr1	5089869	CTCTTACACATGTTTATGTGCCTGTCCAGCAAGCTCAAGTGACTGAAATCTTAGTCTGCATGATCCATCTCAAAAGACATCTCTTTTAACTCCTGTGTGCTGTGTGCATGTGTGTGTGCATGTGTGTGTGTGTATGTATGTTTGGTCACCCAAATTGATAGTTGGTAAGATACTAAGAGCCTTATTGTAGAAGAATTTTAAACAGTTGAGATGAACACCTCTCAAATATGAGGAATCTGATTTTAGATTTGAGGAATGAGAAAGATTTGGGGAAGTGAGTAAGACATTTGGCAGAAATTTG
chr1	5100878	CTTTTTACCCAGCAGTTGCTACAGCAAGACCTGGCTCCTGGACAACTTTCCAGAAACCTGCCGGGAAACCACCAGCTGCATGGTACCTGAAGATGAACGGGAATTACACACAGAGGAGAGCTGTGTGCAAAATGTCTGTGTCTCCAGAGTTGTCCAAACAACTTGTTCTAATTCCAGGCCCTGTGAAAACACAGCATGCCAGTCAAGAAGTTCCTCGGCAGTGTTGGAGTGTGTTTCTCAGCCTTGCCAGTCAGAAAGTAGCCAGCAAATGTGTTCTGTAGTCCAGAGCTGCCTACCTGTG
chr1	5111343	TATGGAACATGACTCTGTCTGTGTAGTACTCTTAAAAACTGTAAAAATGATTCAGTGGGTACATGCTATAGAACCATCTTCATAGTGCAAGGAATTTCTTCTTGCCTGAACAGAAAGCCTTTGATAGAATTTGTGTATTGACATCACTTACCCTAGGTTTTTCAAAATGTGGGTAGTTTAACAGCATTTTTTTTTCCTTCCTAGAAGCTGTGCTGTGTGGTGCTTAGTCACTCAGTCATGTGCAACTTTTTGCGACCCCATGGATTGTAGCCTACCAAGAAAGAATACAAGAGTAGGTTGC
chr1	5114613	AATTAAATTATATTTTGAATTAAAAATGCCTTCTTGTGGTACTAAATCATTTGCCTGACTTTTTGCACAGTTTTCTCTGGCTCTGTGAAAACAAATTCATTAATGACATTCAAAGAGAATAATTATACCTAGGAGGCAAGAGGCAAACCACTGTGAATGCATCCAGACACAGGAGCAAAGAAACCTCAAAGGTAAATACTGAAAATGGTCCATTACTATTCTTCCAGTACCCAATATGGCATTGCTTCAAGCCTGGACCAATGCCTGTGCAGAAATTCAGTAACTACTAATTGACAAAGAT
chr1	5117153	ATTGCTTTGCTAGGCAAAGGCAGACACTGTGGGCTAATGCCCTCCAAGCTGTGTGTCCCAACCTGGAGCGGGTAGTGAGAAGTTTTACAGTAATGGTTCAAAGCAGTTGATCAGCTTGTGGACATTCTGATTGGTTGGTGGTGAAATAAGCCGGAGTCAGCATCACCAGCCTCCTAGTTCCAACCAGCTGGCTGTCTCCTGCTTATGAGCAGCATGCCATTAACTTCCCCCACCTGGTAGGGGTTTCGGTATCTGCAAAATAACTCGAAGATTCTGTTATGTGTATCCGTCTAGGGGGAAT
chr1	5119226	TTTACTGTTTGAGCTGCAGGGGAGACCTAATGAGAACCATAAAAGGTCCAATGGTTTACCCTATTTGCAAGCTAACAAGATAGCCTGTCACAGCAGCATGGAAGCTGGCAGATGACATGGGACACCTGGATCAGAGACAGATTTTATTATACATGGCAAAAGAAGAACCCAGAGTGTTAGTATTTGCAGCAATTTCCTGAGCCTCAATTCTAAAGGCCAGTAGTAAGATGGGCAGATGATATCTACATATATAGTGAGTTGTTTTATAGGAGAGGAATCTTCAGCTCAGAAGCCTGAATCA
chr1	5126361	AGTTACTAAATGACTCTCCCTATAGAACAAAATCTTAGCTACTTACTTGATGATTGAATTAGATGAAGCATGTGAATCTAAGTTTTCTTACTACAACTTGCCCCTAAGAATCTCCTGCTGAAAATACTGTCATCGTTTTTTTCTGTCTTTTTACCTTTTGCCACACCCTGAAGTATCTCCGTCTTCCCCCAGGTCCCTGACATTTCCTCCCATCCCTCAAAATTGATATAAAAAAACAACTTTAGGTAAGGCCTACAAACAACATTTCCCCTTCTCTGTAAACATTTTAGCTGCTTCTGCT
chr1	5131616	ACATTCCCGTCGCCTCCTCCGTCGGCCTCTACACTCCGAGTGTGAGCGTCGGAGATGGTCTCTGCTTGCCCAGCAGCTGTCAGGACCGAACCTGGATCCTGAGCAATGGCCAGGAGACCTGCAGTGAACCTACCAGCTGCCAGCCAGCCAGCTGCGAGCCCAGCAGCTGTGAAACTTCCAGCTACCCTTCTTCTGGTTGCTATGTGCCAAGACCCGGCCAAGGAACCAGTTTTCTTCCCGCTTCTTCTTCCCTCTCTGGATCCTGCCTCTCAGTGTCTTATAGACCGCTGGCCTATGTGTC
chr1	5134224	ACAGTGACCTCTAGGTACTAACTAGTGGCTGATCTCTTTAGAGAAGTATATGCCTCTGGTTATCAGAACTCATCTCTCCTATGGACTTTCTGCTGTGGAAGCTGAATGGTACTTCCTCTTATCACTGTGTTCATACTGCTGTTTCCAAACTCTTTCTAGTTCTTATGTGGACTTACTTGCCTGACTCTTCTAGATATTTTGAGTCTGTGACATCTGGACCCTTTATGCTTTGAAGATGTTCCCAGGCCCTCTACATTCTAATGAACAAATCACACCTTGACTTGGCCTGTCTTTTATCTCA
chr1	5140726	CTTAGTAACAGTGATCATAGCTGGAAGAGGTGCATGGTGCAGCTTCTCTCTAAGGAGGAGGACACATGACAGCCCAAAGCCAAAAAGGGAGGGAACAAAAAGATACTATAGAAACCTGAAGGCTTTGGTACCTGTAACTACAATACATGCATGCCTGTCTGACTCTGCAATCTTATGGTCTGTAGCCTACCAGGCACCTCTGTCAAAGGGAATTCTCCAGGCAAGAATACTGGGAGTCAGTTGCCACGCCCATCTCTATGGGATCTTCCCAACACAGGATCAAAGCTGGCCTCCTGGGTCT
chr1	5143367	TTAGGCAGGGGGAAAAAGATCAAAGGCACAAACCTGGAGAGTTTTCAGAACAAGAGGAGACTGATGTGTGACTGGAGGGTTGAGTGAGCTGAGAGCAGTGTCAGAATTGACCAATATACTTAATGTATCAGACACTCTTGCCAACCACAGAGTCATCGAATACCTCAGGTACATTTAAAATGTATTTAGCAAGCATTGGTCGTTTTCCAAGAACAGAGTAAATACAGCCAGATGGGTGTCCAACTCGAGATGAATATCTCCCCTATACTTATCATGAGTCATAGCATCTTGTCGAGACAGT
chr1	5147684	CTAGCTTAGTTAGCTAGTTCAGTTGCTCAGTCATGGCTGACTCTTTGCGACCCCGTGGACTGCAGCATGCCTGGCCTCCCTATCCATCACCAACTGTGCCTAGTGACTACTTTATTATTTAGTCTCCTTTGACTGTTCTCCTTTGCTTCTATATTTCTCACTTCTCTGATTTAACTTATTCTTTGACTAAAGTTTTCCACAAACAAAAGTCAGGCAGTGAACATTGTGTGTTGGGGGGGGCGATGGTAGTGGGGGGTGTGTGTGGCAAGGACTATAGAGTCTTGCTTCATGTCATGAAGAT
chr1	5150813	GGAAAGCTGAACAATTAATTAAAATATATCAAAATAGAAAACCTTACCAGTCATTTAAAATGCATGTTAGATTAATAATCAAGCATTATTTTCATATCAAATTGGCAAAAGTAAATAATGGTAGCAATTCCAATGGTACAGAGGTTTTGGTGAATCAGATAGTCATTAATTGTGTTAGAAGTGTGAATTTGGAAACATGTAGCAAAAGCTTTTAAAATATATTGAGATGTGAGTAGATTAGAATGTTTTTATGAAATAATACACTAGCAAGGATAAAGTAGGAAGATGAGCATCCTCCAAA
chr1	5152846	AACTCATTAACTTCATGTGTTTCAACAACTACTGCTCTGGAAATGATAGTCCCTACTCTTTTGAGAGTCAGCTCTGCTCCTTTCCCCTTATCTATTGTTCTCTGCTCTAGAAGAGTGATTTGTGAATGTGCTCTCTGCATAATCCATAGATGCCAACCTGGCTCCTGGACTACTGCCAAGAGCCCCATGGTCAGCTCACCAGCATACCTGTATTTCATACATTTCAGAAGTTAGAGGAAAGATTGATCTTATTAGATAGACAAATGAAAGATACAAAAAAAAAACAGAGATGAAAACTACA
chr1	5183752	GACTGCACTCCGACTGACAGTGCAGAGGGTTCCTTTTTCTCCACACCCTGTCCAGCACTTACATGGAGGCCACCAAGCTCCTTGTATATTTTAGTTCCTATTTGCCTGTCTCAGGGCTGAAAATTTCTGTGCAAAACCCCAGGATATTCTATAGATGAAGAATTTGCTGAAAATATGGCTTCCTGATCCTCACCCTTTCACCCAAAGACAGTACAAACAGTAAAATATGCTTAATAAAGAGGCACCCATAGAATAAAACCCATCACCTTATTGAGTAAATGCTGAGAGGAACTATGATAAT
chr1	5219470	TCCTAAACTGAAATTTTGTCCCTGAAATTTTGAAATCAAACACTAACACCCCAAAGTCTGTCCTTTCCCCAAATATACTGGTTACTAAACCTGCCCTAGCTGAGTGTCTTGATCCCAGAGCTGTTTGAGCAGGTAATCAGAGTAATCGAGTCAGAATTAAAAGTTGGAATATAAAGCAGAGAGGGAAAGAGCGGTTAAAATATCATGGTGACTTACTGAGAAATTGCATTATACTTTGCTTTTGTGACCAGAGTCTCCCTAGAAAGAAATGAAAAATATGTTTTCACCTTCCCTAGGAAGG
chr1	5275371	TTGTTTTCTAAAATGGTTCATATTTTTTCTCTTTTATTAGTTACTTCAAAATGCCATTGTTAGAGACAATTATTTTACAACTGTGATTTCTCTGACAGAGCGTTATGTATATAGATGAGTGTGACATTTCTGTGTCACATACGTAGAGACAGGTTTATACAGTCTTATTTTAAATGAAACACTGATTCATTACAGTGAATAAATAGAATTCAACTATCGCTTTTCAGGGGAACCAGGGGTAAGATTGAAGAAGGTTAATATTAATTGTTTAAAAACAGCTTAGTGATGAATGCACTTGATT
chr1	5304392	TCTCCTTACTGTCCAAGGGACTTTCAAAAGTCTTTTCCAGTACCACAGTCTGAAAGCATCAATTCTAAATAACTGATGCAGTTCTTAATTTTCCTTCACACCAGACATGTCCTTTAGTGTTGGAACTTTAGTTCCAATTACAAGGACCACTGGATCATTCTTAGAAAGTGAGTAATTCACATTTATGTTGGTGTTGGGGAATGATTGCTTTATTTATGAACAAAGGCAAGAATCTGGACAAATAAACATAAAACATGTTAAAAATGAGACCATCTTGTCTACTGGTTAAGCTATCTAGGTC
chr1	5344620	TTGATCTTTACAGAAAGGACAATTAAGTAAGAATATGAAAGTAATCTTCGGATACAATAGTGTAGATGTCCCAAAATTCTGTCACATATCTCGCAAGTGGGAAATGTGAAGGTGCATCAAAAAGATATATATGAATACATACCAGGGGCTCTAGATCGGGCAGAATAGAATTTTAATATGGAAGATAATTGCGTATGTTTCTATTCCCAAAGGCCAACACAGAGAGATGAAGAAGCCATAGATGCTATAAAGAGATGGGGAGTCAATGGACCAAGGGCCTCTGAGGAAGTGGGAGGGAATA
chr1	5379423	CTAATCACTACCATCTCCTATTCCATCTTCACTCCTACAGAAAGCCTTACTCCATGAGGAAAAAAAAATCAAGATAATGGGGAAACAATACAATAGCTTTCCAGATTACAGTTAGTGTCTACCTATGCATGGGTCTACATACTCTGACTTCCTTTGTACTTGTGATAAATTGTTCATTTTTTCATCTGAGAGCCCTGTATTTGGATTCTGCATCTCATCCAATCTTCTTTATTTAATTAAGTGGCTCAAGAAATGTTCTTCTGCTTCTCTTAAATTATCAATTTTTACTTTCTTGGTTGAA
chr1	5424615	GTGGGCTACAGTCCATGAGGTTGCAAGAGTTGGGCATGACTGAGCGCACATGCACGCAGAGGGACAGTCAAAACAATTTTGCAGTTGGATAGTTTACAAACCACTCTGCCGGTTATTTCAAGTAATTATTTTGGACATTTTAAAAGGAAATTGCTTTGAAGAAGTAAGGTCTTAAGTTCTATGTCTTTAGTTTCATCATTACCTCTCTGTCTCTTTTCTATGGTAAAGTGATTTTTGGCATTTAAGTTCTTTTACTACCTGCTGTGTTTATCCATAAGCTCTCCGCTGCCTCCTGAGACCC
chr1	5466228	ATGAGATGACATTAGTAACGCACACTGTAGACAGTTTCAGCCTGACGTGCCTGCGAAGGAGCTGCAATGAAGGAAGCAGCCAGCCTGCTTGGCAACATCTTTGGAAAGGTCTGGACCAAGGAATATGAAAAGAATTAACAGAAAGTCTGTATCTTAAATAGCTAATATTCTATACCTCCCAGCACCACTTGCAGAAATGCAGACTGCAAAGATTTTACATCTCTTAGCAATATGACAAAAGTAACCATAACAATAAATAAATATTACAGAGAGAGATCAAAAAGACCAGTTTGGCAGGAAT
chr1	5503735	CTACAAAAGAAAAGCTGTGTCAGCCTCCATGAAGACTTATTTCAGATTGCGATGGCTTATCTACAAATCATAACCTTCAACGTTCAAATTAACCCTTTTTCCTCAGTAGATTTATTCCCAGAACCGTTGCAACCCCACCCCCTCCGCCCCATTAATTGTGCTCTTTTAGTGCCACACTGACATCACGTGGTAAGTAAACTTGACCTCAAAGAGTAACTTGTTCTCTCTTAAGTTATGGTGGACCCTGAAGGCACAGAGATACTATCAAGTCCTTGCTTTTCCTTCAGTGTTGTCCATTCAA
chr1	5544122	CTCATACAACTAACATATATGTGTAAATACGTTGAGGGCCTCTTATAGATCTTATCTATAGGAGACATGAGAAAACCAAATATAAATTCAAGTGTTCAACAAATATAACAAATGTTCAAGACTTGGTGATAGGAACCAATGACTGCAGAGTTGCTGGACTTTGAACACCTGGCCTAGTGTGATTAGTGAAAGTGAAACCAAAAAGTCTGCTCTTCTCTGTTTCTTTCTTCTCATTACCTGCCTACCCACCTCCTCTAGAGATCATTGTGGCCCATGCCTCAGGATGATAATGGGCTGAATT
chr1	5592920	GTGATGGAAATTGACTCTCTCTCAGGGGTATTTCAAAAAGCACAAAAACATTGTAAAGGGATTGAACAGCATAGATGGCCATATAGCTTATTATTTAGTGATATGAGAACAAAGATGGAAATTAGAGTCATGTGAGCACTAACTCAACATACCTCTTGACTATGAGGTACAGAAAAAAGGTATGTTCACCTCAATGACATCGCCAGGGACTAGCCTGTAGGGCAACCTGGATGCAACAGTCCATCACATGCGTGCCCAGCAAACACCCTCACCTGAACAAATAACTTCTTGTTCTGTGAGT
chr1	5624590	TAATAACAAATAGAGGAAACGGAAAGACTGATATATAATTAATAAGAATATGATGTGCTTACTAATAAAATTGAGAAATGTGACAAGATGCATTGAAACACCAAGACCATGATTGGCTCCTGTGCATCATGCCTAATTGAATGAAGAATGTAAAATTTTGGCGTTTTGGAAGATGATACTAAGAGGAAAAAGGGAGAATTTTTCTTAAGAGAAGAAAAGAACATGATTAGAATCGTTACAGAGAGTTGAGATTTGGAGAAAGGGGTATAGTAAGGATGATCAAACTAGCCAATCCTAAGAG
chr1	5659452	AATCAGCCTCAAGTTATCTCCAGGCCCCAGTTATTATATCAGGCCCTTTCTGTTCAAGCACACAATGCCTCCATCTCCATTTTCATTTATGCACCTTGAACAGCAAAACGTGCAGATTGTACTCACAGAGGACACAACTGTATGCGGATCAGGGCCCTCCCCAGATCCCAGGGGTTCTACTGACTGCCTGTCTCAATTCGAAGTTTCCATCCTTCAAAGAGGGGAAACAGATCTGGATTCTTAGGGTGCCACACATTTATCTGCACTCTTATGTTGAATTTAAGCGCTAGGGTGATTTTTA
chr1	5695853	TGCATTGGCAGATGGGTTCTTTACCACTACTGACACCTTCGAAGCTCACCAAGTACCTACTGGAGTAGAATAAGATAATGAACTCAGTGTATTTTATGACTTCTGAAGATCTTGTAAAATATTACCAAAATTTACAACAATAACAGTCACCACTTCATGAGCGCTTGGTACAGGCCAGATACTATACAAAACTACTACATAGGTAACTCATTCATTCCAAATATGTTTTTTGAGTGCCTACTATGTGCCAAACACGTTTCTAGGTGCTGGAGATAAAACAGTGAACAAGACAGACCAAAAT
chr1	5788039	AAAAAAATACTTACATGAACATAAAGACGGAATAAAATGCAGGTCCTTTGATTCTTCCTTACTAACACCCTGGGTCTGAAGACAGTGGGCAGTCTTGAAAGTTTTGACAGTAAGAGAAAGACCGTTATTCACGGCTCTGTCCATCAAGTGCCAACAAGTATTCCGGAGCATGCAAGAACTCAGCACTTTCCAGAAAATTTAGAGCTACTATATGATCCAGGGATTCCACTTGTGGGCATATGTTTGGAGAAAACTCTAACTGAAAAAGATTCATGCACCCCAATGTTCATTGCAGCAATAT
chr1	5820980	GGTCAGATTGTGTTCATCATCAGTTTTTGTGAATAAAGTTTTATTGAAATACAGCCATGCCTAACTGTGCACATATTGTCTATACCTGCCTTAGCAGACCTGTATTCAGAATAGAGCCTGTATAGCTTACAAACACTACATTTACCATGCAGCCATTTTAGAAACAATTTCCTGATCTCTGCTCTAGATTATAGGCTCAAGTTTTTAAGATAGATTCATTTTAAAAAAATTTTCAACTCTATTACCATAATAAGAAAGCACCAATACATGTATTTTACTTGTATTAATAAATATGTACATG
chr1	5862130	ATGGTTATCTTCATCCTCTCCTGTATGGTGTTTTATCAGGTCTCCATCTCTTTATTAGTTAACATTTCTCCAAGGCTTTCAACTGTTTTGACTAGACTAACACAAAATTATCACTGTCACTTACCTACCCGCCTGAAGGATGAATTACATTGATTACTTTTCTTTGCCAAGGCTGAGAATTCATTAAAATTTTTGATGCCCCCTTTTCAAAGGGCCAGCATCATGAATTCACTCTTCCAAGCATATTGAATTACCTGAACTATGCTACCGAAACGTTTCCCCCCCCTTCCCATCTAGTTTT
chr1	5900439	TGTCTGATTTTTCTTTTAAATTAGCCTTTCAGGAAATCTCAGAATGCTACACATAATGTCACTTTTCAATGAAGATATGAAGACTGGCTCTGAGAGTTGTAATTTCTATTACCTGTTAACTGGAGAAATCACATATGTACCCTTCACTGGGCTGGAGTACTACATGGAGAAAGCTGTGAAAAGATGAAAACAACAACAAAAAAGATCTCCATATTTCAAATATTTCCTTGTGGAAAAAGTTGAACTGCATAGCTTTGTAGCTTTATTTCATGTAATAAAAGCTTTTCTAAAAGTCTAGCTG
chr1	5936110	ATAGAGGGAGGTTAGGATGTAATTAATGGCTGCAAAATCATACCAGTAAATGATATCACCCAAGAATTGTGAACAGGAAAAAGAGAATGGTAAAACAAGCAAGGTACACACCACACAAGACAACCAATGTAATGGGGCAGGCTGAGAAGGTGAAGATAATAAAATAAACTAGAAGGAGCTAGATAAACAGAGATCCAGGGAGGTTCAAGAGGGAGGGGACATGTGTGTCCCTATGGCTGAGTCATGTTGACGCATGGCCGAAACCAACACAATATTATAAAGCAATTGTCTTAGTCTGTCC
chr1	5978237	GTTCACCTGAGCACAGTTGCTCATTAAATACTTATTAAAATTGAAAAATCCAAAATGAGTGTGTGTTTGCCCATTAAGTTAGAGATGATTCATGGTAAAATGATTTTGCTCACAAAGACATTAAAAATGTAAATGATAATCAATTGAGCCGTTAAATTGGAACCCAAAGAGTAAACAGGTCAACTGAGATCAATAAGAGCAGAGCAGACATCTTTTGACTCCGAGTGGGTTTAATACTGCTTGACTCAGGGATTTGGTTGCCGTAATTATCAAGCCATAAAACGGAGAAAACTTACTAAAC
chr1	6011838	GAAGGACAGATCAGTTGCCTTTATACTCTTACTTATTGCCTCATCCTCCACTAACAAAGGGATGTTGAAAATTGGCCCTCGAACTCTCCATATTCTATCTTGCACAGAAACAATTTGGAGACCAAATGAACTGTGCACGCATTTAGCGTATTCACATTAGTGTATTGTATTTCTGTACTGTTTAATTAATAAGGGAATCAATATGCATCCTGGAAGTTTTCTCTCTGACCCCCTGTAACTTGAGTTAACTTTCCTTGTATTCATTGAGTGTGCTTAAGGAATCATTCTGCCTTGGATCTTA
chr1	6062822	TAAGTAAGCACGGCCTGAGAATTTGGGAAAATTTCCAAACCAGACAGAGGAAGGACTAGAATGGTTGAATCTCAGATATTATCCCATTCAATATCTTCATTTATATAAGGCACAGAAGACCTGTGAGGTAAAATGATTATCCTAGAGAACTGAAATCCTGCTATGTGCCAGGAAACCAAAGCTACAGGGTACCGAACTTGAGCAAAATAGGGCTTTCATAGTATGACAGAGGGCTTCCCTCGTGGCTCAATGGCAAAGAATCAGCCTGCCAATGCAATGCAGGAGGTGGGGGTTCCATCCC
chr1	6099878	GATAAATTCACAGCAGAAAATCTATACTTATAAGCTAAGAAAATATATCTACTAACTGTATTACCTATTTCCTATGGGTATTTTATGAAATAAATGGTATTTTAATGATAGCCAACTAAAGATCTAAAATAATATCACATTACCACGAGGCTGCTAGATCAATTCAGGATGAAGATATGAAACAAACTTGGGCATTAAACATACACACCTATAGCATATAAATCCCATTAAACTGCAAGATTACAGCAACAGCAATGCACTATCTTACTAAATCCTTAGAAGCAGTTTGATGAAAACTGTT
chr1	6142803	ACATCTGAGGAACTTCCCTAGTGGCCCAGTGGTTAAGACACCAGGCTTCCACTGCAAGGGGCACAGGTTCAATGCCTGGTTTGGGAATGAAGATACCACGTGCCACACGACATGGCCAAAAAAAACAGTAGAGAAAAATATCAAGCATTACTGAATTCACATGAAACAAAAGATTATAGTTCTTAACATCTTTCATGAGGAAAGAATCCACAGAGAGCTCTTTATAATGATTTAATTAAAAGAATTTAGCATCATGGTGTGGGAGATTTCAAGTGAAAGCTGTTAAATTTGAGGAGTCAAA
chr1	6186420	ACTCCCCAAGAAACTGTCCCAAAGAGAAACCAGAGAAGTCACATGGCATTGTCTAACCTAGGCTTGGAAGTCACACAGCATAATTCTGTTCTATTTACCAAGTCAGTCATGAAGACCTCCTGATGTCAAGGGGGTCAGACAGAGACTCCACCTCACAACAGGAGGAATATCAAAGCAATTTGAGACAGATTTTTTTAAAACCACTCAGTCAAAAATGCACAGGGAAACCTCTTCCTCTCTCTCCTGACTACTAAAAAGTAATTTTTTTTCTTTTTGCCCCAGCCTAAGGAGAAAGCACTGC
chr1	6227084	AGTGATAAAACCATCCCTTCAGTGCTTGTAGAACCAGGGTCATTTATGGGAACTCAGAACATTCTGGTAAGGACCTTCATAACTAAAAAGAAGGGCAGAACACCATTCAGGAACTTGCATCCAGAATGGCCTCAAGTAGTTGGCAAACTTCTGAGAGGCAGAGATATTTTAACTTCCCTGTTGTCCTGAACAAAGAACTGATCGCACTGATGACAATGGCTCTCGTATGGCCTGGGCAAACACATCAGGGCCAAGAGATTTGCATGCATGTCCATCCTGCTTGGATTTACACATTGAGAAG
chr1	6268378	TGAACTGGAACAAACTGAATGCTCTGGGTGCTGAAATCAAACTTCCCTGTCCTCACCATTTGCCGAGAGCTAGGAGTGGAGCACAGCTCCATCATGTGCCATTTCATAAACAATGAACAAAGACACATGAAAGGCATGAACTTATTTGCTTCTTCCATGAAATACCAATGCCACTGAAGATCCAAGTCAAGGCTATTACTGTGAAAAAATATGACTATCCAGGGGACCCTGAAGGAGAGCCAACAACACATTTGATGTCACATTTCCTGATTCCTGTGGACATTTAGAGGAAAAAAAAAAG
chr1	6297556	ATCAAATTATGAACTTCCGGCTCACATCAATAAAGCCAAGTCACAAAGGACTGTGAACAAGTATTTTTTATTTTCCCAGCATATTAGCTCTGGAAGGACCCCCCTGAGGTCACCTGGACTTAGGGTAAAAAATGGGCAGCAGACTCCAAGAGCCAGCTTTTTTTTACATGAACAGTACATTGAGTAGATATTTTAATACTAAAAGTTATCAGAGAAGTTATGGAATCTGACTAAGATTTCTTCCCAAGATGAGGGGGAAAAAAGACAAAAGTTGTGGGGTTTTTGTTTTTGTTTTCTTTTT
chr1	6334083	CACCAGCACCACCTACATATGTTGACTACCAAATAGTGATAAGTGCAATGGTAGAATAAGGTGGGAATATGGAATAAAGCATGGGAGGGGATATGATTTTAAATGAGAGAATCAAGAAAAGGTTCTTAGAGAAAAGGGTCTTTGGAGTAAAGATCTGAAGGAAGTGAGGATGCAAGCCATGCATGTACCTGAGAAAGAAAGGGGCCAGAACTCAGCCTGTGCAAGGGCCCTGAGGTGGGAGCAAACTTGGTATATTTAAGGAATAGGGTGGAGACAAGGAAAGGAGGGAGAGAGAGGTAGG
chr1	6385709	CCTTCACAGGATCAACAGCACTCCTTTGGAGACTCAGAAGTGGTAACAGCTCCATGTCAAGACTCTAAAGTAACTCAGAGTTAATCATGACACACACGAGTAGCATTTATTTGTGCCACTTGGTTTTGAAATTGAGCCAATATCCAACCACTAGCACAGCTACATGCCCAGAACACATACCCAGTGTGCCCAGAGAGTACCCCAGAGAGTTTCCTCGACGCAAGTTTCCCTGATACCACTCAGTGCCCACTTGCCAGATTCTACTGCCTATGGACCTAAATTCAGCTGACAGAAATACCCC
chr1	6424733	ACCATCTCTAAAATGGAAAATATCGAGCTGCAGACTTTCCACCTAGCCTTCAAAGAGCTACTTTCCAACATTTAATACCAAGATTTAGTCAGCTAAGTAATATTAATTTGAGGCCTATTTTTAAAAAAGCTGAAATATTCCTAGGTTCAACTATTATTTGAGGAACAACTGACTAGGCAAATACTATTGTTTTTCATCTGAGATGGAAAGTGTTTTGGCAGTACGGTCTTTCTAAATTCTACCCAAAAAAGTAATACCATTTCAGAAGCCTCCCCTAACCATCTATCACAGCTATTCATTA
chr1	6464084	GAAGCGAGGGCTTAAAAGAATAATAACTAGTTAACTTCATATCAGGCATGTATTGTTGTGAACAAATTACTGTAAATCACAGCAGCTCATCATAGCAATAACCATTTATTATCGCACAGTCTCTGTAGGTCAGGACTTTGGGAGCAGTTAGTTGGGGTCCTGGCAGATGATTTCTCCCGAAGCTGTAGTCCAGATAGTGTCCAGCGTCACAGTCACATTTAAAGGCTTGGATGAGGGTTAGGATTCTTTCCAAGATGGTTCACTCACCTACTACTATTTCTTGCAAGAAGCTTCACATGCT
chr1	6486560	CATCTCACAAATCTTCCCACCACAACTAGACAGACAAATCAATGCAAGAACGTGAAGAATATTTTTTTAAAAGACCCCAATTCCTTTGAGAATTTAGTATGTCATAAATATGGCATTCCATATGAATGATGAAAAACTCTATTGATGATCGTGTCATTGCCAAATCAAATTATCACCAAAAATTATTTCTGGATAACCAGTCAGTGATCTGGAAAAGAAAAATCTGGACCAACAAGCTCTTGTTGTTGTTGTTGTTGTTGTTGTTCAGTTCCTAAGATGCACCCAACACTTTGTGACCCCA
chr1	6538265	AGATCCAGCTTGGACCACATGGAGCCCTGGGAGGAGGCCAACCTAACAAAAGATGTCCGGAAATGGTGGGAGAAGAGAAGGACACAGAGAAATAGAAATCTGTGAATTACGAGTACTTCCTTTGATAAACAGAGCCAAAATTAAAATTTTGTTAAGTACATATTTCTTGTCCATTAAAGAGTCCATTCTCCTGATGACCCAGGAGAGCCTAGGGGAACAGATTGTTCTTAAGAATGTACTATTTTCTTGAACAGTTGATATTTCTTGCATTCCGTCCACTCACAAGCACATTAGAGTTAGT
chr1	6584674	CTTTGTTCACACTGGCTCAGTTCTTCTGCTCAGAATTTCTTGTCTTAAACTTCAGAGTCCAAAAGAATGAGAAGGTTTTAAAAGACAAACTCCTTGGGGAAAACGTTGTTTTCCAGCTTGTGTGACTCAGGCCATCACCTCAAGGGCATTATCTACGCTTGTAAAAGCTGCTGCTTTTATCAACCTGCCCCAGAGCACTTTGAGAAACATGCAAATATGAGGACTCATCAGGAACATGCTCAAAGTTGCAGGGAGCAAATGGAAGTGGATATGGTTTTGACACTAGAACTTCAAAACTCTC
chr1	6621268	ATGCTCAGTCTGATAGTTCCCCAAGGAAGCACTGCTTGTCTTTCAATACTCTGACGTTAGCCAAAACCAAAAAATATGATATGCAGGAAAGTGCTTTATTTAATAAGGTGATAATGAGGTGGCCAGGACAACTGCAAGAGAACAGAAGAACGTGTGAGTGAAAAAGAGAAGTGTTACTTCTGCCCTGAAAGACTCCAAGGGCAGCCAGCTTTGATGGGTTTGCCCTCTGCCCTTACCACAACCCACTGCCCTCAATGCAGGAGAGTCCACAACTCTCCACTGCCTACCCTCCACTGGCTAG
chr1	6659154	TTCTTTAGAAGGTCTTCCAACCTATCTCCCTGCTTAGAACTGTAAGGGACCAAGTAAGGATTCCAAAGAGTCTTCCCCATTCTCAAATCCATTCTACCTTTGTCTTTTGTGAGATAAACTGTCCCTCCCATCTGGCCCTGAATTCCTTTTCGTGGCATCACTGCTCTGCGTGCAGCCGAAAGTCAGAAACTCTGACCCTCAAAGAGCAGAGTTGAAGATGCACCTGTTGAAGACTATGGCTGGTAGCAGACAAGCATGAGAGAATGGTGTCTGACCTTGACCCCCGAACCCAGGAACCATC
chr1	6699785	GCAAAGAACTACCATGCTAATTTTCAGCCTGAATCTTTTCAATATAGATGTTATCAGCCATTCACTGCGGCTCAAGGAAACAAAAATATCAGTCGTGCACTAAAAGAAAATTTTAATTTAAGCAATGCTACTTTCCAGTGAATCCTACACGGTAAATCAGTTCCTTTGGTATACTGACCGCACGCTTGTCCTCAATTATCATGCTTCCTTCTGTCTACACCCTTTGAGGCTGCCCTCCTACACTGACCCTGGGAGTGGACCTACTTTGGCCAATGTGATAGAAGCAGATTTGACAAGGCAC
chr1	6736840	GAACTATTCCAGTAAAGAAGCTGAAAATAAAAACGCTATGTTCTCTTGAAGAAGACTATGCATATTAACTCTGCTGTACCGTTTAAGTTAGCCTGAACTACAGCTCCATACAAATACTGCGAAAATGCTCCAAACATGTTGCAGAAATGACTGTTTACAACGGGAAAGTTTTTTCTAATCATATGTTGAATTACAGACCTACATTATCAAAATTAACAAATTTTACAACTGACAAATGATGTTCAGTGAATGGGCTTCCCAGGGGGCGCTAGTGGTAAAGAACCTGCCTGCCAATGCAGGA
chr1	6782222	CTAAATAGCAACAAATTTTGACAATGTAATTTCTTTGTATACTTACTCCGGAAGAATGAGAATGAATTGCTTCATTATCCCAGAAGTAGCCTTGACTCCATCTTGAATGTAGTTCTTTTTATCTCATTGGGAAAAAGGAAGAATTAATCAATTTTTCTATGTAATTATGGATTTTCCTTTAGCTCTGCACATAGGTGAATTCTTATTAATGGGCGTTCATAGCATACCCAGAAATGTCTGTATTTGTTTTTATGGGTTAGAACTGTTTTAAACCTTACTGTGTTTTCAATAGGATCATGAC
chr1	6819161	ACTGCTTTCAGAGTCCATGTCAGGTAGGTGGTAGTATAATCTGTAAATGAAGAGTATTTTTTTAAGGTTTGACAATTAGTTTTTCTCTTCTAGCCCAAGTGATGAAGCAGAATTAGCTAACGAATACTTTTCGGTTATTAGAACATGAGTTGTTTCTGATTAAACTTGAAGCCTCTTCTATTGATATTTTGTCAGGAAGATTAAAAAAAAATTCTTCCTCTGCCTTTAAAGGAAGACTACATTGTTATTAATTAATTAATTTTTGCTTTCTTTGTTGGTTCTCTTTTGCCTATAGGATAAA
chr1	6861518	TAATTGCTATGCTGAGTAATGAAGTTCTTTGTCTCTGATTCAGAAAGCCTGCCTTCGTCTGCCAACAGTGAAACTGTGTCAGGTTAACCTCTTAGCTTTCAAGTAGGGTAAATGTTCCGATCTTTCTACACTTCTGGGCAGTGCTGAGTCTGGCAGTATTCCCTGCGGAACCTCCACTAATGCTGGCTTACTGGAGCCAATGGGTCTTCATGCGATAGTCCACACCCCAAACGTTGTAAGGGCCCATTTGCAAAAGTGTTTCTGTAGGACCCACCGCCAAGGGCTACAGGATGGAAACAAG
chr1	6896908	CTTTATTTCCAAGAAAGGAAAGGTGGTCTATAACTACTAAGATACTGTTTCTATGAAAATCTTAACTTTAAGTAATTTTTAGGGTAAGATTAAAAAAACATTTTCCCCACCCTGGCATTGGAATACTCACAGTGAAGCCTTAGAATTAAAAAGAAGAGGCAGCATGCCTGGATGAAATCATTCAATCGAAGCCATTAGGAAATATCTAAAACTTCTGGATTCACTAAGATAAATGTATCTGGATGACAACAGAACATATAATCAGATGAATGACTGAGCTCCCTAGACCTCAGTGAATTTC
chr1	6943299	TGGATGTATCATGCCCAGGAGTCTTGGTTTCAAATACAGGATTTGACTCTGGCTAACTTAGTTTTTTTTTTTTTTTTTAATCAATAGACATATAAGGAGAGCCAGGCTCTGGCAAGAATGCAGGGAGGCAAAGCCTGGCTTAGACCTGGGTGGAGGAAAGGCCCATTCTCTGACTTAGAGCAGGTAAGTCTTCTGCCTCTTGGGTTTTTCCATAATGGGAGGTGGGACCTCCGCCAGCCACCTCTCTAGAGATTAATTCTGAATGAGCAGAACATTTCATTACAGTGTGCAGTAGTTTCTC
chr1	6982816	AGGCAAGGACAGGGAGGCCTGGCGTGCCGCACTCCACAGAGTTGCAAGGAGGCAGACAGGACTTAGTGACCGAACAACAGCAACAGTCACCAGAGGTGCCAGATTTAGCAAATAAAAAATACTGTCAGTGGTGCACGGGACATATACTAAAAAACTTATTTGATATTTGTCTGAAAATAAAATTTAACTGGATGTTTCATTTTACCTGACCTTCCTGTCACCTTCAGAAGCCTTTCTGATCTTTCACCACTGAATATTCTTCTGGAGTTGAAAGCTGATGAAATTAGAAGATTGGGATTAA
chr1	7024366	CTCGGGTAATGAACCAAATGCCTGAATTTCCGTGTCTTCTGGAATCATGGAAAGCATGTATGTAAACTATTCCAATGACTGGAGTTACCTGATTTCAGTTGCTGTGATTCAGGCCTTAGAAATGTGGGAATTAGGTTTACCCTTAAAAAAATTTTTTTCGGCTCCATGGGATCGTTACTGTGTCATGCGGGCTTTTTCTAGATGTGGTGAAAGGGCTTGTTGTAGAGCATGGGGTCTAGGGCATGCAGGCTCCGAAGTTGCAACCCGCTAGCTTCTCTAGTTGCAGCTCTCGGGCTTGTTA
chr1	7054092	TTCAAGTTCAAAGCAGAGCTCTTGCAACCTGTTACATTATCGGGAGTGACACATCCCCCATATGCACTCTGGACAAACCTTTTGGATGTCACCACCTTTGTCTGGGCTGCAAGCTCTTGGCGAGTCTTGGGCTGGACGCGCCAGCTGCACAGTCCTGAGGTGTTTTGCCTTCCTGGGCAGCCAGTGGCTGATGCCAGGGACTGCTGGCTCCTAAGCCAGGCGTGTATTTTATTTTCTGGCAGAGTTATTGTTTCATCACTGTCATAAAACTTCAGATTCAGGGGACTTTTCAGGACACGGA
chr1	7107441	TGTTGCTCTGTAGCATGTGAAATCTTCCTGGAGACCAGGGATCTAACTGGTGTCCCTTGCATTGACAGGCAGATTCTTATCCACTGCACCACCAGAAAAGTCCAAGAAATCTATTCTAATAGCACAGCTAGTAAGTAGTTAAGTTCAGTTAGTTCCTACCTCCAAATTGCATGTGTGTGTGTTAGCACACACAGTCATGTCTGACTCTGTAGGACCCTATGGGTTTCAGCCTGCCTGGCTCCTCAGTCCAGGATTCTACAGGCAAGAATACTGAAGTGGGTAGCTGTGCCCCCTTCCAGGG
chr1	7137389	AATTCCATTTCACATACTTTCAGATTTCTAGATGCCCTTTACAGACTTATTTGAGGTTATCTTTAGTGTCTTTGGTGTTTGTTTTATTTTGACTTAACCTACATAAAAATGTTAGAGAAGGAGAAAATTGGCTTATCGATAGATTTAGTCAGCATCTAGAACACTCTCAGAATTGGTTTTGATTCTGAATTTTCTCCCTTAGTCCCTCTATGTATTTTTTCCCAGAGTAGGAGCTTCTGTATTTTTTCTGTTTGTTTGATCCACAATAATAATGGTTACTATACAGTCTATGGAATTCTCC
chr1	7176756	TGTCACCACAGTCTCAAGAGGGTGGCTGACCTCTGAAAGATTATTAGGACCATGTTCTGATAATTACACAGTTGAGAAGTCACAAAGAAACCTTTAGTACCAACTATAGTTAAGTACAATTTTAAAAGCTGGACCGCTGATGAAGTATTAGTAGTAGAATTCCCTGAAAATAAGCAGCATCTTCATCTCTCAATATAAAAAATCCTCAAAGTTCTCAAGTAGGGATATTTTTAAAACCCACGAGAATGTGGGCATGATTGCCATGCTGCATTTAGCCAATAACAGTGCATGTAGCCTTCCT
chr1	7209038	AATCATGTCTCTGGAGTGGAGCCTGGAGGTCTTGGAGCTGGTGCCAGCCTGCTGGTGAGTGAGAGTGGATCCTGAGGTGAGTGATGGCCCACTGGTTGGAGGAAGTGGGTTCCAGAGCTTTGGGGCTTTGGGGCCCAGAAGTCCTGGGAGATTATGTCAACCTGCTGGTGGGCAAGGCTGGGTCCTGGGGCAGCTGGCAGCCCAGAGAGGACTATGGCAGCTGGCCTGCTGGTGGGTAGGGCTCTGTCCCTGCCCAACTTGCTGCTCGACTGCCTTTGCCAGCACAAGTGTTCTCATGGTA
chr1	7258920	AAAGCACATAAGGAATTAATAAGATCCTAAATCTGCATGAGACAGCCTGATACATAATCATATTACGACATTGCCATGTGGCCAAAATGTTACTACAGCCTGGAGAAACAAATGAAACTTTGCTTGGGGACCTTGGCAAAGATTATACAGAGGCAGTGACACCGCATTAGGACTGCAAAGCATAAGCAGGAGTCAGAGTAGGAAACGAAGGGTTCTGGGGAAAGTATCCCTTACTGAACTTGCGCCACATGTTACCCTTTGATGCTGTGAATATTGTCTTACTTGAAGTGTATAACCACCA
chr1	7292459	TAGTTATTTTTATCTCCAGATATTGATATTTCTATGGTCTTCCACTTTTATCTAGGAGCATGAATTCATTTGAAAATGTATCAGGGAAGTGGGTTATGCTTTTGAAAGACATGTTTGAATTGGGTAATGGTGTGAGATGAAGAGAAGGAATAATGAGGACAAAGGAGAAGAAATAAAACTCAGATTGGAAGAAAACATTAATTTCATTATGCATATTTATTGCATGTCTGTTTTGTAACAAGGACTAGAGGAATTGTTGGAGAAGGCAATAGCACCCCATTCCAGTACTCTTGCCTGGAAA
chr1	7326554	CTTTTGAATAGATTAGTTGTAAAATTTGAACCCTGACCCATGACTTATTCGTTCTGTGATTTGGGGGCTTACTTGCTTTTGCCAAACTTGGTTCCTTATAAGAAGAATCAGTGTAATAACACTTGGTAAATGAGCATGGTTGAAAGAATCGGTAAGGCTTCCAAAGCACCTGGCAAGTAGTAGATATCGAGAATATATGATCATCAGTTTTGTACAGTCTGTATTCTGAACATCCCAGCAGAACTGTCAATGGCCCCAAGCCAAGTCACCCGGGGACCCTCCCCACTCCCAACCCCCAGGG
chr1	7368669	TCAAGAATGGGAATTGGTAGTGAATTATGGTCCACATGGTGATGTGTGCCCCTACATGGTTTGGTTGCTTGAAGAGCATCTCTGGAAACAGACTTGAAAGAGATAGAACAAGATGGTTGTGTCAGTGGTAGAGCTCTGGTAAGAAGTGCGCAAGTGACCTAGGGACTCTGGATTTGTAGTTTTCTCTGATGGAGTTACGGTTTATGTTCAGCAAAGTCCTAGCTCATGCTCACATGTCCACAATGCTCACTTTAAACTAGTTTGTAGAGGTTTCTTTATCATGCTACTTTTCTGATAGTTT
chr1	7420750	ACTTCTACCCTTCTTCTGGTTGAAAAGCTTTGAAAGCTATTAAGTATATTTCCCAGACCCCCTTGAGCTGGGTTTGGAAGATTTGCAGATTCACTAAATTGTCTGACTCCCTGGCTTGAAAAGCGAATGTAAGACAGAAGCCATTGTCCATTGGTGTGTAGCTATCACTACCAGCTCCAGAATTAGGAATTCTTTTAATCTCAGCTTTCCCCTGTCCATTCTCCTGCTCCCAGGGTGCCCAAAAGCATAGACAATCATGGTGGCATCTTGATTGGGCCTTACCATCTTGAAATCACAGCTC
chr1	7464854	TATTGGCATGTCCTGGGGAGATGCTGGGACCTCGTGGGTCCTCTTTCTATATACTGCCCCACAGACATCTTATCTAATCCCCTGGTTTGAGATTCTATCTGAATCTCTGGCCATTTTTAAATCTCCTCTCAAATTTTCAAGTTACATTTACCCAACTGTCTACTTAACATCTTCTTTCCCATTCATTTCTCTTCTCTGTCCCCAAATTTCTGCTTTCTGATTTCTTTAACTGACACCTACAGATGCGCTCAGCAGTAATCCAAGTGTCACCCTTGACTCTTCTCTTTTTCTCACATCCATC
chr1	7494299	CAGAATGTGTTTGAAGAAAAAAAGAGTCATGTTTTTCTAACATTTTCTATTAATTCATTTGGTGAAAGGTGCTGGATTTGTAGTCAATGTTTAATTCTCTGTCTCTCTCTCTCTAGGATATACACACTGATCTGAAGATGGTAAAAGTGGTGACCCCTTGTAGACTTAAATTGTTATCCATTGAGTTGCAGTGGCCCTTTTTACCACTCACTTTCTAGCTTCTGCTGAAACTATAAACTCTAACTCAAAGTCAGCCTAGCAGCTGATTTTCAAAAGTCATGAGAATAAAACAGACTCCCTC
chr1	7552526	GCAATGGTCCATAGGGTTGCAAAGAGTCAGACACAACTGAAACAGCTTAGCCTAGCCAAATGATGTAACTATAATTTGAAAGATGGCACTAAACTGTAGTCACAAATGCATACAAAATGGCACAAGTGGTTTAAATACAGTTTTATTTCTTGCTCATACAGTAACTCAAGGTGACTCTTTTCCACAGAGGGATTCAGGGTACCAGGTTCCTTCTGCATTGTGGTTCTACCTTATATTACATTGTCATCCTCTGATACAGAGGAACTGGAATGTTCAGGAGGAAAATAAATGTATTAAATCC
chr1	7578594	AAGGTGTTTTGCCAACTTATAATAAGTGACTGAACTAGGTCAGAAGAGAGCTAAAGAAGGTCTAAACCAAGGAAGTGGTAACAGGAGCAGAACCGAGGTAGATTTGAGGAGTGTTTTGGAAACAATATTTGGGACTGACAAATGGTAATCGTATGCTCACATCCTGTGTGGGAAATACCTCATGGTCTGTGGGTATCAGCTCCAGAGTTACCACTTCATACTATCTACACTCTTATGATCCATAAGTGAGTGTTTAAGAAATAGCTGCTGCTGCTGCTAAGTTGCTTCAGTTGTGTCCAAC
chr1	7631521	ATCAAATAAATAAAGAAAGAAACATGACTCTGGATTAAGCTGTGGATTGAGCTTTCTATTCTCTGCCTGGCATGCTAGTGTTGAACAAATATAGCTCAGCAACATTTTATAGCCAGCAAGTGTGTGCATACACACACACAGACTTGCATGTAGTTAATTTTCCATGGCTGAATAAGAACAAAGGAAGAGAAAAAAGCTTAACTATGAAGTTATAAGCATCAAGAATAATTCTCAAGAAGCAGAGATATTTTTCTAACCATTTTCCATTCAGCGCCTTTGGAATTCAGATAGATAATTCATA
chr1	7656673	AACCACATCATTGTCCTACACTGGAAAGTCTTCTGAAAAGCAGGTTATCAATAGCTGGTACCCTCTATTTTGAAAACATGTTAAACTGAATAAAGCCTAACTCTTCTGTTACATACATGAGAGAAATCAAGCCCAGAGAAGTGAGGACAAGTTTCTAAAATACGGGCTGAAATGAGAGGTGGGAGAGAACTAAACCAAACTGTTTGGATACCCAGGCAGGTATTCTTTATAATCATATAATGAGGCTTTTACTATGCGCACATATAAGCAAACAAACAAAAAAACACTCACAAATGTTTCT
chr1	7718378	CTTTGCACAGGATTCCTGGAAAGAAATGCTGTGTTATAATTATGTGAATTTTGACATTTAGAGTCTTTAATATCCATCAGCTCTTCCACTTTATTCTTTAAGTGCTGTATTTTTATAATGCTTGTTTTTTAACATAGGAAAAAGCTCTTTGACCTCAGCAGCTACTAAAGTGTAATACATGCCACTAAAAAAAGTTATTTGTGGCTTTCAATTGCACTACTTGAATCATTAACATAGAATAATACACAAACACACTGCATACGTTCCAGTCACTTGAACCAGCTTATTTTGTCATTAGTAA
chr1	7745843	AGGGGAATCTCTTTTCTTGCCTCTTCCAGTTTCTGGAGGCCACCCATGCTTCTTGGATTATGGCATCTGCTTCCATGTTCAAAATCATCAGTGGTGGACCAAGTCCTTGTACTACTATCTGGTTCTGTGACAACAGGAAAACTGAGAAAGCTTTTATGCTTATAAAGACTCACATGGTTAAATTGAGCCCACTTGAATAATATATTTGTCTCTCTCAAGTTTCTAAAATTTAGATACATCTGTAAAATTCTTTTGTCATATTTGATAACCTGTACAAACTCTGGGAATGAGGATACAACAT
chr1	7782941	AGGATCCAATTAATTCACATATTTAATGTCAAGGCTGTTGTCCTACTTTAATAAATAAATAGTAACTCTAATAATCATAGCTTTATGTACACAATGGATCACTTTTTAGGAATTTGTGTTCCTTTTTCAAATATATTTCAATTCATTGATAGTCAAGATTGGCAGACATTAAAACTAGCTATGCTTTTTGAAACAGCGTAGTGAGTAAATCATGATGAGTATCAAAGAAACAAAAACCTTGAGACCTAATCAGTAATCATTTCAGAAGTAAAAATAATTTATTTTGATAATAATGCTTGTG
chr1	7821840	ACAGTGACCCTGAGTGCATCAGGGCCAATCAATATTAGAGGAAAAACCAGTGACAATAAGAAGAATGAGCACTATAAGAACAGACAGTCAAGAAAACAGACACATCCCTTTGGCTCACATTTCTCCCCACTCCAGTGCACTGAACAGAACTAGGAAGAGAGAGCTCAGAGCCAACACTAGCCTCTCTCAACTCCAGCTTCCTGCAAACCCTGAGGCTCCAGCTCAGATCCAGGCTTCTTCAGGAAAAGTTGATTTTTCACCCTGAATTTTAGATTAAACTTTAAAAAGGCATATGTTTAAA
chr1	7854267	ATATTGGATATGAAGGGGAAAGCATTTGAGAATATATATAGAATTTTGCATTGGAAAAGTATCCAAATTTTACTAGACTATCAAACACAGCATGAAAATACTTTTCCATACAAGGTAAATATATTCCCTTTTTCTGTGACTGCAGTGCTATTCCATGTAAGAAACTCAGTCCTCCAGCCCTTGTTGGCTTTATGGAATTTATTGTATTTTTCCACTCTTCAACTTATAGTCAGTTTTATTCCCTCTTCTCCACCTCCTTCTCATAATTCAACCTGCAGAGATGTGTAACTGGCCTGTGGAA
chr1	7900275	GATACATTCTCAGCCTTCACCCTGAAGACATTCATTTTTTTTTCCTTAAGAGTAATTAGTTTCATTGATTTGACAGTCCTTTATGATCACAAGCTATGAAGTTCAGGAAATTATTAAAATATGTTAAGAAAAGTAAACATTTTTTGCTCTCATATCTAATGGCTCACAGCAAACTGTCTCAGCAAATAATTTGTGAAGTGCTAGTATAACCTTTCAAAGCATGTCTAATTTCATCTATGCAGTGAAGAAAGTATAAATGATAAAGTACCCAATAAAGAGTTAATGGTTAGTGAAGGAATGC
chr1	7939836	GGTTGGCACAGATGTGCCTCAAGAGCAATGAAAATGTATTTAAAGAAATTGATATTAAAGACAAAATTAGGAGAACAATCAAAAATATATTCACAGTACCATTGATTGTAGCTTGAGGTTTAGTAGGCTTTGATGACATATATTATCCTATCTGATTGACAAATGAACAACATGTAAGAAGTGATCACCTACAACTTCTGTATCTATTTCTCACTTACTGCATTTATACCTATCCGCTCAGTTTACAGGTTTATCTGGCATTAAGAATGAGAATTTATTTGGCCCCTATAACTTCTGGCCA
chr1	7968924	TATGCATATGTCAAAAAAACAGAGCAACAACTGAGAGCAGATCTGCATCTGGTGATGATCCACTCACCCCCCTTGGAAAAGCAAGATGTGCAGGTATTTCACAATATTGGCTCCTCAGACTCTTTCCCCCATGATATCCACATTGAAAAATAGCTTTCCAATCTATCTTCAAGGATATTTTTCAAAGTGACATTTCATTGAATTGACTCATTCGGGAGGGAAAGTGACATGCCACTTGTTGTGAGTATTGATGAAGACAGTGGTATGTATAGAATCATGTAGAGTGAATGGCAAAAACAAC
chr1	8011063	AATCTGCAGCAAGCAGTTAGAATAACCCTAGGGAACACTAAGTTAGCAAATGTCCAAGTCTCTACATGGGGTGTCTTATGGCCCTAACAGCCGCTGTGATCTGAGGAAGGGGCACTGTGTTTCCCAGCTAGCCCACTTGCAGCCAGCCAGGTAACACTGACTTCCTTGATGAGTTTCATGGGCCCTGAGGGCCTTCCTAGACATGAAAGCGGTACATAAGTAAGAAGATGAAGTTTTAGAGACTTTTCTGTAGCTCAAATAGTAAAGAATCTGCCTGCAATACAGGAGACCAGGGTTCGAT
chr1	8060571	GTGGAATAGTCCGAATTCAAATTCAGTTTTCTGACTCTAAAACACATCCTAAAAACCAAGTTACTAGCTTATCTTTTTAATGTACTTTTCCAATCATTATAAGAGTTCATCTTTTGAAACGTCATAAACTATTTCTCAGCATCAAGTACTCGTTTGACTGCAAGTGACAAAAGCAAAACAACAAAAACAAACCTTAAGCAAAAGAGGAACGTGTTTACTCTAGTAAAAGAAAAGTTCAAGGAGAGTTCTGTGTTCAGTTCTCATTTCTTCCATGTACATGACAACTGCGCGTTTCTCATTT
chr1	8093454	AAATATATTTTGAAAGATATTGGAAGAATTTATAAAGTTTTCTTATCCTCTCAGTGGATTTTATTACTTCTTTCTTTTCTCGTGCTGTGTGTATTTCTTTAATCTGCACTAGTCTTGAAGATTCCAAAATTCATTTCATGGGAAGTAAGCAGATAACGTCTCATGACACCAAAATACTAATTTTTTAAATCTCTTCTTTCTGCCCCGAATTGACACACATGGATCAAAACATGTAGGTTTTTTTTTTTTTTTTTCCTCATAGCAAAATCAGTCACCTAGATCTTAGGATCTTAGAAGGAGC
chr1	8137361	ATGTGAAGGGCACGTGCTCTCTCCTTTAAGATTCAGACCCAGAAACTGAACAACAAAATCATTCACAGTCCAAAGGCCAGGACTCCATCACATGGCAAATCCAAATTCAAGGAAGACTAGAAAATTCAAGACATTGAAACAACGGACAATGAAACAAAGGGAATGAATGACACAACAAATGTGAAGGTAAATGATTGTCTCTACTGAAAAGGCACAGAGTGTATCAGATGTTTACTTGGATATATTTATTTTCTGATATTTTTACCTTTAGTAAGTACCACAGGTATGTGTCATATAAAAA
chr1	8172493	AAGCCAAACAGAGTTTGCTTGTTGTGGTGGGTTACCTAGTGCTACTATTGATGTTGAATGAGGTTTTTTCCCCTGAGTTACCAAATTGTGATTAAGTAAATGTTTATTCCTTGTACAGAGACCACTCATTCAAACACAAACAAAAGACAAGCAACAACTTTATTCAACACCAATTGTATGTGTTGTGGTATGAATTGTATCTCCCTTACCCACACCAATCCATATATTGAAGTCCTAATCCTTAGTCCCTCACAAGGTGATTTTATTTGGAAATAGTCTTTGCAAGTGTAATTAAATGAGT
chr1	8218088	ATACCTCTTAAAAAAAAGTTATATAGCTTGTCTGTTAATTTTAAAAAAGATAACATATGCCACTTTTGCTTAAAATGAAGTTTGTAAAGGATAAATATGGGATTAATAACATTTCATTTCCTTCCTGAGCAAAAATCCCCTAGCTCCCTAGAACATTTATAAGATCAACACCTGCATGACATCAGTGGTCCTTAGATCCGTTCCCTGCTTAGATCTGCAGCCTTATCTACAGCTACAGTACACCCCCCTCCTACAGTGAAATTGTTATCTTTTAATTCTATCTTAAAGTTTTTAATATCTT
chr1	8254908	TTGTCTAAGGAGGCAGTTTGGCTAAATGATTAAACATAGAGAAAAAGAAAAAAAAAAAAAAGCTAGACTCAAACTGTCAAAGTTCAAACTCTAGGCCCTTGGCTTTCAAGCTGTGTAACCTTGGACAACTTTCTTTGCTTCTCTTTATAGCTCAGTTTCTTCCTAAGATAAAATATTAGCCATTATATCATTGTTGAGATGATTAGAAGGAGTTGATATATGGAAACCATTTAGAAGCCTTCTTGGCTTTGGAAAAGTGCTAACACTTTAATGTTATTTGGGACAACAGAATGTTACAGTG
chr1	8300657	GGAAAAATACATTTTTGTCCATTAGGACAAATAAGCAGTAAAGTTTTGATAAAGCTGAAGTATTCTGTTGTTTCAAAATAAGCCAACAAAACCAGTAATCTATAGAGGGAAGAAATTCGTATTCTTTCTGTGTTTTATTTTTGGTGTCTAGGATACAATATCTTCTCTTTTGAAGCCTTCTCTTTGAATGACATACCCTTCAAGGGCATCCTGGGAAAGAATATGTGGAATGAATTTTGGACTTATTTATGTCTGAAATATTTTTTTTCTTGCATGCTGGATTAATAGTTTGAATGGAGTG
chr1	8329024	TGTTATCAGGAAGGTCCCCTGGAGGAGAAAATGGCAACCCACTTCAGTATTCTTGCCTGAAAAATCCCAAGAACAGATGGAGCCTGGCCGGCTACAGTCCATGGGGTTGCAAAGAGTCGTGCATGACTGAGCACATACACAGGTGTCTATTAGGTGGATAGTAACAGAAGGTCCCTATAAACCATGAGATTTAAATGGTAAACACAACGATAAAAGGAAGCGTAAACAAAAACAAATGATGGGACCAAAATTCAAAACCTAAACTTTTGAAAATCAAAAAGCCATTTAAGCATATAAACAT
chr1	8372987	TACAGACATACCATAATATGAGTGGCTTAAAATAACAGGAATTTATTTTCCCATGGTTCTGGAGGCCAGAAGCCTGAAATCAAGATATTGGCAAGGTTATATTCATTCCAAAAGCTGCAAGGATGAACCCTTCCTTGATTCTTCCAGGTTCTTGTGGGTCCTGACATTCCTTGGCTTGTAGTATCATAACTTTAATCTCTGCCTCTATCTCTATACAGTCTTAATCCTGAATGCTTCTGTGTTCTGTCTTCATCTTATAAGATCACCTGTCTTTGGATTTGGGGCTCAAGCTCAGTCTAGA
chr1	8414453	TGTTATCAGCTCCATTTCACAGATGAGAAATGAAGCACAGAAAAATTAACCTTTCATGTTCATACAGCTTATAAGTTATGACAGATTTTAAAGCTATATTGACATGTGCTGCTTGTGCACTTCTGATCAGCACACTGTGTGTTATTTTTGGGTTTAAAAACATGTACAGCACACAAATTTTGTAACCTTAAAATTAGACAGAGAAGGATAAATTTAAACACAAGAGAAAGCATGTCTGAAACGGTATAGATTTCACTGAAAGAGGAAATAATGGTAACAAAATAAGAAATAATAAGAAATT
chr1	8462852	AGCTGAACTCTTTAGAATTTGCAATCAACACAATTATTGTAAATTTCATAAATAGTGTCACTCAAATCTAGTGACAAATCTAGAAGACAAAATTTTCATAATATTTTGATTACAGTCACTTATGTGGAAAAGCAGCACAATACTGAAAAACCCTTAATCCTGATCCAAATTCTGTAAAAACAATGATCAATATGTATAATAGTAGACTTCCATGAAAATAATGAGAGGTTGAGTTTCATCATATTTATGCATGCTCTTATTGAGTAAATATTTATCTTGCTAGTTTTGTTTGTTTGTTTTT
chr1	8499481	AATAGTGGAATAATAAATCATCATTTCACTTTGACAAAACTATAATTTCACTGTTGTCTTCTCAACCATGGAAAGACAAGCTAATTCTTATTTGGAAGGCTAGGTGAGAGAGGATTATTGGATGAGTGATAGCCAGTAATTCACTCCAGACCCCTAGTCAGCTGGCTTAACTCTAGCACAGTAATTATCTGTGTTTGAGTCACAGTTTCCTCAGCTAGCCCATGTGTTGGTTATATTTATCATGTGTTTAAGTCGACAGTTTTGTGGCTGGTGAACATAACTCTACATAAATAAAAATCAA
chr1	8534640	TTTGGAGTCATTTAAAATGATAATTTGCATATTTGAAAATATGAAATGTTGGCAAATGTAGAACCTATGTTACACTACTTGTACTAATGGCTACCTTTGCTATAAGAGTACCTGTTTATTCTAATGTAACTTTGAAGACTGAAGTGGAAAATTTCCTCAATGGATTCTAGTTAAGAGGAAGTCATCAAAAGAAAAAAAGAGAGAGATAAGAAATAATGGCACTATTCAAAAATCTCTACATTCATAGAATACTGTCATTTATTCAATTAATGTCTTTTTCAACCAACAATTATTGAGCACT
chr1	8577418	ATATTAACCGTGAGAGTCTTTGCCAGTTTTATAATGTAGACAACCTTTCAGGGATCAAAACCATAAAGCTGCCAAATATTTTGAGACCAGTTCTCCAAGATACCAGATTAATGAAAAAACTGTTAAAAGGGAATCACATGCAATGCCTTCGTTGGTGTAAATTATATATCTGTTATTTCTATGTTCAGGAGCAGAGAGGTTGATAAAATCCTGCAGAAGGCAGCATGAACCGTGGGAAAGAACAACGCTACTCTGGTTCAAATGCCTGTCTCTGGCACTTAAGCTGGGTGAAATGGAAAAA
chr1	8623209	TTTCTATCTCAACTTTAAGTTTTCCAGGATTTGTTGTTGCCACATCGCTTCTTGTCTGAGTTAATCACAAGGGTGGGGACACAGGCCACTTCTGACTTCAACAATGATTCCTTCTGCCTTACTCTCATGGGACACATCTTTATAGATAAATTGATGATGTGCAGCATGTTGAATGTGCCTCCTGACCAACCCTGGAAGAAGAAACGGCAGAGGAGGGATATGCTTGGAATTGCTGGTTCGTTATAACCCTTTTCAAAGACTAAATGTGCACTGGAGTTTCATATACCGAAAGAAAACGTCA
chr1	8658710	TAAAATGATGTTAGTTCAGTTCAGTCGCTCAGCCGTGTCCAGCTCTTTGAGACGCCATGGACTGCAGCATGCAGTTAAAATGATGTTAAGAACTGATTAAAATTGAAATATAAGTTGCTTCACTATGACAAGTATACATGTGCATCTGTAATGATTCTGCAATAATAGGCAAACTCTATTTTGAGAAAAATATACTTTCACTAAGTAGTAATAGGCTTTGATTCTTTTCTGTGCAATTCAAAATGAGTCAAAAAGATGAAATTACTGAATGTTAGGTGTCTTTCTTTATGCAAGATTTACG
chr1	8712744	AGGACTTCAAAAGAGGTTTCAATGAAAAAATAATTTGCCCCTAGACTCTGCTAGTGGGTAATTTAGGGCATCAAATTTCTCCTGCTGCTCATTTGTGCCAAAAGCAGTGGATAATTCTGGGACTTTTTGTCTCCACCTCCTCATCTCCACATCGTATTTTTCTCACTGGACAAAGTTTTCAACAACCCACCCAAGTTTCAGAATTACTTAAATATATACTGTACAATAAATTTATAAAGCAACTAGGCACAAAACTACTGATCAAATTGTTTTTTCTAATACAATTGGAATTTTCAATTCT
chr1	8739435	ATCGAACCCAGGTCTCCTGTATTGCAGGCAGATGCTTAACCATCTGAGCCACCAGGGAAGCTTTAGGGAAAGTCAAATGAGGTTGATTTAGTAGACAGGGAAATATACTGCAGTAACTTATGGGGCATGTAAGTGACTGGCCTTGATCTTAAGAGTAATAGAAACGTAAAGACAGGCTGTAAAAGAAGGAACAGGATCAGATTTGCACTCGTTTATTACTGTATATGGAGTCTAGACTGAACAAAGACAAGAAGAGACAAACTAGACACTTGCCATGCCTCTACGGAGTGCTGAAACTCTG
chr1	8773460	ATGAGCTCTTTGTACAAAGTGCTCTCTGCAGGAGACCCCTTTTACTCATTATTAACCTTGAACCAGGCACCCCCAGGATCTATTCACCTCTGACCCTAGCACACCTATCAAAGACATAGAAATGAAGAATAAGTCATTAAGAGCTGACTAAATCTCTTCTGTATCTTCCCCTTCAGTTATCTCTTGAACACATCATATGAACAAAATAGCACCCAAAGAAAAATCACCCCATGACAAGCCTACACAGAAACCCACAGATAGTGGGGGATGGTGATGCTTTGACTGCCCCACCCCCATCTCA
chr1	8820725	GTTTTTACAAATCATGAAGCCAAAAGGATAAATGCAAAAGCAGTTCATTTGAATTATTTGGGGCTTGGTGGTAAAAAACAAGCCTCTTATGTGTTTCAAGTAACAAAGTAAATTTCATGTTTGAAAATCATTGGAAAGTCTGGAACATCCTGTCTTAATCAGAGCCTCAGGAACAAGTTTCAGCACATGGAACTCACCCTACACATACCAACCATTTGGGCCAGTCTGGACCCCACCAAACAGCATGTTTAATATGTTCAATAACATACTATTATAGTCTCAATCCAGGGATCTGGGACCT
chr1	8856534	CAGGAACCTTGGCAAACTTCGGGAGATGGGGAGGGACAGGGAGGCCTGGCGTGTTGTGGTCCATGGGGTTGGGAAGAGTAGCACACAACTGGTGACTGAACGAAAACAAGCTGAGGACCATGAAGTCTCACGGAAACAGCATGATAAGGTCCCGAAAGCACATACTGCCAATTTTGCCCAGATCGGATTTGAACTTTGATCATCCAACTATGCAATTTTCACAGTTATAATCTTCAGTGGAACTTTGACAAGGTAGGTTCAAGCTATTGGTAGGCACTTCACAAAGAACTGTTCCTGTTAG
chr1	8908942	AGGAATGTGGCCCACAGAGTAGCCACAGCAGCGCAATGTTTACCTGTCTGCTTGTGAGCATTACAAGCGTCTATTCTAACATCACTTTCTCCATCACTTTGCCTCTCACTGAATTTGATTCTGCACCAAGCCATGAAGGACTGTGATGCCAGATCTCTTTACAGCCCTAGAAATGACACCTAACAGTCTCAGTACCAGACCTTTACCGACAAAACTGTCTGCTGAGAAGTAGTAATTAAGTCACTGGGACTGCGTGGTGAACCTGAAGGTACTGATTTCAGCACAATTTAAGAGTTCATTT
chr1	8941020	TTATCCTAATTCCAAATCCAATCAACTCTCCATTACTCCGCAGATGTCCTAAACAAGCTATGATTAAACTATATTTAAAATGCTACAGAAAGTCAAGCTATCAAAATTAAATTAGCCTCAATATTTCACTCTGTAAAGTGAAGGACACAGCTAAAAGGATTACCTCACTGAAATGTCCATATTTAAACATCTTTAGCTATTTTTATTCCAAACATTGACTTTCATAATTTGATTCAGAAGTCACTAGTCCATTTATGCCTAATTCATGAAGATTTAAAAAGAATTCGTTTCCTCAAAATTA
chr1	8978003	AAAGGATAAAACAAATCTGCAAGCACTTAAACTACCTACCAAAACAAAAGCCACACTCTTTAAGAAACATTAAAAAAATTTCAGACACTCAACCATCCAATTTCACAATAGTCAACATCTAATCAAAAAGCCCTAAACATTCCAAGAAGCGGGGAGATACTCCCACAGCTAGGAGAAAAATCAATCCATATAAATGTGGATGCAGAGATATCTTAACAATCACATTTTCTAGTTTCTCTATTTGATGCTTTAATGTCCTGGGGCGTTGCTAACCCTGGAGGGACGCCCCCTCTGGGAGTCA
chr1	9010859	ACGTGACTAGGAGTGCTCAGATGTTTAGCTAAGCATTATTTCTGCATGCATTTGTGAGGCTGTTTCTGGATAAGATGAACATTTAAATTGGAAGGCTGGGTAAAGCAGACTTCCTTCTTAAAGTGGGTGAAGCCTGAATAGAACAAAAAGATAAAAGAAATGAGAATCCATTCTCTGCCTGACTGATGAGATGGGACATCAGTCTTCTCCTGCCCTCAAACTGGGACTTATACCATCAGCACTCCTGGTTCTCAGGCCTGCAGACTGGGACTGGAACACCACTAGCTATCTTGAGTCTCTA
chr1	9060624	AAGGGCTACCAGCGCAGGGAGAGGGCTTGGCCATGGAACGCAAACACAGCTTGAACTGCAGTGGCATCCGATGCAATGGGGTGGCTATTGCTGGTGCTTACTCAGGCGGCCCAGCAGAAGCAATCCTGATCTCTGACCGCAGTCAGACCATCACAGTCCACTCCGTGATAAAAGGTGACGGACTCACTTGGCCCTGCAGACTGGCTCCCAACAGAGCAGAGGCCAAGTAGACTGAGAGGACTCACTGGGTTGGGGGACAAAGGAAACTCAGAGGCAGTGGGGTTGCCGTTGCTGGTGACTG
chr1	9096851	GAGTTTGCTTGGACAGGAATTTGCCAAGAAAAAATTGATCAAAGACTTTGGGTTATCTGCCAAACATGAATCTGAGCTTGATTGAGGGGAAGGTGATACAGAGATCATTGCAAGGCTAAGTGCATCTATTGAGTCTAAAGGTCTGTTGTTGGGCAAAGGTGATACAAGTCTGTTTTAGGTGTTGCCAATAACAAAGTCTTGTGGGTTAGTCTTGGTGCTCAGAACTTACTTATTCCTTATGCATTTACTAAAGGTTGATGGAGTCTAGTGTTACTGTTTAGTGACTAGTCAAACCTGACAT
chr1	9138475	TACACACAAGAAGACATGAACAGAAAAAGTAAAATGCTGTTTTTTAAAAAAATTCCTCTTTACAAGTTTAATCAGACATCAAAGGTAATGACCATGAGAAGAAGCATCTCTCTAGGCCCTTTCGGGGTTTCCACTTTGCATCAGGCTATTTTCCAAATTTATCACCTGGAATGCTTTAAATATTTTATTCTTCCACAGCCTTAGTGATGTTCTTTCAAAACCTCCTATAAGGACAAGTTAGAGAGACTCTGAACCAAAATACAAATGAACATGAAAGAGTTAAGTAAAATCCACAACTGCT
chr1	9178085	ACCTTGGCAGGCTACAATCCATGGGATCACAAAGAGTTAGACAGGTCTGGGTAACTAACACAAATGTTTTTAAATGGGAGTTTAAGAGTTTTATCACTTCTCTTAATGATTTGCATTTGAATAGATGTGTAGGATCCAATTATTGGGGCTCCTGGTTTCCTTCACCAAGGATTCTATATCCTGATGCCCTGTGAGTTTTTGACTCCCTTTCCAACCCCTGCCAAGACCTTCCTGAACCTTAATAATCCCAGCTGGAAAATTAGGTAAAAATAAAAACATGACCTCATTAAGAAACAGATGC
chr1	9220941	ATCTTCCCATATCAGGGAGTGATCCCAGGTCTCCTGCATGGCAGACAAATTCTTTACCATTTGAGCCACTAGGAAAGCCCCTCTAATTAGAAGGATGAAGACTTAGAAAATGGGCTGTTTAGGGAATGTGAATAGCACCTTAATTTGTCTTTATTTAGTACAGACAACATCAAGTTCTAGTTCCTTTACAGTGATAGTCCTCACTCCTAATTATATTAGTTCTTATGTCATTGGTCCTACAAGAAGTTAGTGTATGTTAATCACTCAGTTGTGTCTGACTCTTTGCGATCCCCTGGATGGT
chr1	9252865	TTCCAAAAGAAAACACAGGAAAATAACCTTTGAGGACTTAAGGAAGACGTTGATATTTTAAGATATAAACAAGTTGTTCATGCCCAAATGTGTGTGAATACTACTCAGTAATAGAAAGGAGGGAATTTGCATGATCAAGTGACAAGTGTCTGGAACACTCACCTAAGTTTCAGAAGGCACATACTGGTGGAATGCACTGGTGGCTGGTGCAGGACTCACAGGCACAAGGCCAAGGCTTGTCCGATCAGAGGAATCCATCACTCTTCAGAACTGGGGCTTGTGAGACATAGAAACAGAGGCA
chr1	9297553	CACCACTAGGCCCAGTGCGGCACCTGGCCCGATGCACACCTAACAGACACGAAACATTAAACAGGAGGGACACAAGAACAGAGACAGGAAGGAGGGGAGGAGAAAGAAGACCCACCAAAGCCCCAGAGGAAAAGCCTGGTACAATTGGTAGAAGGTCATTTCAGTTGGTAGCAAAGTTTCTTCTCCTCGCATTTCTTTTAACCTATTATATGCCTATTGCGAATTACTTAAAGCTTTCAACAGCCATCTGCAGTAAATAATTGTCCTGCAAAAAGCAAGATTGCTGTACTTGTTCTAACTA
chr1	9340665	AATGTTTACACGTGAAAAGTTAATTAACAATACAAGGAAGGGAGTCCAGTGAATTGTGTGCATGATCTGGGTTCAGAAATACACAAGAGAGCGGTTACTGCAGGTCAAAATGTCAAGGAAGAGTTCGGGGAAGGAGTGGAGAAATAGACACGACACTTGAGACTGAATGGAATTGAAACCGGTAGGGGATGTTGTCTTAGTTTGGGCTGCTCTGACAAAATGCACAGACTGCATAGCTTATAAAGAACGCACGTTTATTTTTTGCAGTTCTGAAAGCTGGCCATCTGAGATCAGAGCTCCA
chr1	9385985	CTAGAAAGTCTTCCTTTAACAATAGCTCTGAGCCTTGGCTATTCTGTAGGGTAGGGAATGGATGAAATTCCAAGTCAAAGTGCTTTCTTGAGGGTTACTGCTTCTGTTTCTTCCAGGGATCTGAAATAGGAAGATGATTTTACAACAAATGAATAAAACTAATGTAGGCTCTAGGTGCACTTTTAATTTGCCCTCATCTCCAAAGAGATATTTTAATTTTCAAAATAAAGTTTGATTGGTAGTGTCTCAGGTTATGAGCATCCTACCCATGATTATTCTGGTTTAATCAGAATGGATTGCC
chr1	9421762	CACTCAGTTTTCATCCTGGCCAAACTCACCTTCCTAGGATCCAGTACTTAGTGTTGTTAGAAGCCATAGCAGACGTACGAAATGCCGAAGAAGAAGAGAACCGTATTAACTGAAGCCACAACAAGATCCCATTGGTCAGTTTTGTGTAGTCTTGTGTGCATTTGCCATATTTGGAGGAAAAACTCCTGCGTGTTATACCTCCTTCAGAGTCAAACTTGATGATTGTTCCCTTTTGGCTAAGAATAGAGATTTGTCATAGACAAATTTGTCGTAGACACCTGTGTTACCAGTTCCATCCTTC
chr1	9454502	TGAATTTTTAAAAAGTCTTAATGACCAAACTGAAAGTAATCCTAGACAACTTAATGAACTGAGTGATAGATTTAGTAAACCTACATCTTGAAATGGATATATTTGCAGAACAAAGGAATTGTAAACAAAATAATAGCCCTGGATTTTCTAAAACACTTGACTCCTAAGGAACCTAATACACATGTCTCCTTAAACCTAAATTTTCACAATTGTACTGATTCATACTGATTTTCATTATTCTATTTGAAGACTGCCTTTTAAAGTCAAGATGTTATATTCAAGACAAATGAGAAAGTCTCTT
chr1	9497221	AATATCTATCTCTTTATGTGTAAACTATCAAAGTGGCTGTCAAGATCTGGGCTAGATTTCTCCCCAGCACAGCATGGTGGGAAAGATGTTTCAAGAGGAAATAGACTAGAGTGATAAGTTATTTAGTTATTTAAACCTTCATTTTACAGGATGCTTTGGGTGCGTGCTCAATCTTGTATAACTCTTTGTGACCCCATGCACTGTAGCCTGATATGATCCTTTGCCCATGGGGTTACCCAGGCAATAAGATTGGAGTGAGTTGCCAGTTCCTTCTCCAGGGGATCTTCCTGACCCCAGGGAT
chr1	9545829	GAGCAAAGGAAGGGACTATGTAATCCCTTCTCAAATGTATTGTTCAGATTCATCCAGAGTCAAAAATCTGTGATATAGTGGAACCTTGGAATAAACGATTACTCCAGAATTTGAAAACACATAAAATCTAATTAATGTCTTGGTTCTTTTGCTTTTGTTTTTTGCTAACTTGGAAATCTTTTATCTTTTTATTGCTGAGTAGGCACTCCCATCTTTGAGGAGCTCTGCATGCTCAGGTTTCAATCCTGTCCGACTCTTTGTAACTCCATGGACTGTAGCCCGCTAGGCTCCTCTGTCCATG
chr1	9575480	GAAACCAGAAGGATGGATGGAGCCCACAGAGAAACTTCCCCATGGCAGACATCAGCAGAGAACACACAGTTCACAACATAACCAGAGAAACCAGCTGTACTGTAGCAGACACAGAGCAGGTACCCAGCTAGACGAGAGACCCATGAGATTTTGACAACACACAGCAATTCACACATAGGTCTGGGACCCGCCCCCTTCTTCATGGAAACATGTGAGCTATCTTCTCACTTGCAACCTAAGATGGGGAACAGAGAAACAGACCTGAAAGGGTATTTGAATTTTTCTTGTACTCAGTGACAAT
chr1	9610991	CAAGTATATTACGTGCAAAGTCGCTTCAGTTGTGTCTGATTCTGCTGAAAAGCAGGATGTTTGTAAGATGTAATGTATTCCCACAGATTGCATATTTCTAGGGAAGGAAAAAGCAGCAACTGTATAGTAGAAATTTCCAATAAATGGACCCAAAGAATGAAGTATTTAGGGAGAGAGAGAGATGGTGTGTGCAAATTTCAATGGTTCAGAAAAACAGTAATGCACACACATATATAGGAAAAGAGCAAATGATAAATGGGGCAAAATGTTAACAATTGGTGAATCTGGGTAAAGGGTACAT
chr1	9663139	ACAAGAGACGTCACTGCAATGGGAAGCCCACGTACCACAGGGAAGGGTAGCTCCCGCTCCCGGCAAGTGGAGAAAGCCTGTGCCCAGCAAGGAAGACCCAGTGCAACCAAATAAATACATAAGTAAACAATTTTTTTTTTTTTTAAAAAGAAAAAAGACATACTGGGAACCAACAAATGAGCTGGTTATAAATCTAATGCAGAGTGAAGCAAGTCAGAATGAGAAAAATGAATATCGCGTGTTAACACATACATGTGGAATCTGAAAAAATTGTCATGGATGATCTTGTTCAGGATGCAGA
chr1	9704447	CAAAGAGATCTTTTGAGATCATTTCATTTACAAATGAAACATTTTCATTACATTATATCTGCAAAGGTCCTTTCCAAATAAGGTAATGTCCACAGGATCGGGGAATTAGAACATGGATATGTCTGTTGGAGAAGTGCCATTGAACCCACTTTGCTTGGCAGTGCCTTTTCTTACCTCCCAGTCGGTATCCCTGTCTACACTCTTGTCTCAGGCAATCTGTTTTGTCATTATATCCACATCATCCTGAAACACAATTGTCTTCTTGTTACTTACACCCTTACTTTATGCTCTTTTCATTCAT
chr1	9732178	ATGAGTCCAGGAGCACAATTATTTCATGACATTGAATTTGAGAGGAGAGTCAGAAAAGCACCAAGCTGACCTTTATTTCATTAATAAGCAACCTGGGGCATTGAGCAGCTTGCCCAAGGTTACCCAAGGCTACAGTTGGAACCATGGCAGCCTGGCTTTAGAAGTCATGCTTTTAAAACACAAGATTTTGTTTCTGAAGATCTATCCTGAAAGCCTTCCCCATCACAGCAGAATGAGACCGAGTCTCTGAGATGAAAGCCCGAGGATTTTTTTAAAGTTCATACTCTTATGGATAAAACTC
chr1	9767529	GGTTGTTGTTCAAGTAGACAGAATCACAAACTTTCACAGTCAAGCTAAGCCAGTTCAAGACTTTAAACTTTGGGTGGTCTTCAAAATGCATTGAAAAAAACTGTTTCCAAAGATACGTGTCAAACAAAGATGTGGGGTACAGGTAAACTCGTACCCAATTAGAATGTAAATTGGAAAGATCTTCCCAAAAAGCAGTCTGGCAACATACACCAAAAAGCAAAATGTGCTTATGATTTGATTTCATGTTTTCACTCTGAGGAAATAATCTAAAAGAAATTATAAGATAAACACGCAAAGATGT
chr1	9825801	GTCCATGGGGTTGCAAAGAGTCAGACATTACTGAGTGATTCTCACTTATCTTGCTGGTAATGTTTTTCACATTATCTAAGTTCTCAATTATATTTGTTCTTATGTGCTTAGAGATCATAAGCCAGAGGTTACCAGAGGGTAATCTCACTCGTTGTTGAGTGAGCTGCTTTCCATGATGAAGTGAATCTTTTAATCAAAGTAGTGCATTACTTTGAAGACCCTGGTAATGTTATCATCAGGACAGAGAGGAATTAGAAATTAGATCATTTACCTAATACTCTTCCACCCCCAGATTCCCATG
chr1	9857602	TATGTTTAAAATTTTGTTTCCTGAATTTTGCTTTTCTCTTGCAGCAGGTTCCAGTGTTGGTCTGTTCACACACATCTAAACTCCAGAGCAGAGATGAACTGTCTGGTCAGTAGGCCGGCCACTTTCACGGATACGCATCACCTCAGCAGCACAGGCTTAGAGAGGAAAGAGCACTGCCCAAAAGTGAAGGAAGTTGACTTCGGGGCCCGGACTCTGCAACTGATAGTTGTGTGACTTTGGTAAACCTTTCAAGATGGAACTCTGACCCGATTATTGAAGGAGCCTGACTAGATTAGGGGTA
chr1	9911484	TCTTGCCCAGAGAATCCCATGAACAGAGGTGCCTGGTGGGCTACAGTCCACTCGGTTGCAAGAGCTGGACACGACTGAGTGAGTAAATGTGCCTTCATAATTCTCCTTTCTTGTTCAAAACTACTACAGTGATAAAGTCATAGATCTTGGTGCTACTGTATTTTGACCTGGACACTTCTCTGTTTTGGAGGGGAAGTGGGGACTGTCCCAGGTATTGTGGGATGTATAGCAACATTCATGGCCTCTGCCCAGCAGACAGTGGTAGCAAAACCCCCGCAGCCCCCACCAGGTCCCTCCAAGT
chr1	9944695	GCCCCTGCTCCAGCCTCCATACTAGAGAAAGGCCTGAGCAGCAAGGAAGACCTGGGGCAGCCAAAAATAAATAAATAATAAGCATTACAAAAAAAAAAAAAAAAAAGACTTAGCCCAAGGAAAGGGGGCTGGAGCCTTGGGGAGAGCAGGCATGACACTGAAAGACAATTACTTTAAAATTTTCCTGTTTGAATTATTTTACAACAAACACATACATGCTATCCTGTCTCCTTTATTTTTAAACTAGTTTTTCAAAGCCAAATCAAGAGCAACAACATAATGCCTTCAGTGCCTCAGCCAG
chr1	9979816	TACCTTCATGAAATATAGCTTCAGAGGCTGGTACATTATTTTGTTGCAGAAGCTTCTTTGACAGCAAGGCCCTAGGCCCACCCAGACATGGCAGTCTGAATCCCACACCATGGGTCTCCTTGGATGACAAAGTTTAGCTTTAAGTTATACTTAACAAGTGCATATGAAAAAATATGCATCACATTGGGTTTGCTGAGGAGGCAAGAGGTGAAAGTGCTTACCTGTTACCCTCCTTCCAGACAAGTTAAGTGAACATTTCAACTTTGGTTGATTTATTCAGCCAGCTGTTAAGGCATTCTTT
chr1	10019701	GGCCTCTATTTTATGTTTATGGTGTACTAGAGACTTCTGTGCAGATATTTTTATGAAGATGAAGGTGTCAGTCATTCTTGAAATAAGCAGAGCTATTACGTACTTTTCCTGTGGCTGTTAAACTACCATTGAAGAGTATGGTAAAATTCAGTAGAAATCTACGGTCTCTTTCTGCACATTTGATCTAGGTGGGGATATGTATTACTTTAAGAGACTTAGAAAGCATCTTCGATTACTATGTTTCTCTAATCTCTGCCTGGTTGTATCAGTTACAAATGCAAAGGTAAACCTTACACATGTA
chr1	10060646	TGCACACATCTTTCCTATCGGCCCTTTTCTTGCTTTGCATTCTATATGGCATATCGTTATGTTGCTTAGAGCCAAATAGGATGCTTTATAATGAATTCTGTGGTCACAGGGTAATACTCTCCCCTCTCATTCCCTCCAAGACTTCTTTTCGGTTTTATTTGTCAATATTTTGTCTTACTCAAAATGACTTGCGTAAATTTTGCTTGATCATCCATTGCAAATCTCTCACCATGTTTTTCAAGCTCTTCCAAATATGTTAAATGTGCCACAGTGGATGGTTTCATGGCCAAATATATGTTTG
chr1	10100977	TGCTAGATGGAGAAAGTGCTGCCATCACAGAAACAATTTGAAAATAACTAGAAATTATTCATCATGTAACAGCCTACAGTGGCCACTTGCCTTAATGAACTATTATATTACCTAGCCATTGGTCTCAGGAACCTAGGAGTCTTATAAATACAAGTAGATCCAAACTAGGATAATATTCCCCTTGAAACATATGTTATAAAGGCTAGGAAGAAAAATTAGAATTTTTATATTTTGTTGTCCTCTTTCTTTCGGATGAAATGAGACTTTAACAAATAATGTTTTATTTAAACTAAAGGCTTTA
chr1	10150682	GATCCCTGGTCAGGGAACTAAGATCTACTACATGCTGTGCAACTCGTCCATAAAATAAAATCATTTTTAATTAAATTAAAAGAAATAAAATGGAGTCAGGCATCCCTGGGGTGGGAGCTCTCATGCATACACCACCTGTCACAGCTTTACCTTTCTGAGCAGGAATGTCTCATACTACACCGGGAGGAAGAGAGATTTTCTCCTGGCCCAACAACAGGCGCAGTCAATGTAAGACTCTGCAGTGCGGCAAATGAGAAGCCATCCCCCACCCTGAAAGCTCTGTTTTCCGTCAATGGTCTTT
chr1	10175767	GATCTTCCTGACCCAGGGATTGAACCCATGTCTCCTGCATTGCAGACAGATTATATGCTGTTGAGCCAGCAGGGAAGCCCCGTAACAACCTATCTCTATTAAATAAGTACCAAAGTTAAAAATTAAGGGTATCAAAGTAGCTTGTGCCAAAGAAACTACTGCAAATCCACTCAAAAAGCTGATATGCTGGTCCTATGTCTTGCTATAATTGGATTTTCTTAAAAGGAAGCGCAACTACTCCAGTACTTGTTGTTTTCTCCTTACCTTTTTATAGACCTGTAGTGAGAAGAGCACCAACTTG
chr1	10228610	AGGCAGAGGGAAGAAAAATATAGGACATTTCAACAGTCATAAAATTTTCAGCCATATTGTATTAGAATCATTGATATCAAAGCAGAAGATGCCAGTTCTGATTCTGATTCTGTTAACTGATTCCAAAGGAGAAAGGGATTGTTGAGAAGTGAGCACACCTATCTGACTTTAGGATCTATTGTTTTGATCTAGTTGAATAAGCCAGTACCAATTTGCATACAGCAGTAGTGCACCAGGAAGTCCCTAGTATATGTAGACACTTGCTCCTAATTTTCTGCGTTTTGAGAAGTGATTGCATTTC
chr1	10259164	AGCAAAGATGAATATTTTTGTATGAAATAAACTTTGAGCCTAACATTTCTTACAGAGTTAATTCATAAGACTATAGGGGCTTAAAACCAAAGTAAATCATAATGATCTAGTCCCATTAGTCATCTAGTCCTATAAATGATAGATAATGCAGTAAAGGTTCAAGCGTTTTGCTTCTCAGAGAGGCATTTGGAACCCAAGCGTTTCTTGCTCCTAGTACAATGCTTTGTTTCGCTACACTGGGCTGCAAACCCTGGTTTTTTAAATCATGCATGTGTGCTCAGTTCAGTTCAGTTCAGTCGTT
chr1	10302937	GAAGTACCACATGTGCCAGTGATGGTGCTGGTGAATTCAGTGTCTGCAACCCCAACTTACGATTGAAGAAACTGAACCTCAAGAGAGAGGTCACTGACTTGCCCTTAACCAATGGTTAAAGTGAGGAAAGTGGCACGGGAGCCAGGGTCTACATGAGTCAGAGATTTATTCTGTCTCTGCTACCCACTTTTCTACTCTGAATTCAGTAGAATTCTCTTCTAGATCCTCAGTGTCTAGAGCGCCAGATACCCACCTCGAGTAGCATACTCTGTTTTGTGTTTAATTGTGGACGTGCTCACCA
chr1	10346108	TGCAGCCAGAATCAGGGCCCTGCCCCTCTTTCCTCCAGCTCAGGTTCAGGTTGCATCTGCCTCCAGCCACCGTCACTGAGAAGTTCAGAGTCTGCCTGTGGCTTCTTCGTGCCTCTGCAGTGTAATTAACAGGGCATCAGGGATGGTGGAGTGACTGATCTTGACAGCCGATCGTGATTCTATGATCCCTTTCTGTAGGGCTTTTCAGAGACATAAATTACAGTAAGCCAGGCACAGCTTCAGCTCCCCTAACATCGTCCTTATTGCCCGTGTCACACAAGTGAATTTCAAGAAACAGGCA
chr1	10372239	TAGAAAATATTTGGTGTGCAAAGCAGTAGCTTTAACCTAGACCCTTTCCCTGCATTCCAGGCCCAGATTCCTATTTTTATTTTAATAACATGCATTGTGATTATAAATGCAATGCCTGTTAATTATAGAAAATACAGAATACAAGAAGAAGAAAGATTCACTTATAATCCCTCCATCCAGAGGAAAGCACTCTTAACACCTTTGCGTATATGCTTTTAGTAATTTGAAATCACATACATTTACCCCACTTGCCATTGTTTTGGTCAAAGCTTGTAGCCCATATCCTGCTTTTTCCTTGCCA
chr1	10427420	CTATTCTGTACTCAGTTCTCTCCCAAGGTCACCCAGCAACTCGCAGTCACACAAAAGAATTCTTTTATTAAAAAGGCTCTGGCAAGGTGGCTTTCCTCATTCTCATTCTGCTCTAATATTTCTCTTTGAAGACAGCAGCATTTCTGCCTGCCATTCACTTAAACTGACTAAGAAGTCCAGGGCCAACTGAACATCTGTCATGATAATGCAGTTTAAGCACAGGAAAGTGAAAGTGAAAGTCGCTCAGCCGCGTCCGACTCTTTACCTCCCTTTGGAGCCTTGGAATTCTCCAGGCCAGAAT
chr1	10471115	ACATCAGATGTGCGTCATTTCAAGGAAGGTATGTTCAAACAGGAGGGAATACTTGATTCTGGGCAATAAAGGATGATAAGGTTTTTTGCTTTTGTTTATCTTTTGGCCATGTCACGTGGCACATGGGATCTTTAGCTCCCCAGTCAGAGATTGAACCTACGTCCCCTGCATTGGGAACATGGAGTCTTAACCACTGGACTGCCCGGGAGGTCCCAAGGATGACATGATTTTTGACATGCAGAGAAGTGGGAGGAAAAGGAAGCATAAAGAGAAGAAGCATTTTGATCAGAGGGAGTAGAGT
chr1	10506890	ATAGTTATAATAGGCCTCGGTTCAAATTCCAATGCACCCCACTACACGGGGCAAATTATTTAATTTAAATCTCAGTTGCTACATCTGCAGATTATGATTAAGAATATGCCAACTTCAAAGACTGCTGTGAAGAATGAGATAATTTAGAAACGTCTTACAACCATATAACTCTAGATCACCAGTTTATTTTTTGGCTGCACCTCACAGCATGCAGAACTTCCCCGACAAGGGAACATCCCCTGCAGTGGAGGTGTGGAGTCTTAACCACTGGACCACCAGGGAAGCCCTGGTTCAGTTATTT
chr1	10535507	ACAGTCCAGGCAGTTGTAGCAGGGACCATATGGCCTTGTATGGTTTGAACTATCTACTTCTTGGCTCTTTACAGAAAATGTTGGAAGGGTAAGAATTCTGGGGAGAATCACTGAATGTCACAGACTAGTGATGTGTCCAGGCATATATTCAGCTCTAGGTGAGTACTTAATCCAGTTGTCAGTCCAGTGAATCCTAGGGATTTGCTAGGATCACAAAGAGTCGGACTCAACTGAAGCAACTTAGCACACACTGGGCAAAAAGAGTGGACTCTTAAAAGCAGCTTGAAAAGTGAAAGTGTTA
chr1	10581559	TCCATTGTACCATGTGGTATGAGCACCACTGTCTCTTGCCTGGATCATGGCAGTAGACTCCTGACCAACCTTCTACTCTGTCCTGGCCCTGTAGAATTTAATCTCAACACATCCATTAAGATGATGCTTTAAAATGCTAAATCAGATTGTGGCACCTTGGATTAGTTCTTCATTTCACCAGATAAAGGTAAAAGTCCTATATGATTTGGCCTCGTTGCCTTTCAGACTTTTCTTAACACTTTCCTAAACATTTGCTCCAGGGACAAAGGCCTCCTTCTTCATCCTAAAACAGGCCAGGCTC
chr1	10621325	AGTGCAATATCTAATCCTCCAACAACTCTGTAAGAGAGAAAATAGTATCATTCCCACTTTACAGATGACAAGACCAGGCAAAGAGATGCTAAACAGCTTGTTCAAGATTAAGAATAAGGAGATGTTCTACACTGGGGATGCCTTTAGGGCATATAATAACCATTGCACACCCTTTCATATATGCTTTATTCGGCATAGAAAGTTGGGACAAATTTTGAAAGGGAGGAAGGAAGGGAAACACATTCTAGGCAAAGAGAAGGATCAAAAGCTGAGAAAGCTAAATATTATGACTTGTTTAGGA
chr1	10656970	GATTCGGCCTTTGGACACGAGTGCTCCCCTTCCCCCCCCGATCCCGAATTGCTGGCATCTGAAATTAAGCAACGTTTCTGTCCATCAACCTGGCTTCTCTATTGGCTTTTGAGTGGAGAGCATCGGACCCCAGTTTCGGTAATGCTTCTATAGCTCGGAATCTGGGATAAGGTTGTCAAGACCCCCATGGGTGCATACTTGCTACCCCAGAAATGCAGTATGAGCAAAGCCAACTTCTGTGGTTGAAAACTACTGTGGTCACTCCCTCAACATTTTATTTGGAAAAATTTGAGAGTAAAGT
chr1	10707065	TTTCATGTAATGGAGGCAGAGTGAGGATCTTGGGGTTGAATGGAGATTCGAAAAATCTTCTGGTCTATGAACAACACTGGCAGGGAACCATTCTGTTCCCGGCTACTATCATCACACATAAAGAAGATTCCGCCAGCCGCCTCCCACCCCTTATGGCTGTCCCATCACTCAGTATCTGACCCCAGCCGTGCTCTTATCTCTGCTGGCCTGGCCCAGCATTCTCAGCTTCAGCTGGTGAATTGATGACTCACTGGCAGTAAATCACTCTCCACTGTCGGGTTTTTTTTTTTTTTTCCTTCTT
chr1	10734905	CCATGGGATTTTCCAGGCAAGAGTATTAGAGTGGAGTGCCATCGCCTTCTGTGCTAACAGGTATGAGGTTACAGGTTATTGTGATTTTGATATGCATTTCCCTGATGACTAGTAATGTTGAGCACCTCTCCATGTATTTGTGTAAGCCTGGTTTTTAATACATTATCTTCACTAGACAGGTTTTATCCACACTCCATAGAATGGGAAGGTTCAGGGAAAATGAGGTTGAGTCTATGGATCAATGTTATTATCATGTTGTGTGGCTGGTGACTCTCTTATTTTTGATGGACCCTGGAGTATG
chr1	10777588	TTATTCCAGAATCTCATCTCTATTAAAAAAAAAATTTTAAATATTTATTTATTTATTGGCTGCTCTGGGTCTTTGTTGCTATGCGGGCTCTCTCTAGTTGCAGTGGGTGGCGGTTACTCTAACTGTGGCGTGTGGGTTTCTCATTACAGTCGCTTCTCTCGTGGAGCACAGGCTCTAGGTCATGCGGGCTCAGTAACTGAGGTTCTGGGCTTAATTGCTCCGTGGCATGTGGCATCTTCCCAGACCAGGGATTGAACCTATGTCCCCTACATTGGTAAGGGGATTCTTAACCACTGGACCA
chr1	10831571	TACCACTGTGTCACCTTGGAAGCCCTTAAAAACTTTAGAAGCTTATAAATAAACACACACACAGAAACCACAGGATGAATGCTCCTTTTTCCAGTTAGATCCTGCGTTTACAGCTTATGGAAACATAGAGGAAAGTAACTTGGTTAGAAATAGAGTGCTTCTATGAAGCTAAGGATAGAAAGAGCAGAGAGAAGAGAATTTGCATAGGGTTTTTTTTAATCTGACACATAAAGTTCAACGTACTCCCGTAGGGACTTGTCAGTCCTGAAGGATATTTGTTACACAGTGAAGAGACTTACTA
chr1	10866644	CTCTCTGGGTTTCCTGCTCTCTCTGTTAATTTCAAGTCCCTACATGGACTCTTGCTTCCAGCCAGGGGCCCATGGTCCTAAGGTCTGGAATCATTCATCCTCACAACACAGTGACTCCTCCAGATTAGATGAAATAACTGTCACTTCAACCGAATCCTGCCTTAAATGAGAATTTGTGTTAACCCATATTCTTTTATTTAAGCTTTGAATAGCTTTCACTCCATTACCAGTCACATATTTAAATTAGGGAAAGAAAGATTGCTAAAAATTAAATTAAACCTAGATAATGAACTACACTCAT
chr1	10899534	AGTGCAGTGACCTCCTCTCACGGTACCTGCTGACTGCGGCGATGTGTTATATCATATCCTCAGGTTAAACTTGGATTGTCCCTGGGAGTTAGAGATAGACAAGTTTTCTCTTACCAATTTACATATTCACTTTTGACTTGTAGAGGTTGCATGGTGGGATTCCATGTATTCCAGGCTCAGCTCTTTTAAGGGCTAGAAAAGAATATTAGAAATAGCCATACTAAGAAAACACTTTTTATATTTATCAGATTAGTCATTGTGTTCCCGTGAAAAATACAGACTAAGAGCAGCATAAAGCTAC
chr1	10952109	CTCATAACCCCATCAGGCAGGGAAATACCTGCCACCACAGTCTCAGGGAACTTGGGTTTTAGACCCTTGACTCTAACTCTCTCCTCTCACATGCAACAGGCTTCTTTTTAATTCCTCAAGCAACAGAAGAGCATTAGGGGCACATTGTGCATTGTGAACTCTTTCTCCCCCAAATATTCTTTGCTCATTTGTTTTTATTTTCCACTCTTTTCAACAATTTTTTTGTTGTTGTTTATGTATCATTGTTCTTTTCTCTACTCAGAGTAGTCTTTTGAATATAAGACCTTATTAATCCATGACC
chr1	10985638	GGCCATATTATCCAGGCATTGTTATCTGATTTATGTTGGTAGTGGTCAATATACTATTTAAAAATACTTGGGTTTCCTTGGTGGCTCAGAGGTAAAGACTCCACCTGCCAATGTGGGAGACTCATGTTTGATCCCTGGTCCAGGTTTGATAGATCCCAAGATTCCACATGCTGCAGAACAACCAAATCCACGTGCCACAATACTGAGCCTGAACACTAGGGCCCAGCAGCCGCAACTGCTGAGCCCACGTGCCTTAGAGCCTGTGCTCTGCAACAAGAGCAGCTTCCACAGTGAGAGGCAC
chr1	11032816	GGAATGGGTTGTAATTTCCTTCTCCAGGGGGTCTTCCTGGCCCAGAGATTGAACCCACATCTCCTGCTTTGGCAGGTGGATTCTTTAGCACTATTCCCCAAGATCCTTTCACAGACTGATTACTTACCAGATTTTCCTCACCTAATAAATATGCAATCTGCTTGCTGGCTTTAGGTTTTCTGGACATGTTTGTTTGGTTACTATGTATTATGTTATATATGGGGGATTTCTGTGATACATTGCCTCTGTCATGGGATACACCTTCATTCAGACTGATTTAGGAGGTGGGCCATGGGAAAGT
chr1	11062330	TTTCCAGTGGTCAAATGATGCATCTCTTCCCCAACTCAGAGCAGTAGTACTCTCTGGTTTGATGAGAAAATGTTAATCTTACCCTCTGCACCTCCAGTCCCAGGTAAAGTATGGTTTCCTGGGAACTGTAGCAATAAAACATGGCAAGAGGAATGGATTTGCAGCAGATGGAGGCATTGGCAACCCCCGCAAAGCTTTGCCTGCTTCTATGTTGACAGAGGAAGGCAGAGAGACAAATACCGGAAGCAAATAGGTCTCAGGGCAGGAAACATAAACAGCGAAGGAAAACTGTTTCACCAGA
chr1	11095074	TTATGTCTACACTACATATATTGTTTTATTATACTTTCAAACTGGTTAAACTAACTTAAAAAATTAACCTCAAAGTCTAATTAAGCATAGAATTAATGCAGACAATGTTAAAGTTATGGACCTATGGGAAAGTTAGAAATATAATTTCAAGTTGATTCCCAAATAAAAGGTGAGCCTGCATCAAGATCTATAAACCAGAAGAAAAATAGATTTAGATAAAAATGAATCCTTCTTCAATAATTTTTGTTTGGCTGATTTCATCTTTTAAAAAATTGGAAAATGATTCTTGTCTTTTGACACA
chr1	11133314	CTTATTGTTAAGTTTCTATGGTTCTCAGATTCTCAATTTCATTCATATTCTTTGCCTGTTACAGGGAAGCATGAGACACTGAAAATGTCAAGAAGAAAGGGATATGAAACCTAAAGCTGAGTTGCCAAGTAGGATCACAAAGTAAAGGGGGTATTTTAAAAAAGCTTAAAAGACTGAAAAGCACAAATGTCATAGAGTTACACATCTCTGTATAAGGCAAAGAAAATTTCTTATCTCTACCTAAGGATGTTTTCTGAGCTTCCAACCACTTTCGACAGGCGTGCAAGTCATTTGTTAACAT
chr1	11181116	GAAGTGGGCATCATTCCTGCGTTCTATTTTTTGAAGATTAAGAACAGTTTCATAGATTTTCTTCTTATTCATCTTATCTCTCTACCATAGGTGACAAGATAACAGCTTGGGATGCATAGGAAATATATATTTGAAAGTCTGGGATTACAGGTTAGTGTAAACCCGTGTCTTAGAATGTGTGAGTGCTGTGGACTGTGGCCCGCCAGGCTTCTCTCTCCATGGGATTCTCTAGGCAAGAGTACTGGAGTGTGCTGCCATGCTCTCCTCCAAGGGATCTTCCCAACTCAGGGACTGACCCTGT
chr1	11219914	TTTTCTTTCACAGGTCATTGGAGTTCTGTGTCTACCAGAGCTGAGTTCTGCTACTTCCCTGGAATCGATTTAGCTCCTTTCATTCCTCTTGGGTGAATACAAGCATCTCAGGTTCAGTCTCCAGACATTTTTTGAGTCTATGGTTTAGTTTCTTAGTGGTACCTACTTTCCTTCTCTGGTTCTTACTCAGGTTCCTTCCTTTTCTTCTTAAGCTTCCTGTTCTGTGTTCTGTCAAGTGATTTGTTGTGTCCCTTTGAAGAGTTCTGTTATTTATTAAGGCCAAAAATGTATTGTAAGTTGC
chr1	11263298	ATAATTAGTTTTATCTTATCTTATAATTAGTTTTATTTTATCTTATAATAACAAGAATATGAATGTCATTTGACACTTCCATCTGTGATGATTTTTGCTTGTCCCTCAACATACCACCTCTATTTACTTGATGACAACCACTCATCCCTCAGAGATCAGCTCCAATGTCAATCATGCTTCTTATATATTCTTTCTTACATTTCTTTCATAGCCCTTTTCATGGATTGCAAAACATATACTTCCTTTGTAATCTTTGTTATCCTGCTGAATTGTAAGCTCCAGAAAGAGAAAAACCATTTCT
chr1	11304941	CTTTCTAGAGATAACATGCATTAATGATGATAGATGCAGGGATATTAAGCCTCACCTTCTTACTACAATGAAGGCAGTATTGAAGGGTTATCATAGCTTCAGAGATCCGTATAGGCTTGGCTAGAGCTCTGGGCTACATCACAATTCAGCGTCTCCTTCTGTCCAATCCTGCCTCATTTCATTTCTCTCTGAAGTTGCCATGATTCTGTAATAAAGTTCTTGCATGTTAGTCTCAGCTTCTGCTTGCCGGGACCCCAGGCTATAATCACTGCTGCTAGGAATGGTCATAGGAATAAAAGAT
chr1	11341777	AGGATAAGATGGTTGGGTGGCATCACCGACTTGACGGACACGTGTTTGAGCAAGCTCCAGGAGATAGTGAAGAACAGGGAAACCTGGCATGCCGCAGTCCATAGTGCCACAAAAAGCTGAACACGACTGAGTGACTGAACAACAACTACATTATTGCCATTAAAATAAGATCCAAACAGTTCACTGAAAATTTCTCCAGTGGCTTATGCAGTAAAGAATCTGCCTGCAATGCAGGAAAGCCAGGTTCAATCTCTGACTTGGGAAGATCAGCTAGAGAAGGGAAGTGAAGTGAAGTGAAGTT
chr1	11388013	CTAGAGGGAGGCAATGATGTTGAGATTCTCATAATGATCAGTATTATATATACTTAGAGGATGTCTTCTTGAAAGTAGAGAGAACAATAGTTTTGTAACATATGCATTTTCAGATCAGGGAAATCACTTCATATGTCAACACATCATGTCAATGATATCACGTAATGACTATCCTGTAAACAGAAAATTATGAAAGGCTGACATTTAATGATGCTCTAGCAATAGATATGCCAATCTAGGAAGGTACATTCTTTGTGTTGACTGACAAATTAATGTGGACTTCTAGATTTTCTAAAGGGTG
chr1	11422994	GGTCTTTTATCTGCATGTCCAGAATGGTTTCATTGCTTGTTAGACATTGTGCTACAATGTTGAGTATCTCTATTTTATTGTCTTCCCTAATAGAGTGATGAGTTTGTTTCTTATAGGCAGTTAACTTTAACTGAAGATTAGCATGCTTAACACAGTTCTGTTGTTCAGCAATGTTAGATCAGTTCTACAGTTGCCTTGATTTAGGACTAGAGTATCTCTTCCTTACACTGTAGTGTTCGGGGGATATTACTCAATGTCCATGATGTAGAAAGTGATCTTTCAACTCTGGTTTGTACATGAA
chr1	11460565	ACTGAAATGGGTTGCCATTTCCTCCTGCAGGGGATCTTCCTGGTCCAGGTTGGCAGGCAGATTCTTTACCACTGAGCCATCTGGGAAGCCTCCTATATAGGTCATTTGTATTCAAATATTACCAGAGAGAACTACAAATTGAAACATACATAAAACATATAGTCTAATGATATGGACAATGTGAGTCAACTTGCAGGGACAGTTAAATAAACACAATCATTTTTTCATGTGGGGATATCACATTTTTGTTTAAGATTATTCTACATTTGTGAAGGGGAAGTAGAGGCCATCTTAGTTTTTT
chr1	11497308	CAGAAATAACTCTTTTCAGCATTTGGACTGAAAGAATGTTGTCTTTGCCCACCCACTCTATTCATCCGATCTCACCACCTTGACTTTCACAACTAGTTTGTATATACCTCTGGACACAATCTATTGTCTTTCAGCAAGCTGAAATTAAGTATCCATAGAGAGATATTTAGCAATTACAGACTTTGCTGATGTGTAGCACATGTGGAGAATGAACCTAATAACTTTAGAAGATGTGTTCTAAAATTAGTTTGCCATTGTAAGACTTTCAGTTCTTACATTTTATATCGCCCTTAATTGCTCA
chr1	11539772	ATACTGTAAACTTTGCTAAGGAAGTATATTCCCCGTGTAACATTTTTAACTTTAGTATATTAAACAATTAGTAATACAATAAACTTCACAATTCTTAGGTAAAAATGTTGCTCCTGGAGGATAATGCACCTTTCTTAAAATTAAGTCAGTACATGTGTATAAAGATAATTCTTTCCTAAACCTTTGTACTTGAAATGCAGATATGGTGATGCTAAAAACAGCCCTAAACAAACCTGAAAATACAGCAGAACGATAGATTTTATGTTATTGCCTTCATGTGAGATTGTATCATTTCCTCTAG
chr1	11571168	CATTTGAAGAAACATACACTCTCCAATAGCTTATCTTTTACTTTATGTAGTTTCAGTCAACATTTGTAATCAAAGATAGGCAACCAACTTTCCCTAAGAGCTGTAGGATATTTATTGTAATATATAATGTATTTTTGCCTGGCAAGTGATCACTGTGGAGGAAAAACTCACATGAACTTTAAATGACCAACTAAATGCCTAAAGTAGGGACTTGTGAAAATGCTTGGATTTTATCAATTTAAGAGGCTTTCTTATAAAATATCAATGGCTCAAACTCTCTATTCTAGATTGGTTGGTGCAA
chr1	11612721	CACCTATATAAACAACTGTAACAAGATTTCTATAGGTAGATACTGTGTGATATAAGTCATGTATACCATAGTCACACACATGCACACACACACAGAATGATTCAATGTCAGTTGTGGCCTCTGAGACTCCTAGACAATGGAGAAATAAGGTATGGCTAGAAAAATACCACACTGTCTGCAAACCTAAGGAGTTAAAGATAATTCTAAACACAAAAGATATTTTTCTCTGGTTCTGCTCCTTCTTGCTTTATGAGGATTACTGCCGCTACTAAACACATCTCAAAAACCCAGACAATTCTAG
chr1	11661548	CACAGATATGACACTAATAGTTGTGGACTACATAGCACATAGAAGGAGTCAAAGATATAGGTATACTGAACTCAGGATCTGGATTCAAGCAGGGGTGGCAAAAATTTGACTTCTGCTGAGTGACTGAAGCAAAAGACTTCCAAGCATGGTAGAGCCCAGAGCCTGGCTTATTTCTTGAGACTGAACACTTTAGTAAGACTCATGTAACTATGGTAAAACATTAATGGAAGGTGAACCAGCTGCATGGATTTACAGGATATACATAGTGTTATGTGGAATGACACATAGCTTCACAAAAATA
chr1	11688492	CACCGGGGAAGTCCAGGAAAGCTGGAATGGGTACTTATCCTTTCTCCAGCAGATATTCCTGACCCAGAGATCCAACTGGGTCTCCTGCATTGCAGGTGCATTCTTTCTTTATCAGCTGAGCTACCAGGGAAGCCCTAATGATGGAGTAGAAAAAGGGATAGAGTAAGCAGCCTGGCTAGCTCCATCACAGGAGGGTAATGGCTGCCCTATGATTATCGATTCACTGATTTCTGATGAAGAGACACTTGCAGTTGGTATGTCTAGATGGTTGTCCCTTTCCCATACTGTCTTGATCATTTAT
chr1	11739456	ACAAGTCACCGTAATCTGACAACAACTCAGGGACACTTAACCTGTAGTTTCCTGGCGTGCTGAGGGCATGATGCTTTGTTTCCAATTGCACTTCAGTGTATCTTGGAACGTCTTTGCTAATCACTCTGTCTTTAGTCTTCCCATTAAATTTCACTTTATTGATATGTACACACTGTTATGTTCGAAATAGATAATCAGCAAGGGCTAACTATATAGTACAAGGAAGTTTTCTCAATATTCTGTAATAATTTAAATGGGAAAAGAATTTGAAAAAGAATAAATACATATATATGCAAAAAAA
chr1	11785535	TTTATCACCTTGTCCAGGAATTAAAGGTACTATTACTTTTTAACAGAAGCAATGATAATTCACTGTACATTCAATCACATAGTCATTCTTATTGCTAATGAAATTTATGAATCAGTATCTATTGCATTAACTCATTAGTCAATCATTCACGTTTGACTATAAGAGAGGAAGTGCTTATCTGACACTTCATCTCGGGGGAGGGCAAGAAGAAAATATTTTGGCCCTCTCTTTACAAAGGAGTATACTGGATCACTGAAGGACAATAGAGTTTAATGAATGTGAATAATAAAATTATATTAAA
chr1	11824929	GGAGTGGGATGCCATTGCCTTCTCCCCAAATTGTGTACTAGTCCTTTGCAAATCCTTCTACTAATGCCTTACAAGTTGAATATTTAACAAACACATATCTTCATTCTTTCTGATAGACAATTTCATTAACATTCACTTTAATGTTATTAGGATTACTAGAATTCAGACACCAGTGATGTTCATATAGAGGTTATTCTGTATAAAGAACTTCTGTATTATTGCATTTTTATAAAAATTTTGTCAGAATTTAACAGCACTTAATGTGGTGTCCTTAGGAATGATGACCTGGGAAACAATGGTT
chr1	11874725	TTTCCCATAGAAAAGAAAATTTTCTCCTATCTTTATCACTAAAAGTAGTTTTGCAACTTGAAGCAAGGGTCTAGGTTAGATAGGTCTCCCACACTCCTGTAGAGACCGACACATAGGGACTGCTTCTTCCTTGATTACTTTAAAAGGGACAGCTCCCAGGTCTTTGACAAAAAACAGTGGTTGTTGTTATTGTTCAGTTGCTAAGTTGTGCCCAACTCTTTGTGACTCCACAGGCTGTGACACCTCGGGCTCTTCTGTCCTCCTCAGGCTTCCCTGAAGGCTCAGTGGTAAAGAATCCACC
chr1	11896582	CATAATTGTCATTTTTATGACAACACTAGAGTATTTCAAAGAATGAAAGAAAGATAATCCATTTAAATTGCTATTTTTCATCCACATTGGAATTTTTAGATAGAAATGAGTTCATATAAATGGAAAACTGTCATAGAGGTAAGGTCATTTAAACAGTCTGCTACTGTTGAAATAGTTTCATGACAGACCAACATGTCAGGCAGTAAGGCATGGAATTAATACTATGATCAGTAGCTTTTCTCATGATATTCTTCACTCTGATTCTATTGAAATGTAATAGAGAAATAGCCAATTGTTATAT
chr1	11942316	GAGGGCATAAACAATGAACTTATATACACATTCTGGAATGGAAAAATTGAGATCTGTTGTTATATAGGGATATAATCGTTGAATCAGGCTCATGCCAGTGTTCATTCAAGCCTCAAGAGAAAAGGTTCAGATTATATACATTTACCTAATGTTGAGAAAATATTGTAAGTCATACAGGGGTATAAAGGCTGTGAAGCCAGGAGAATAATTTGAGTTCCTATACTCTGCTTACTTAGATACACATATATCCACTTTGTTAGGTTCTTCCTAGATGCCCAAGTGTGATAGAAACTTCAGGATG
chr1	11973132	TATCCAAAAGTAAAACTAATATGAAGCATATATGACTAAATATATATTGCCTTTCTTCAAGTGATATGGTAAAATAAATTATGTATGTTTGTTAGATATGCAGCTTCCTTGTATAACCTATAAATTAAACTCCCCCAATCCTCTTGCTTGGAAACGCATGCCATTGTGTCATAATATAACAGCAATTAGTATTTGCTTTATTCCTATCTTTGTGCCATATTATTAAATTGTATCCAGAAAAAAATAAAACACAATGGATTTTATTAAAGAGTATATATAATAGTTATGGTAAAAGATTAAA
chr1	12015119	GTCATCATTTTCTTTGGATGTTGTTGAAAAAGATAAATGTCAAACAAAACTGCTGTCAAAAGTAATCAAAATGTCAATTTATTGCAGTATTGGGTAAATTAAGTTACTTAAAGTTTTCCCAAAGGAGAATGTGAACACGGTCACTGAACTGTAAGAAGTATGCAAAATAAGAGATGTTTCCCCTCCCTGTGATCCAGTTGTCATTTTCTATTTCATTTTTGTTGTTGTCGTTGTTCAGTCACTAAGTCGTGTCCAACCCTTTGCAAATCCATAGACTGCAGCATGCCAGCCTCCTCTGTCC
chr1	12061528	CAGCTTGGGTGGCATCTCATATATTCTATTTATTTCATATTTTAGTAGCCTTCACTGCTATGCAGAACTGGTTGAAACATTAGTCTGGTAATTCCTCTGGCATTTTTATTTAGAATCCAGTTTTTTATCATGTATCAAAAGCAAAAGGAGGCATAAAAGCAGAGATTAGAAAACAGTTTTCCCTTATGTATTGACTTTCACATTCACTTTTTGTCTTTCAGTTCAATGGAGTGTTTTACGTTTTAATGGTTCAATTTATTGTTGCTTCAAAAAACACAATCTATAAAAGGAGTGAGACTGT
chr1	12098621	ACTCTCTTGGTTTAATTTCCTCACTTGCACATCAGGCCATCACAGTCTCAGTTTTCCCTCCACGTCACTGTTCAAATATCCAAAATCTTCTTCACTGGACGCTTCTCTTTGCAATTCTTATGTATTAACGTGCTGAGGGCTCATGTCTTAGTCCTTTATAATCATATACAGACACGACGTTCACCGACCTTCTTCTTGTCAATGACACACATGTATATCTTTGACTCTTCTTCTCTGAACCCAGATTTTCATACCTTACAGGGCATCTCCACATGAATATTTGATAAATATCACAAAACAT
chr1	12148621	AAAGCCTCAAGAATGCTTTCAAAAGCACACAGAAGTGCCCTGATGAAAAATAACTTTATTTTCAGTTCAGCTACTCATTTTTATGGGGCACATTTCCACTTTCAACTTATCTGTAAGCAATATCTACCTGAGGATTCAACTAGTTCACCTCAGACAAAAAAACTAAAAGTACCTTTGATAAGTATCTAAAGTATATAGGACACTTAATTTATTCAGCAAATATGCTTTTGAGCACCTGTCTTGTAATAGGCACTGTCTGGGAGCCAAGCATGCAGGAATGAACATAGGAGACACATTGCTT
chr1	12176682	GCTCATGATAGCTCCCTATGCCTCTCCAAGTTATTTCCACCTGAAAACAAAAACACCTCACATTATCCATCTTGGGAAAATTATCTATTTTCATTTTTACCTTCATAATTTTCTCATTTTTACATACTCTGATGACTATCGGAATATAAAGTGAAAGTGTTAATCACTAGGTCATGCCCGACTTTGCAAACTCATGGACTGTATCCCACCAGGCTCCTCTGTCCCTGGAATTCTGCAGGCAAGAATACTGGAGTGCATTACCATTCCCTTTTCCAAGGGATCCTCCCAACTCAAAGACTGA
chr1	12220478	TTCACAATCTGCTTGACCTAGCTATATTCTGAATGCTTGCTTCTTTTCATAACTCATTTGACTCCTTAGCTTCTGTCCCTCACTCCAAACCCATCCCCACATTATATTGAATCATCACTGGTTCATCACTGGCCTCTAGTCCCACGGTTTTCTCATGGTTTTTCTGCTATTGCTCCATGATTCACTGCATTAATATGTCCATTTCTTAGTTTAACATTTGAAAGACATTATGAATGACTCAGCCCATATTTTTATAGATCGGGTCACAGATTACACATAGATCACTGGGTGGTCTCCACAT
chr1	12251254	CACAATGACTTGGATACAACTGAGAAATTGAGCACATGTGTAGCAGTATTGAGTGCCTCAATGATATGGTGAGCTGGATACCTTGAAATATTTTGGAACTTACACATGCAGCTGAATGACTTATTCCAGCAGCAGTCATCAATTTAATGTTAGTATCAGATCACATTTGGTAAATATGAAAGAAGGTAAAGTGACGGCTATATCCAAAGTTAGTGTTAATCAAGAGTAGATAAGTCAAATGCAAATACATCAAAGAACTATAAGATAATATATTGTGATTGACAACATTATTTCAATTAAA
chr1	12309535	CACTTGAAAGAAATGCAACTGGGAAAATAAATAATTAATTGTTATTTACTTTAAATATTAATATAAAATATATATCACAAAGGAGTGTTTATAGTAACACTGGAAATGACTTTTAAGCTAACTGCTCTTACTTCCACTTGTCTTTTAGAATAATTTGCCTCAATTGCTATCTCTGGTGGAGTTTGTACCAGATGTGAACCTGATATGAGGTTGCTGGGGGTTAATTTCTGCTTCCATGGAAACTACTCAGGTGTGTGTTGGTTTTAAATGACTTCCTGCAGATTGACACTCATAGAGTCGA
chr1	12344298	AACAGCAAACATCATTGAAATGAAAGACAGAACAGATGTGACTCTCATTTTTGTAAGTTCAGGAAGTTAGCAGTTGAAGTAAGACAGAATATAGAGGTGGATCTAAAGTCCTGCTGAGTCATGGCCACAGTCAAAAGAGTATTTAAAATAAGCCCTGAGACCTATAAAGATGTGGGAAATTGTCTAATTTTTGTTGTGGGTAATAACAGGCAATTCTCCAAAGGCTAGTGGTATTTTCTTTGTATGTGTGCATGCTTAGTCTCTCAGTCATGTCAGACTCTTTGTGACCCCATGAACTGTA
chr1	12430352	TCTCTTTTTTAAAAATATTTTTGTCCAGTTTAAAGTCTTCTTAACACTCCAAGTTTGTAAGTAGCAGGATTTAAAACATAAACAAGAACCAGGAGTTAGAACTCCAAGGTGATAAATAATAATTATATGAGTGAAAACTCTCACCTTCACATCTAAACATGATACCATAAAATTAAGTAGATTTTTTTCTCCTGTATTACTTTTCTATCTACATTAGCAACAAAGATACTGACTTTAAATGCTACATCTTTGACCCCTTTTTCCCCTTCTGTGTTAAACAATATAAAATTAATTTATGGAC
chr1	12462732	AAAAATAGAATTCTTCTATGTGCCATGTACAGAGCTAGAAGCTTATGCAAATGTCGCTAACAATCTTCACATTTGTTATTTTCAACAGGTACAATATTTCTATCCTACCTGTAAAATTGACATGTAACTAGCATGTAAATCATGACATTTGAATCACAAATGGGATATGCACTTTTTAAACTCAAAACTCAAATTTCCTTTCTATGGCTATTTGTCATAAACTTAATTTGTTACAGTGACTTGAACTGAAAAAGTTTAAATATTTTAATAATATCTTAAAAGCCTTTGCATCTCTATTTTA
chr1	12492836	ATTATGTTTGTAGTTTGTGAGTAAGCAGTATGAACCTCTTAATAGTGGACATCATGTCTCTGTGCTTTAAATTTGAGCATCCTCAATACTTAGTATCATCCTGATATTTGGCGGACATCACCCAGATGTATCTGTTGAATGAATCAATGAATCAATGTGTGTGTATGCGTGTTCAGTTGTGTCTAACTCTTTGTTACCTCATGGACTGTAGTCAGGCTCCTCTGTCCATGAGACTTTTCAGGTAAGAATACTGGAGTGGATTGCCACTTCCTTCTCGCAATGAATCAATATGAATGAATGA
chr1	12548112	AGGCAAGATTGTCTTCTAAAAATGGTATGTGAAAATGAAATTGTTAAAACCATCTCATGCTGAGTTGATAGAATTGAAAAGAGAGGGCGTTCTAGGCCAAAACGCTATTTAAAAGACACATTTAGATTATAGCCTCTGCTATCTGGGTGCGCTTTATTCAACATGTTTCTGTTTATAGTAAACAAATTTGAGTTCTTATTTAAAACATTTGTCTTTCTAGATATTTAGAAGTATACAGAATAGAAAATGCATAAGATGTGATTTGTGTGTGTAAATTCAGGGGAATTATTGTATTGGGGAA
chr1	12595675	ACCTGGCCCATTCTTCAGAATCTTACAAACCTCATCCAAAAGCACAAAATACAGAAGTGAAACAATTTAAACAGCAAGCAATACCTATTTAACCAATTATCATTGTAGCAGAAATAAATACTGATGTGCTGACTTTAATATCAGTCCAGCGTAAGAACTGATTAGGGCCATCTTGCATGGTTGCATGCACATTTACTGGTAGAAATTAGGAAAATACAATGCATAAGTTCTATATTCAAACTTGAAATATGTATATAGGGAGGTAGTAAGCTACTTGCAAGTCAGTTCAAACAGGCTTAAA
chr1	12604529	ATTTTCTTTCCCCTTTCTTGGAAATCCCTGTGGGCAATAGCATCAAAACAGGACACGAAAGGAAGTTCTATGTGACACTGTAATAACTGACTTATAGACTGCTGTTAAAGAATTATCTTTTTTTCATGCTTTTCTCTCTGCAGTGACACATAAGCCTGCTGAAATAATGTGAAGCTTGGTGAAGGTTTTATCTCCAAGGCCTTTCCTTATTATAGAAGACTTCATGACTTACATTGTGTGTCATCAGTAAACATCCTGTGCCTACTGCTGAGAGGCTCAGTTTCTCAAAAACAGGTCAAAT
chr1	12666317	TTTGATTTTTTTTCTCCAAAATAATGTATGAAAAAGACAAAAGAGAATATTGTAGATGAAAACTGAAAGAAATTGCAATCTAAAGCTTTGAATTTGTAGTTTATGTTTCTCAAAATTCTCTCTTTACTTTATGATCCTAACCCATGTAAAGACGCAGTTTCTGATTTATGCCATAGTGGTCATATAAGGTAAGCTGGTGTATGAAAAAAGTGGATTTTGCAACTGCTATAAGAAATAATATCAGCAAAACCAGGGGTTTCCATATTGCTTATGTCTCTAGGAAATACTGGTAAACTGAAAG
chr1	12702548	TGAGAGTAACTGGTGTTCATTAAATTTTATGTAAATTGTTAAGGCTTTGGCAAACAGAGCATAACCCTTTGATCAATTTTGGGTGAAAAATGCATTAAACTTGTTAAACTTGACTATTGCTAATTTGGTTTGGATACATGTGTCCTGGACACAACCCATCACAACAGGTGCAACTGGATAAAAAACATCAACTCATATAATTGTAATCTCAAGTGCAGATATATCATGTGCAGTTTCAAAGAAGCTTCTAACTTCTACTGTTTGATATGAACAGTTACATACTTTGTCAGTTTTTAAGATT
chr1	12737395	CCCCTGACAATTTACCCTTGGAAGAAGCTGGAGGTCTCTGTGGGCCATTTCTGCTTGGCCTCAATGGGATCTTTCTTCCCTGATATATTACACAAGGGCCAGAGCAAGGAAGGAATGTGGATAAGGGCCCTTCTTACTGTCTTCCCTCCCTAGAAACTGCACACAAAGGATGAGCTTATATCTAACCTTCCTTTGAGGAAAGATGAGAAGGGTGTCTCATTGATGCCCAAGAACCACTGCAGGAAAAGGCTTCTATGTATGTCCCCTATACCTCTAGCCAGACAGATGCCAAAGCTGGCTC
chr1	12775043	TCTACCAGTGAGCAGATAAAGTTATGGGCAGGAGATGGAGAAGGTTCAGAAAAATACAAATCTATTATAATAGCAACACAGCAGGTGCTCCACCTCTCAATTTCCTTGAAAATAATAAGAATTCTGTATACTTTTGATGCATTGTGTATGCTGTATTTCATATAATCACAGTTAGGAAGATGATTTACCAGATTTCAGAAAGAAAAGAAATATGGAACCCAGAGACCTATCAAATGGAGTAATTCTTTTGCCCTTATGGTGGTAGCATCTGGAGAAGGGAAAGGCTACCCACTCTACTATT
chr1	12815782	ACAGGGGATCTTCCCAACCCAGGATGGAGCCTGGGTCTCTTGCCCTGTGGGCAGATTCTCTATCATCTGAGCCATCACGGAAGCCCTTCATTGAGTATGCTCTAGATTAAATTTTTAACTTCTATTTTTGTTCTTTTTTTTTTTTCCTTAAATACAGTATTGCCAAGATTTATACTCACAGAATGGTTTGTTTTCGGGGCTGAAATTCAATAATCATTTATGCCTATAAGGTGGCTTATAGTTATTAAAACACTTTGGATTTTAACTCTATCTTTCACAGTATTCACTGTTTCCTCAGGCT
chr1	12852573	GGAGAGTTTCTTTTTTAAACTACTGTACAATTCTGCTGTCAAGACCTAACCAATTTTTCCTTGACTGTTATTGAGTATCACCACCCCCTCTGCCATGTGAAAGCACAAGTTTTGGGTCTGTTCTTGGGTATTTTATCTTATTACATCAATTTAATAGTTATCAGCCTACTTGTGTCTTTCCCAATTAACAGTCAAAAAGGAAAAGCTAGGCCATATCTCATCTAATTCATGCTTCCCATAAAAGTTCACTTTCCATAAATGTGTATATATGGAGGGAGGATAAGAACACTAAGGAAGGGAA
chr1	12888566	GGGTATTCTAAATAATTATTTTAGGTAAATAAATTTGGAAGGAGAGACTTTAATTGAAAAAGAAAATTGTCTGTTCTAACAACACTGTATTAACAAGACCAAACTTGCTCACAGATGTGACAGAGTTCGAAGACAGAGACAATACTGATATTTTCTTATGAGAGAAAGCCATGGATCAAAGTGTAGATAAGAATCAAGATTTTAGGTGCAAAGAGTAGAGGTAGTAATAAGACAAGAAGACAGGAACAATAGTAATGATTAGTGAGGTAGGCAGAATTCTGAGATGACTCCAAGATGTTTA
chr1	12929183	AAGAGATAGATCATGGTGTATAATTTGTTTTAGCCAATATGACATTAATAAATATTATATAAGAAAAGGGTTAAGAAATTCTTGGACACTGGGACTTATCCTGTTTGTGCTATTGAAACATTGAAACCATCATGTGAAAAAATGCCCAAGTTAGCTTACTTATTGGAAAAGACCCCGAGGCTGGGAAAGATTGAAAGAGAAGGGAGAAAAGGACAGCAGAGGAGGAGATGGTTAGATAGCATCACCAAATCAATGGACATTAATCTCAGCAAACTCTGGGAGATAATGAAAGGCAGGGAAG
chr1	12969322	TGTTTTATTTCTCCTCTGTATTGAAGACTTTATTGTGTGTTAATGTAAGATGATAAAATAGCTTTTTCTTTGATTTTCCGTGTATGTGAAATCTAATTAGTAAGTATTTTTTCAACTATAATTACTAATCACTTAAACCTACTCTTCTGTGAGGTAATGCTATGTTACTTTTGAGAACTGAGTCAGGTATACACCCACATAGAAAAATTTAAGCTTATAGAATCAGGAGACAACTAAGATTACTTGTCCAATAACTTCCCAATTCTGGCTGCACATTGAAATAACCATCTGAATCATATCT
chr1	13019670	GAAGGAATTGGCAACCCACTCCAATGATCTTGCCTGGGAAATCCATATACATACATGATTATCTTTAAAATAAGACAGATGGTGTCATACATAATTTCAACAATTTGGGTAAGGTAATTGAGAGAACTCAGGAGACTCCATAGGGTACACACATAAAGTCTTTGATAAAGATACATAATATTATAAAAGAAATAAGCAAAGATCAGTGAAGTTTGCATTTTCTAAAACAGATCTCAGAGCTTATTCTCAATTACATAGAAGATATCTCAACATCAGACTGTGATTTATAAATATGAAACAC
chr1	13051668	TAAAAAGCATGGCTTATTTCAGAGGAATTGAAAATTAATGAATAACCATGGGAATCAACCCTCATGAGACAGGGTAAGAAAAACAAGTCAAATTATAAAATTGCTCTTAAGTTAAATAGTGCACAGCTTATGAACCAATACATGTCACACGTGGAAATTATTATCGTTCAGGAATATCTTCAGGTTTCTTCCTATATGGATTATACATCCTGATATATTTGGTACTCTCTCCCCCTTTCTCTTTTTCATAAAGTTTTTTTTTTTTTTTTAACCTGGCTCATTGATTTTTTTAAAATTATTC
chr1	13099968	GGGTGGAAATGGGGATAGAGGAGAGAAAAGACATTTTTCCAGAATATTCCTAAAAACAAACAGGACACAATTAAAGATTAATTTCCAGTTATGTGTATTTGGAATGTAGATCTCTCAAAGTTCCCTTTCAGTCTTGGAAAACATCAGTTAGAGTGGGGAAGAACTGGAAAGAAAACAAAAATATTTGGTCACATCCTGATGACATGGGAAAATCATAACCTATTTGAAAAATGAGATGGCAGAAATATCAAGTGGACTCCATCTGTCTTTCTCTGCTCTTATTCAATCCATGCAGACATAC
chr1	13142866	TTTTGACTTAATCCTCATGTAAACTCTGATTTTATAACTTTAAATTCATTTCTGACCTAGCATTGGTGTATATTTTTTGCCAGATTAATTCTGGAATGAGGAGACAAAAGGCATATGATTTCTGATGATTACCCTCTAGCAAAGATTTAAAGCTTCTGCTTAACTATAATCACTGTTATGTAGGAGAAATGATAATTTAGGAATGTGGACATATGGGATCGTTAATAAAGTTGATCCTTCCTCTTAGCAAGGGCAATGATAGTCTCTTGTACAAACAGTTAGACTTGACAACGTGATTAGA
chr1	13174242	CAATTCCTTGAATTTCTTTATGGTTTATCAAGACACCGTACTTTAGCTTACTGTATTATTTACTCTCTACCCTTTTATCTTTTCTTCATAATTTCTCTATTTTATAATCTGTGAAATTTGACTTAGAAGCTTTCAAAGAATCTGAATTAGGTTACTGCAAATCACAGTGCAACTTAACATGTGTGAGACAAACACTGGATAAGGTCTTTAAATAATAACAAACTTTTTCATAAGAGGCACTGGAGAAGGAAATGGCAACCCACTCCAAAATGCTTGCCTGGAAAATCCCATGAACAGAGGA
chr1	13228300	TAACTCCAGGTAGGTATTCAGATTAAATTTCAGCAGCTTATATTCTCTACTCAGAAAACATGAATGCTGAGCTGATATATTCTTAGCTACATTGAACTTATATGATTTTTCCAAGTGCACTACAGTTTTCCATTTGCCATAAAAATGGTAGGATGGAGGGACTGCTTTTATTTGCTATTTTCTACACAATCTTGAAGAGAACAAAGTAGAAAAAATTGGTACAGACTTCATGAATATGCAACTGAGAATAAGAATTTATTTCTTATAATAAATAATATAGAATAATAGATATACAAACATT
chr1	13267724	CTTGAAGACTTTTACATATTTGAAACTATATATATAGCTATAACTATCACCTATGTATCTATTATCTATCTATACATCTAAATAATAAGCAAACTTTCTAAATTACTCTCTCCAGGGAGAACTAACTATATCTTTTTAGTTAGTGTCATTTTTATCATCATAGTAATGATGGGTTGCTCTAGGTAGAAATCTATTCCATTCTTTAGTGAATGGAATATGTACTAAGTTTTAAGAGGAACATAAAATCTTGATCTTTTAGACAATGTTGAAAAAAAGGCAGTTGGAGGGAATGAGACTCACT
chr1	13291695	TTGGGTAGCCATTCCCTTCTCCCGGGAATCTTTCCAAAACAAGGATCGAACCCAAGTCTTTTGGCATTGCTGGAAGATTCTTTAAAATCTGAGCCATTAGGTATTACTGTAGTATTTTAAGAGTTATTTGGATAATTTGGGTGTATTTCCGAAGTCTCACGCAGTCTGAGCTTATACAGGCCCACACATCTACTGAAACCATCGATGCAGTCAGCTTTACTTTTGCCAGTTCTGTCATTGCTCCTTCATGCGGTTCCCAGGGGACACTGTGTTCTGCTCTCACTGTGCCTCAGAAAGTCTA
chr1	13383812	GTCAGCTTCTGAATGCTAATTCATGCAACACAGCATAATTATACAATCAAAGAAGCGTATTTGACTATATATCAAACAAATAGCCTGCCCAAGGAAATATAAAACAATTAACCTAAGAGAAAGTTTCAATAATGTTGACCTCATCCATCTAATTTAAAATGCTTCATTCTATTACAGATACTACAGAATATTCCTAAGTGCCAATGCCCACTAATTTAAAGTGTCCGTTTTAAAATATATATTCACTATAATAAAATATATTGAAGTGCAAAAAAAGTATGTCAATAAATTATCTAAACAT
chr1	13422762	GTGATGACTCACCACATTGAAAGCCTCATGACCATGTATAGTTATCAGAAAGATCCTAGCCTTGTCATGTGATCTTCCTTCCCCTACTGGCCTGAGTAGGGACCACAAAACCAGAAAGAAGATTAATTAAGCCATAGTGAAAATACCATGGTAAAATTGCACTATTAGAAAATAAAACAGATGGAAATAATTTTTCCCAGAATTCTCTAGAACAGAAAACACTGAATTGTCCATTTCATGAGAAATAAACAATTCTAATCAGGAACCATTTCATTAAAAAAAGAATATATCTAGACAGGGC
chr1	13506816	TTTGTCCCAATTCCTTATTATATCTGGCAGCTTTCTCTCTTTATTTTTTCCCTTTTCTATTTGGTTCCACCTTATGCATGTACTAACTCTATCTGACACTGTTGCTGAGATAGCTTACATGATACAATGATGATACAATGATAATACATGGTACAATCATGCATTATCAGTGTTCAAGACATGCCACTAGGGTCTAACATTACAGATTCAGTAGTTCCTTATACGAGAAAGATGCATGCACATACTTTCTGCTGAAAACTCAAAGCAAATCTCTTGCTGTCTTCTAACACTCTTGTTCTAG
chr1	13525382	GACTTGTTCAAATTATTTTTGCAAACTGTGCATATTAGTCAAGGTTCTTCAGAGAAGCAGATCTAATAAGATAGCTATCTAATCATAGACACAGATATAGATATATTACAGACATGCAGAAAGAGATTTATTATGAAGGATTGGCTCACACAATGATTGAGCTTGTCTGCTACCAGAAGCCCAGTGGTCCACTCATGAAAACTGTTAGATTTAACCTGAAAACTGGGAGATTTAACGGTTCATGTCCTGGTCTGATTCTGAAGACATAAAATCAAAAGCATGCTTTTTCATGGTCAAGAAC
chr1	13576078	TAGGTTCCAAAATACTCTCTATAGAACCATCAACTCAGCTATCCAACCACTTCCTGCCTAGTTCTGATCTATCATAACTTTTCTACCTCTTTTATTTATTTTCTTTAGCTCTTACAATTATCATGTTACTGATGCTCAGTTTGTTCATTTGTCTCTCCTACTGTCTCTTTTCAAATTCTACAAGAGCAAGCTTTTCACTACTTTGTCCATAGATAAATCTTCAAGGACTCCAGTAATCCCGGCCACAGTCAGTCCTAACAAATGTTCACTGAAGTGATAAACTCGTGATTTTTTCAGCGTT
chr1	13631041	TATTTTTGACCCATGCACTTCTATAAGCAAACAATATAATGAAAAAAAAAAAAAAGAAAAAACATCCCAATATATACATACATGCCACTTCTTGTGAAAAAGGAGGGTTAACTTAGATGTTGTAATTAGAAGCCTAGAAATCTCACTCAGAATGAAAAACAGTCTTTACTGTGCTCAAAATATCCTGTACTTTCTGAATGACAGGATACTAAAGGATCATTTCCATATTTTTCACTTGTGTAATCAGATAATTGACCCAAATTCTTTGTCAAGTGGCTTTACAATGCTCTTTCATTGTGTG
chr1	13646214	AACTTATCTCCTGTCTACACTTGCAAATGCACGCAGTGGATGCCACTGCTAATAACAATAAAGATGTATATGTGTGCTAAAATTTAACGTTATAACTTGGCACTGCCTACTTCCTCTACCCCAGGATTTCTGATATCAGGTTACAAATGTTTGTCCTGAATTTCTGTGATGTACATTTCAACTTCACCTATTGTTCTCTATGCCAATTCCGTCACACCTGTTCAGGCCATCTCATCTCAATGTGGAATGAGTACAATGATCATAATAGCCTGTCTCTGTGACCAGAACCTCCATTCTCCAA
chr1	13691094	CTCAGCCAAATTCCATTCTAAACACTCTAGGAGAATATTGTTCACAGCTACTGATTTTAATAATAAATACACATATAGTTATATATGTATTAGGCAGCTTTTTAAAACATCTTTAGAAATCTTAGTTAATCTTTGCGACAATCCACTAAACTGAGTTGTGTTATTGGCCCTATTTTACTTGAGGTATACTTGATGCAGCAAGAGGGATTATTTGATTTGCCAAATTCATACAGCTAATGTTGAAGTCAGGATTAACACCTAGGCACCTGGCTTCATATGCTCTAATGGTCTTTCTATGATT
chr1	13737752	GAAAGTAATGTTGAATTTTTTAAGTAAAGCATTTAGTTCAAACTAATATTTTTCTCCTTAGATATAATGAATCCTGCTCTGACTTATATTAGACAAAGTATATTTTATGGACAATTAATTTGCTGATAAGTTAAGAAAAATATATTTCTCCCCAATCAGGACTTTTTTTCCTTATTTGATCTTATAAGCTTGCACTTCAAAATTAACTCTTAACCAATTATTCATATACTGTACTAAGCATAAATTAATCTATCTTCTTCCATTTTATAGAGGCTTATGCTGCTTTATAAATGTATTTCAC
chr1	13790049	TTAATGGTCTGAGTTGGAGCTGATATAATAATAATAATAAGAAAGTGCACAATAAATGTAATACACTTGAATCATCCTGAAACGACACCCCTCTCCCTGTGGCCATAGTCCATGGAAAAATTATCTTCTAGAAAATTGGTTCCTGGTGCCGAAAACATTGGGCACTGCTGCTCTAGAGGAAAAACTCCCACAAGATTTAGTATGTGGTTTATGTTTAGAGCAGTATTTGACCAGTGTTGTTGCCTCTTACTTATAGCTTTATTTGTTGATCTTTAAGATATTTGAGTAAGCCCCTGACGGT
chr1	13805898	TCTTGCCTGAAAAACTCCATAAACAGAGGATCCTGGAGGGCTACTGTCCATGGAGTAGCAAAGAGTTGGACACTGAGCAACTAAACATGCAATAAGGGAGAAGTTCTTGAATAATGATGGGGAAGCTATTAAGTTCACCATAGCTCCTGAACCACACCAAATCCAATTTACACAGCCCCTACCAATATCCAGCATTATTTCAAACTATATCAGTCTCAGAATTCACACATTCCAGGTGTTATATATTCTCTAAAAGAATTTTGAACACACACAAGAGTATTTCTTATCATTTTACAAGCTA
chr1	13898781	TTACAATTCTTTGTAGATGGAAATTTGGTACAGATTAGTAAGTACTGATGTTTTATTTCAGTTTTCCAACAATCAATATTTTCCAATCATTATATGTGTGTGTTAATCTTTATGACTGCTTTTTAAATGAATGCAAATCTCAAACAGATTGAAGATAGCTTAAAAAAGAAGGGACACTGCCCTTTAGCAGTATACAAATTTTGACAGAATTTATGTTCATAAACAGAAATGTACATGTTCATATTTCTCACAAACTAAATTAATTATTAAATTTAGAGCATAAAACTATAATTTATTTGGC
chr1	13928399	ACCTCAGGAATACTGGAGTGGGTAGCCTATCCCTTCTTCAGGGGATCTTCCCAGCCCAGGAATCGAACCAGGGTCTCCCGCATTGCAAGCAGATTCTCTATCAGCTGAACTACCAGGGAAGCTCAAGAATACTGATTCCTTTATAGACAATCATGTAAAAGGAGAGCCATTAGAAATGTTAAGACACCAGAGGCCATTTGTGTTATAGGACATTAACTGAAGGAAATATTAAAGTAACCTGTGAAGATGACACACTTTTATCAGAAAGTATGATTAGGTCAGAATTTTCCAAGTCTGAACA
chr1	13977520	ACAGGTCAGTCATTTGAATACAGTGAATGGTACAGAAGGAGGAGAGGAAGTGGACCAGACTGTGGAGGACAGAAAAGCTAGGACAGATCTATGAGTCATTGAATGGGTCATTTTAAAAGCTCAAGAATCTTGAGGTTTAATTTAGACTTTATTCCAACCAAGACTAATACAAGATTCATTTACTCTCAATTTCCAAAATTAGTGTAAATCAACCCTCTCACATGCTGTCATCATCTGATATCCAATCGTTTCTCTTTCCCATCCATCATTTCTTCAAAGTTAAAATGCAACTGCCTATTTC
chr1	14026018	GCTGTCAACTTATATTCTTCTTCGGGAAAAAGTAGAGACGGTTTAAAATACATAAGTAGATGAGATACAGTATCCAGTGTCAAGTAAAGCAATAGAATCCATTGCTCTACATAAGACAGACCTTTCTGAGTGAGTGAAGTTATGCTTATGGTTGTTAAGTTCATACTTACTTTCACTTTCAGTTAAGGTTTGTAGAGTAATGTGTAAATTGGTACCACCTATTGAAAACAAAGGGTATGTGCAAATTAAAAAGAAATCAAAATAAAATCAAGAAGTGTTTCACTCATATTTTACCAAAAAG
chr1	14060893	TGAACATTTATCTTAAAAGTCACAAGCTGAATTTAAAGCTCAATAACAGCTTTTTCAAAACTCTTTGAGAGGTGCATTAATAACAATATTTATTCATCTTTAATAACTAGTTAAGAAAGAAGGGGCTTCCCTGGAAGCTCATATGGTAAATAATCTGCTTGTAATACAGGAATCCTGGGTTCAGTCCCTGCATTGGGAAAATCCCCTGAAGAAGGAAATGGCAACCTAGTTCAGTATTCTCACCTGGAGAATCCCATGGACAGAGGAACCTGGAGGGCTACAATCCATAAATAGTGAGACA
chr1	14093463	TCTGCTTTTTAGTACACTGTCTAAGTTTGTCATAGCTTTTCTTCTGAGGAACAAACATCTTTTAATTTAATAGCTGCAGTCACCATCCACTTGATTTTGGAGCCCAAGAATAATAAATCTGCCACTGTTTCCACTTTTTTGAAGGCCTATAACAGCAGTTTATTTATTTTTAGTATGTCACATACAGTGAAAGAAGAGTAAGTGAATATAACAGAAAAACTTATATTTTTTATGAATCTATGTACAGTCCCTCAGTTATGTTCGACTCTTTGTGATACCATGGACTGCAGTACATCAAGCT
chr1	14153494	CTATGGTGGTGATTTTTTGTTTACTTTGTTTTTCTTGAGCTATTCATGGTTGCTAGTATGTTAGGAAATAATGGTTTGATTTATTTACTTATTCATGAAGCTTATGGGAAATGATGTACATTTGGCCATAACATCTTTATTAATCCCTCCATGTGAAAATGTAGATTATAGCATAATTAAATAATCTTTCCATGGATGAAAATGATAACTATAATCATTGCATGTTGTCAGCCACAATGTTCAATAAATATGCAAGTTAAGAGAATTAGAGTTTACTGCTACAGTATTAATGACTTCATTT
chr1	14183233	TTTTGTGGTGATGCCTCTCAAATTATGTTGCTATCATTGAAGCTGTACTTGTAGTGGGTTTCACTTATTCAAGCACCATTGGTACAAATAAACATTGCTTAATCAGCTGGAATTATACCATGAGAATATCTGATAACCCTAGAGGCCCTAGATTTTATATGTGGTCTAATTACAGTGGAGAAGGTATGGCTTGGTAGAGATAAGACTAACATAAGGCTAATTATCTTGAACTCTCCAGTGTCCATTATTATGCCTATCATTATAGTGAATTAATCTTTCTTGAACCCTATTATTACAAATA
chr1	14205719	ACAACTTTAAATACAACACCTAGATGATCATTGCATTAATTTGTTTGATCAATATTTTCACTGTTTTTGCTATTCAGTCTATTAAGGTTCATGTATGCATTTCCATGTAATGCTCACAAGAACCATACTCTAAAATATTAGTACCCTCGCTAAGGAACGTATGTTTCAGAACATTGAATTCACTTGTTCTGCACAAAGTGAGATTTATCCTAAACAAATTTATCCATAATACTTAATGGTAATATCCATTATTGTGTGGAAAACACCATATGAATAATTTGAATGACTTGAATTAACCTAC
chr1	14258799	AAATTCTGGATATTCTTGGACAATCTGTTAGCTGAAAAGGACAAAAAAATGGGTTTTCAATAAAATGTATCTACAAGTATTCAGCAAGAACACAGCAAATGAAGAATTCATCATTTTGGATGTAGTATAGCAGGATGAGACTGCATTTAATGCTTTAGACATATAAAATCCATGTACAGTGAGATCATGTTTAAAATCTTGTGAATGATTATTAAAGTTTTATTCGATAAATTACATATTAATACTGTCTGTTGTGGTTCATGCTAGAAATGGAGGCAGTGCCAAAGTAAACTGCACTGGG
chr1	14292576	GAGTAAACTCTGGAAGTTGGTGATGGACAGGCAGGCCTGGCATGCTGCAGTCCATGGGCTGACAAAGAGTCAGACATGCCTGAGTGACTGAATTGAACTGATGAGAAATAATCATCTCATTCCTGAACATGAGGGAGCTTTATTTATTTAATTTTTCCCTCCAAGTAGGAAGATTTTCCATTTTAAAAGGAGAAAGAAAACTATTGAAACATCACTTCAAAATATGAGTGTCTAGAAACGTAGTATGAGATTTAGTTAATGTTTGTAACAATGAAATGGGAAAATTACTAATGAAGCCAAT
chr1	14337291	ATCCTTTCTGTGCAACTATAGCTGTGCTGAAAGATGTCATTTATAACAATTTGGATAGCCTTATAACACTCATTAAATACATTGTATATGTAGGCCTATGGTTTTATTTATGCTCAAGTTAATAACTACTATTTGAATCTAACAGACAATGCTATTTTGGTTAAGTTGTCATGCCTACCAGCAATAAATTGATCATAAAGGCCTATCAGTGGAAAATGTCCTCAATTTGGAAAATTATACAGTTCAAAATTAGTTTAAAATACATCAGAAAACAGAGAGTTAACAATGTTTGTCATCAATT
chr1	14393023	CTTACCTGAGGTCACTCATTGGGCCATAGTCATCATCTGATATTTCTGTGTATTCTAAGGTGGATTGCTTGTTTCATATTTGTTGCTGGTGGTCAACTACTAATCAGATAGCGGTTCTAGAGGAATACAGCTAAGATGGTTCTGCTACCTCTGATATGTAATCCTCAAGGAGGATGGATTGGGGGTATTTATATTGCAGCTTCACAGCAATTTGTCCAGGGGGTGAGAGTGGAAAGTTCCAGGCCCATCCAGGCCTAGCATCTGAAATCCTACAATGCATTTCTATTGCATTTTGTTGATC
chr1	14420318	ACCTCTTCCTTAAACATCCCTCCGAGAAATACGGCCCTAACCTGATGCCTCTTTTTCAATATTGTCCAGTTACATGAAGATCTTTTTTATAGCTTTGATTATGGAGTTCTGCCTGTATCCAGTTAGCATTCCATAAGAACTGATTCATATACAGATACACATTTTGTTTGTAGGGAGAGGAGAGGTTCATATTTTCTTCCTTTGATAACTTGATCTCTAGCAACTCAAAATTCAATTATTCTTAATGGTAAATTTTAGACCTAATCTAAACATTGTTCTTGATTACCAAAGTGGGCGACCA
chr1	14466825	AACTTATATGATCATTTATAATTAATTTTAAAATTATTTTAAAGACATTCTTATTTTTTTCAAGGCTGTAGAAAAAGAAGTATTGCATCAGATTTGGCCATAAGGTCATCAGTTACTGAACCCCACTTAGATGAGGGACTTCCCAGGAGAAGCTAGTGGTAAAGAACCCACCTGCCAATGCAGATGACATAAGAGATATGAGTTCCATCCCTGGGTTGAGAAGATTCTGTGGAGTAGGGTATGGTAACTGACTCTGATATTCTTGCTGGATTAGAATACCGGGGTAAACAGAGGAGCCAGG
chr1	14505207	TCATTGAAAATTGGCCTTTGTAATTAACATATTGCTAAAGGTCTGGTTTACATATGTTCTTACAACTTCCAGAACCAAATATACCTCTTTAGACTGCATCCTTTATTCTCTCTATATGTGTGTAGTTTGGCTATCAGTAAAGGATTTGGATAAAGTATGTTTTCAGTAAATTCCTCACTACTTTCTTAGTAATTCCCTTATTTCTGGAGAATGCACCAAGAATTCTCAGATGCTTTCCCATTATCAGAATCTGTCTTCTGGTACACCAGTTGAGCCAGGTCTCTACTTTTGGTCACCTGAG
chr1	14533511	ACACCATAAGAACCACGTTTTGAAGACAGTACTAGCAATATCCTCACAATTTTTTTGGGATCTATGTTCAGAGTCAATTGAATTTTGTATCTCTGATTAAAATGATCATTATATTTGCTGTTTTGAATTTGGTACAAAATACTATAAAGGCTAACGGTACTTTGTAGGCAATGTAAGACATTCAAGTTTTGATTGGCCTAATATCCTCTGTAAACTTACAGTCAAATATCAAATGTAATAGGTGGATGGAAGATGTACAGTTTTTCTTTCATATTATTTTGGCTAGAGTTAATATATTCAG
chr1	14580496	TACCCAAAGAGTTTGGCCATAAAGGAAACCTATTATCTTATACTAAATATGCAAATAACATAATACACTCATTGAAAGAGGAAAGAATAAAGGCTCCTAGATCAAATGTCTGTCACAAAATGTCATGCATTTCCATATTCTTATCAAACTGTCTGATTCCATTATCAAAAGTACTAATACTATTCATTTTTATAGCTATTAATCACTGTGGCACAGAAAACTAAAGTAAAAAGGGTGAGGTCACACACATGACCTTGGTTGCTTCTACCCAGCATTCTTTTTAATTTGCACATTTTCTCAG
chr1	14613881	TTATGTGAAGATTAATTTGTCTCTTGATTCTGTAACTGCTTACAAATTTAATGAGATAATGTGAAAGCAATAAAACTCCTCTGTTTTCTGGCATGATTGCTGGCTGGAAGGACTTAGATCAAAGGTCCTTAAAGCAGCAAGAACTATGTTAATACTATGGTCTGGAAAAAGTAGACAGCATGAAATGAACCCATGTGGGTATTTGTATTAAAATTCATTGCCAGAGAACCTGAGCACTCATGTTTAAGGTAGGGGAAACCACTTCTCTGTACTATACCTTGGGAGGCAAAGAATTTTCACT
chr1	14667878	GGATAACAACTAATACTTTTTGTTTAGTTTGATATTTTGTAACAAGAGAAATAGTGGCAATTTTTTTCCCCTTATATCAGCACATTTTAGATATAATGAAACCCAGGTAAGTTCAGTCAAGCACAGTTAAATGATACCCACAAGCAATACAGTATGATACTATTTTAACAGTCAAGCACACGGTTTCTGTAGTTCAACTCTAGATTAAAATACTAATTCTACTTTAGAGGACCCACTGAATGAAACTGCCTCCCTTGGTCAGCCCCAGTAATAACCACTTGCATGACTTATTTAACAATGA
chr1	14739164	ATGAATAGAGTATGCATTTTATTCACAATTAATACCTTTTTATTCTATACATTATTTTACATGAATCACAGGTACAGAAAACCAACGGTTAACTTATCTTGTGATGTCAGAATGCAATCATCTTGATGTGAAGTTGCTCCGTCGTGTGTGGCTCTTTGCAATCCCATATACTGTAGCTTACCAAAAACAATTATCAATTGTTATCAATCATGTTGATAGATTTTTCCTGATACATATTATCTGAAGTGCCAATAAAGGGGCTGGTATAGAGTTGATGCTCAATAAATCATTGTGGAATTAA
chr1	14782501	GGATTTTGACTTTGGAGGCCAGTAGGATTTGATTACAGAACTTATACAAGACTGGTGAAACACACTCTTGGAGGGCACAAACAAAACCTCGTGCACACCAGAACCAAGGAGAAAGGAGCAGTGACCCCGCAAGAGGCTGACCCACATTTCTTCTGAAAGTGTGTCATGGGGCCTTTTGAAAGAGGTAGACATTATCTTCATTACCTCCAGAATAGTTTGGTCTGCCATCAAGCAACAGGGAGGGAACACAGCCCTGCCCATCAGCAGAAAATTGGGTTAAAGATTTACTGAACATGTCCCT
chr1	14827991	TTGGTCGCATTCACAGTGGTAAAATGGGTGATTTAGCAACTAATAGATATAATCGGTCTGTTTTATTATATACTATTTCTATTCTTTTATAAAATATGTGTTGAACGTAACGGGTGAACTTTCAGTTTTACAGCATTTGAACATGTGCATTTCAAATAATCAGTACTTTCTCATGGGAGCAATTAGCAATACTCTTTTAGAGCTCAGAGCACAACAAAATGTAGAAACACTTTATGTAGTATACGATGTCCTTTAATTAACAGAAGTGACTATAAACTATGTAGCATCAGACACAAGTGAA
chr1	14861798	TTTGAAATCCTAACTCCCAATGGGATGATATTTGGCAAGTAGGAGTTTTGGGAGGTAGTTAGGTCATGAGGGTGTTAGTGTTAAAGACCCAGAGAGCTCCCCTGTCCCTTGTGACAGTGAGAAGATAGCCACTTACGAACTAGGCACTCATCAGATGCTGAATCTCTCTGCACCATCATCTTGCACTTGTAGCCTCCAGGAAGGTGAAAAAGTAATTTTTGTTGTTTATATGTCCCCATGGCTATGAAAGTTTGGTTTATGCATTCTGAAAAAACTGAGACACTCCCAGATGCTATTACAG
chr1	14889851	TTACTTAGGTTGAGCAAGCACTGGGCTATATTGCAGAAGAATGAACAACAGACATAAGAGGAGGCCCTAACTTGTGTATTGAACACATGATTACACTCATTGGATAAGGCTACACTGAACACAGTGAGCATAATGGTCATAGACACTTTTAGATAAAGTTACAGATGCCTCTGATACTACATAATTGCTTTGGAGTGGGTAAGGAGAATGACTATATTTTAAACACACACACACATACACAAACACAATCAAGGGCTCTTGAATAGTTGGCCAATAATAGTCCCAGCAGTAATGTTCTAAC
chr1	14946691	TTTTAGTGTCTTTATTGTGAATTTTACAGTCCAGCATACCATGTTAATGTCAGGGAATGTTTTATCATCCATATTTAATTATTAAGTACTTAGAAGCATTGACATTTTGAAACCAGGTGTGATAAGACTGATTAAGATCATGCCCATACTTGCCAAACAGTGTATTGGAAAATTCTTTGCAATTCAAGCCAAAAGACTATTGACCCGAAATAGACAGGTTTCTTAGTTGGAAGTATTATGCAATCTGCATTATATCTGGTGTGACAATTCCCCAATTGACTGAGTTCATATAGACTCAGTT
chr1	14987620	ATATTATCAAATAATTCACATGGATTAATAAATGATTTCCATTTTGGGTTGTTATTCTTTGAAATCAGAGGACGTGTCGCTTATGACAGATCGACTCATCTCCTGAAGAAATATGATTGTGCTGTAATCTGAATGTTCATGTTACACACAGAAAACAATGCTATATTGTCTTCAGAACCTTCTCTGCAATATGCAGAGCATGTAACAAAACTCAGTGCTGGAAACAGATGTTAAATCTTACCTAACTCTAATGCAGAATTTGTGAAGTTATTGCAAATATTCAAGGCGACAACTGGCATAA
chr1	15024441	CTAAATGACAAAATTGCAGGAATAAAAATTTTAAAAATCTCATAACAAGAACATCTTATTTTTCCTAATTTCTTAGTTATCACTTTTATCTTTTTCTCTAGAAATTAAAGATCTTAAAAAAAAAAAAAAACTACTATGTCAAGCAGGATGTTTGATTACTTAATACACTCTTTCAAGTTTATGGTCAATATGGACAGTCCAGGCCTATTTTATTTCATTTGCAGTTTCATGAGGTTATTTTATTACCATATATTTTAATTCCCTACTAATAATGTAAAAAATGTACATAATGTAAATGTAA
chr1	15058946	TTTATTTTACCTTCTTTCAGTGCATCTTTTTTGGCTCCAACCTCAAAAGTATTATATAATTCTTTTTGCAAGAGCTGTATGCAATTTTTCTTTTATCAGCTATCATTTCCCCCTATGTGAAGCTTTAATGAGGTTAATCAGAAGCAAAATGTATTCATAAACAACCAGAATTAGCTTTAAAAAGTGTACAGTGAAAAGCTAAGCTTTGAAATCATCCTTTGAAACTCTGTGCATGGAAATTGTGGAGTAGGCCATTCATTATGAAACCACAAAAGTAAAGAAATGGAACCTTCCAAAGAAA
chr1	15092960	TTAGTCACATACTTTTTAAAAAAGTAAAAACACAAAAGTCCTATTAATCTCATTTGTTGACTATCAATTTTATTCCCTCTGTATATGCACATTGCTACCACTTTATTGAAGAAATTCCTCATTTCTCAGGATTACTTTATATTAAAATTAGTATTGCTAACCTTGACCTGCTTCCTGGTCAGAAAAGCCTGAAAACTATCATCAGACTATTCTTTTTAAATCACAGAGCAGATATTTCACATTTAATTTAAATATTTTAGAAATGTACTCTTGTGTTTAGCATGAAGTCCAAATGTTTATT
chr1	15138331	TTAAATAAATGAATGTGCATATGGATAAAATTATTATCTCTATCATTTTAGATTTCAATTTTTAAGCTCATGATTATGAAAAGTGATTTTGGGACTACTTGAAGATTGGTGATGCACTGCCAACTCTTTGATTGTACAAGCACAGGAAAGGAAGCAATAATATAGAAGACATTGATAGATCACATTTTGTTACTGACCAGGGTTCTTGGCCTTCCTTAATAGAAACTGATAAGAGGCCAGACAAGAAATTCAAGCAAGGCTTTATGGGGGCCAGCACAGGGGAGCAAAAGCAAATAACAAA
chr1	15210598	GATAATATTAGTGATTTCATACCAACCATCCATTCTACTGGGAAAAGAACTTCAAAGCCTGTGATCTACCAAGAGAGGGTATTCTGCCATATTTTTACATGTGACACTCATGCTAGAGACGTCAGCTTATAGATACTGTTTTTGTTGTTGCTGTTGTTGTTGTTATTGTTGCTTTTGTTTAGTCACTTAGTTATGTCTGACTCTTTGTGATCCTATAAGTAGCCTGCTGAGCTTCTCTGTACATGAGTTTTTCCAGGCAAGAATAATGGAGTGGGTTGCCATTCCCTTCTCCCGGAGATCT
chr1	15251233	TCTTCTACCTCCATTCCAGTGTGCCCCAGAGACTTGAAGTAAGCCTATTCGCTATTTCCAGATAAGAGCCTTTTTATTTAAGCTATCACATGCCCTGCTTTTTTGCCTCTGTTTGAAAATCTGTAGTGTTTCTTATTTGAGATTATCTTACTACAAGAAGGCAGGAAACCCTTTCAGAATAAGCTTTAATTATTTACATGTTGTTTGTTGTTGTTGTTGTTGTTTAGTCACTAAGTAGTGTCCAATTCTTTGCAACCCCATGGACTGTAGCCTGCCAGTTTAATCTGTCCATTGGATTTCC
chr1	15301601	CAAGTCCAAGAGCAAAGGAGAAGCCCCAGCAAGATGGCAAGAGTGGCAAAATCAAGAAACCCCATACCTACCGGAGATGCTTAGAGGCCTCATATAAAACCTTGTACACCCAGAGACCCCACAGAGACTGACCCAGACCTGTGTTGGAGTCTTCGGCAAAGATAAAGGTCAGCAGTATCCTGCCACAGGAGCAGGGTCTCTGGGTGCAGCAGACCCGTAGCATAAGCCCTCTTGGAAGAGGTTGCCATTAATCCCACCATAGAGCCACCAAGCAGATGACCCACAAACTGCAGAACAATTT
chr1	15340805	ATAGTTACATTAATATAAAAGCATAATTTCAAAGCTAATATTCCTTTCACTGTGAATATATAACTTCTTAAAGATAGTGTGGATTGGGACAAAATAATGACTGGCTGCTGGAATAGCACTGTTCAAAGCCAGATATCCTGGCATGATCAGGAAGCATAAATAGATATACAAACTTTCCGGATGCCACTGTTTTCCACATTTTTGCAACACATACTTATAGTATGGTATGAATTATTTCCTCCAATTTGAAAAAAATAAGATTACTACATTTTAATCTCCATTTCAAAATAACTCATTCAAA
chr1	15378685	AACTGAATGGACGTGAATTTGAGCCAACTTCAGGAGACAATCAAGGACTCAGAACCCTGGCATGCTTCAGTCCATGGGGTCTCAGAGTCAGATGTGACTGAAGCGACTTAGCATGCACACATGCACAAGTGTTCAATAATCATACATGGCCGGGGGGTCCGATAATTGAATGGCACAGAACATTCCCAGTATCACTGACAATGTAAAATAGCATGAGAGGCTGATTCTTTATTTACTCTATCATTCTAAATACAGGTAGTCACTCCATTGCTAGGTGGACATTGATATAGATGGCCTCTGA
chr1	15432960	CTACATACATATTTTATTATTGAAAGCAAATATGAGAATCAGCCTAAGAGAAGTTTTACAACAACCCTCCAAGCTGCACCCCCCCATACTGTGAAAGTTAGAAATTGCCTAACTAAACCAATATGTAGCCCAAGAGCTTATGTAATTGCAATTTAATAGTCATCAAAATATAAAATCAAAACGCTTAAATATGGGGAAAAAATCACAGCTGTCATATGCATGATTTTTTCATATTTCTGTTGCAGAAATTAGCTTACTGCTAAAAGCACTTAAATAATTTTCCATGAAATATTGTTTGATG
chr1	15460254	AATGGGTTAAGCTATCTTTAACAATACATTCAGTTGTGCCGTGTGTTAACAATCTGAACACAGGTTAAGTGTTGAAACGGTAATCTCTCTGCTGCTCTCCCTCACCTCTATCACAGAAACAAGGGGAGCAGCTGCCTCTGTTTACTTTCACGAGGAAACAATAAGGAAAACTGAGTAATTATGCATTCCAGGGCATTAAGAATCATTACCACTTAACAAATAGTTAATTAGCATTAAAGAGAAAGTAGTTCTATAGCATGTGTGTCAGTCAGTTATTTCGACTCTTTGCAACTCATGGCCT
chr1	15504918	TAGTGTCCAGACTTGACATTTCTTGTCTTCGTATCTGTGCCAACTCAACACAGGTGAGTCTAGAGTGATTTTAACTGTTCTGTCTCCATTGTTTACTAGGACACCATCACAGGAAGGTTCATACCTTTTATAGAAACCTTAAACCATACACGTTAGGGTCAAGGCAGAGCCAGCAGAGGGAAACTATGCAACAATACTTTCTTTACTATTTTATACTATCTTTTTGGGCCACAAGGTGTTATTCTATGTCCCAGTTGTGTGTATAAGTCCCTCAGTCGTGTCTGAGTCTGCGACCCCATGG
chr1	15528001	AAATGTTAATATAAAGGACTTTTAGCACATTGTTTTTATAACAAAGTTCAAAACAACTTAATGGCTCTCAAAAGAGGACTGGATAAATAATGACTCATATTGGCATTTTGCTAAATATTACAGACATATCTGCTTGTGGTTTTCCCTCCCTTTGCAATGTGCCTGCCCTTCCCTCTACCTGGCTGCCTTCAAAACTAAGCTCACACTAACTTAACATTGCTTTTACACAACATTCTGTTGTGGGTTAGGTTCACTACTTTGTGTTCCCACAGATTCTATACTTTCCCTCATTTTGATAGTA
chr1	15577553	CAATATATCTGAAATTAACAGAAATTTAGGAAGAATATAATTTGTTCTATTTCTGGAAAGAGTGTGATTCCCTGAGAAATAAGTCATTTTCAGAGTTAGCATTGTCTCTGTAATAATGCACAATATGCATTTGACTAGAAGACCAAAGTCGTTTCTTCTCATTTCATATACCAGAGGGCATCTTTCTCTCTGTGCTACAAAAATATATTATACATTTATGAAAGAAAAGTCATTTATATCTTGGCTTTGATTCACCACCTACAGAAGATTCATTTAAGACATCAGATATTTGACTAAGACA
chr1	15611728	ATTTTATTCAGGATAAGGATTACAAACCTCACTCTACCTTTGTCAAGATACAACTCTTTTCTAACATTATTTGAATATGTCCTAAATATATATTAAAAATATATTCACAGGTACATGCTCCATCTGGCAGAGGACTAGTATCTTAAGACTCAGCCTTTTCTAAATTACTTTTTCTTGTTTATAATTTTTAAGGTTCTGTGACTTAGACACTCACAAAAGAGAGTACTTGGGGAAGACAGCAGAGGAGGAAGCAATAGGCATCTGTCTGCACACCTACACGATTGCAGGATCTTTCTGATGT
chr1	15655119	TTAGATTAGTTTAAGCATGTAACCCCTGTAATTTAGAAGCAAAATCTAGTATCACACTTGACTATATTTCATTTGACATTCTTTCAACAACTATAAAACCAGCAAAAGGCAACTACTCCCTTATAGACTCTTTGTAAAAGAGGATAACAAAATTAAATAAGTCACAGATCTTGCCCTTGAGGGGCTTTCCAAGTGACACTAGTGGTAAAGAACCTGCCTGTCAATGAAGGAGACATAAGAGACGAGAGTTCAATCCCTAGGTTGGGAAGATCCCTTAGAGGAGGGCATGCCAACCCACAAT
chr1	15697589	GGATAGAACCCACATCTTCTGCATCTCCTGCATTGGCAGGCAGAGTCTTTACCACTGAACCACCTGGGAAGCCCAACAATGATGACTGACATGCTAAAATTTCCAGTCCTACCAGAAAGCTTTAAATTTTGTGGATGAATGCACAAAAAACACAATAATTTCTGGTGCTCATTTCCATAATAATCTATTTCTCCGGTGAATGGTAGGTAATTTGGTACCCTTTAAGTTGGTATAAAATTTGAAGCTTTATTTTTATGAAAAAAAAAGTCTACTGCTCCAGTCACTATATGCAGAAAAAATG
chr1	15732974	TACACAGATCATAAGGGAGAAGGTATTAAAACCAAAACTAAGTATAAAGACTTCTCTAGCGGCACAGTGGATAAGAATCCAGGTGTCAATGCAGGGGACACAATTTGATCCCTGGTCCAGGAAGATCCCACAGGCTGTGAAGCCAGTCAGCAAGCCTGAGTGCCACAGCTACTGAGGCCCACGCTCCCAAATAAGAGAAACCACCCCACCGACCACAATAAGTTAACGCATCACAATGATGAGTAGAACCGACTCCCTGCAACTAGAGAAAGCTCACATGCCACCAACAAAGACCCAATGA
chr1	15783675	ATTACATTATCACCAGTTTTGGTTAGTTAATGTTAATTGCTTAGTTTTGTCCAGCTCTTTGCAACCCAGTGGACTGTATCCAACCAGGCTCCTCTGTCCATGTGATTTCCCAGACAAGAATACTGAAGTGGGTTGCCATTCCCTTCTCCACGTTATGTGCTGAGAAACTAAGATATAAATTTTAAATAGGCTGGATTCCAAATTGTGAAAAATCAAAAAATTTATTAAGCATGACATTTATGTTGCAAAAGTATATAGTAGCACCTATAACATGAAGTTATTTACAAAATCAGTATTTTAG
chr1	15806831	ACAGTCTGATTACTTCCTGTGAAATTAAAGACAAACCCTAAGCCTGCTGAACTTTAATATCTCATTTATACAATAAAGGAGTTACACTAGATAAATGCTAATATTTTATTGGGTCCAACACTGTATAATCTAAAATGCACATGTGTTCTGCTGAATTGTTGGGATCCCTGGAGGTTTCATGTAAGTTTCTGGGCTGACTTCCAAGACACCTGTCCCATTTTAATCAGCCTTCTTTTTTATACTTTGTATACCATGGGACCCCACATAAAATCACACTTGACAAGGAGGTTGTGTGTTTTGA
chr1	15864343	TCAAACAACAAGCAAAGAAAAAAAAAAAAAGCAAAGCAATATTTCTGCCAATGAAGATCCAGTTGAATAAAATGTGCTACATCTATGAAATCACAGTTCTACAAAACAGTAATGAATGCTCTTGTATACAACTATGATTTGATATCCATGCATCATGAATGAAAAAAGTAGAGAGGAGTTATAGATATATTAATACTTGTGTACACACTTACTTATGCTACATGTATATTTATATTATACACATCTCTCTAATTAGTTTTTTGATCTGGAAACAAACACAAAATATTTTAGACTGAGACTA
chr1	15887152	TTTTCTTTTGGAGAATAATCCTTTCCTTGAAACTGTAGTTTATGAATTAACTTTGTTGCCTTTTAAACAAAGCACACAAATTTTTTTTTCCTGAAATAATATTTGCATTGGATTTCCTCTTTGTATAGTACTTAGATACACCCTTTTATTCAACTGAACACTTTTTTCCTAAATTTCTGATACTCTAATCAGTTCTGTGATTACTGCAGTATGTACTCAAAGAACTGAGGCTACTAGTTTAAGGTATTCCATTTGCTCCACCCATAAATATTGAGAGTCAGTATTCAGTCACATATCCTTT
chr1	15943122	GTCCCTGGTGGATTAGCGATGAAGAACCCACCTACCAATGCAGGAGACATGGGTTCAATCCCAGGTCCAGAAGATCCCATGCGCCATGGAGCCCATATGCCAAAACTATTAGCCTGTGCGCTAGAGTCCAGGAGCCATAACTACTGAAGATTGCACACCCTAGAGGCCTTGCTTAGCAACAAGAGAAGCCACCACAGTGAGAAGCCTGTGCGCTGCAACTAGAGAGTAGCCCCACTCGTGGCAACTAGAGAAAGCCTGAGCACAACAATGAAGATCCAGCAAAATAGTAAATACATTACAC
chr1	15975705	TTTTTGTTTTAGCAAAATTTCCCAAACAACTATAGAGATAAATTAAGGAATAAATTATGATTAATTCAGCTCCATTACTCACAAAATGTGTTCCTTATTTAGATGTTGATTGGGGAGGGAGGGTGCAGTTTAAAGTAAAAGAATTTGACTTCACTAGCAGACATGAGAAAATTCAGAGAAAAGCTGTGATTTTTTTTACTTGGTGATAGCTGCAAAGAAATCAAGTAAAATTAAAACACATAATTAATAAAATATAGTACTTAACGGCCCATAAAAGGAAAATATTTGCACAAATGGACCA
chr1	16013567	TGTTGTCCCAGGAAAGAGGCCAATCTTACACATGTACTGAGTTCAAACCTTTGTCTCCTAGCAGTGCAGTCTTAGCTCCTTCAACTTCCACACCTCACAGACTTCAACTGACAAAGGGGAGTATGATATGATAATAATTACAAGACTGCTATATATATTAAGCCAGGTAGCACATACAGAGTGCATACAATTGAGCCAGGCAGTTGCCAAACAATGAACAAGTTTTAGATCTTTAGAGATCCTGAATTCCTAAGGACTTTAAATCATTTAATTTTTAACTAATTATATGATGAAAGTGAAA
chr1	16067380	TGAAGCTTTCCATGTAAATGTGTTGGCAAAATTTTCATCATCCTTATAGGCTTTGTGGTCTTTTCAAATTTAACTAATAAGTGAATAAATGTCATGTGAAAATAAATTGAATTCTCTTTCATAGTCAGTGTAAGCTTCAATATTTTCACTGTAAGATACTGTTTATCACTTTGCCGTGGGAAGCCGTTTATAATTTGTAAAGGAATAAGAAAATGACTTTTACTAATTCACTTATTATTCCAGTAACAGATACACTATCACACTTTTAGCATAATAAAGTTTCAAAGTACAAACAATTTTT
chr1	16105393	CACATTCTGTCACATTTTTTTCTATAGCCTCATGATATTTAATCTTTTAATCAGAAATTTAATCCACGTAATATATTGTGAATTCTGACCTATCTTGATTATTTCTAACATCTAGTTACATGTTCTCCCTTTGTCCAGCTTTCAGTCTCAGTTTTGCCCTCTTTTTCTTCATACTTTCTTTGGCAATGACTGAATTTTATCATCCCCAACATTTCCTTCCCCCTTTCATTTTCTCCTAGATTGCTGGTTCCTTGTTATTTTATAATATATTATTAATAGTCATAAAATTACTTTATATAAT
chr1	16139834	GATGGACAAAACTGGTGTGCTGCTATCCACGGGGTCGCAAAGAGTCCAACGTGACTGAGCGACTGAACTGAACTGAATTCACATGGGTCTTTCTTTGACTCAAATGAAGTTAACCATTCAAACTGAGAAAAAAAAAGACAAGCGAAGTTCGAACTGTCAGTTTTACTTTAACATGGCTTAAAACATTTTTTGTTGAAACAGAACTTCATTTTTAACAACAGTAAGATTAAGGATAGTAGTTTAAAAAAAGTGGTAAAATTAAGGATAGTCAACTAACATCAGAAATTATTTACAATATTTT
chr1	16176694	AAGGTTGTTCTTCCAGGTCCCCTGGACATGTTTAAAAATTATTTTTGCATCATCAGTAGCGCTGTGTAAATAAATGCTTTAGAAATCAATAAACTGCAGCCCTTAACAATTAGGTGGGGACAGTACCGGCCCAGCCTAATTGTGTCTACAAAACAGATGCCTTCCATCTATTCCTGCCCTGCATTTTCCAGGACGTGTACACTACATTTAAAGTGAATGCCCAGATTAGGTAGTCACTGTATTGGTAAATAGGACTTAATAACAAAGGACAGAATATCTAAGAGTGTTTAACCAGAAGTTT
chr1	16219832	ACAGAGTAAATGGAACCAGATTCTTATTAGTATCAACATCAGAATACAGTCTATCCTATAGTTAGAAAGGGAAAAAGAGCTGAGATGTAACCCTATAATACAAACATTGTAGGGTAGTGCAGGGACAGCAGATACTTATAGGACAGGCTATTATGTTGTCAGAAAGTGATGAACAAGTCTCTAATTTTAAAAACAAATAGTATATGAGTGCCCAATGTTACCAGTATTGTTCAAGGCTGTGCTGATGCTCTGTAGTAATTTACACTAACTGAAGAGATTAGTTAACCAGTTATAGCCCGGC
chr1	16264676	GCTGTGTAGTTTTTATTGAATAATCACTTCTCTAGGTAGTCTTAATTTTACTCAAATCGAATCAGACAATTAGAGTCATAATAAGTGATCTGGTCCCTTGGAAATCTGTCTTTCATTGAGGAAAGTTATAAAAAGAGATAATTGGAAATCACTAGGGTATTTTGAGGACATGTGCCTCTACATCATAAGAAACTTCTTAGAGGCATTTCACTCAGATATTAGTATCAGGAAAGCAAACAAGCAAGCAAATAAACAAATTTGACTCCCCCTAGACAAATGGTTTCTTTTTAGCTTGAAGAAT
chr1	16298292	TGACTATATTGGTTTAAAAATTTTCCAAATAATTCTTGAAATTATAAATTTGTCCTCCAAACCTTAAGGATATCATCGGTTTTTAAGTAAAACCTTTCTCTTAGTTTCATCAGCTGTATTTGAATCTGAAGCAGACATAAAGGAGAGAAAGTTTATAAATCACATATGTCCCAAGGAGTTTTTCTCATCTAAATCAGCCAATCACTTTGAAATTGTGACATTATTATCAGCAAATTGCTCAGCAATGCTTAAAACCATCATTTCACTGAGTTGAAGGCATTTTAGCCACAGCGAATTAGTA
chr1	16330860	TTGGGACACTTGGATCCAGTATTTGCAGTTCCTGGGCTCTAGATCACAAACTCAATAGTTGCAAGGTACAGGCTTTGTTACTTGAGGCAGGAGGGATCTTCCCATATCAGGGATCAAACCCAGGTCTCATGCATTGGCAGGTGGGTACTTTACCATTCAGCCACTAGAGAAGCTTGACATTTGTCATCTTTTAAATAAATTATGGACTTCACTTGGGGCAATGTCTGTGTTTAATGAATGAATCAATCAATCATATTCCATGCAAAGATAAATGCTGCATCACCTCTAAATTATGGCATGG
chr1	16388358	GGTCTGAAATCAAGAAGTTTAGCCTTTCCTATAACAGTCAGCAAAGGTGAGGCAAGTTTAATATCCACCAGTGACTGGCAAAATATGAATGCTAGAACTTCCATTGATTGAGGCACTTCTCAAAGAAAATTGTACAGATATGAATCCACAAAGAGGTCAACTTTCTCATTTTTATGTTATTTTTCTGACTTAGAAAGTGTAATGACAGTGCAATCTTACATCAGTATATTCCTCTCTCATACCAATGATAAAGCAGCTGTGTGTACATTCATGAATTCTCAGGGGGAGTACATAGTGTGAT
chr1	16408900	TCTACTAGCTTAGTAGTCAGTGAATGATTGGACAGAATTTCCTTAAATATCTAGAGCCAAAAATCTCTTCCAGTGTTGTCTGAGTGGTTCCATGTGTTTGGGTGCCCCCTCAGCACTGTCAGTCATTTGACAACTTTGTCTTGGCCTTCATTTCTTGCTTCCTCATGGCTCAAGTTTGGTCAGCTGAATAATGAGATACTGCTCAGGTCTTTCCTGATCAAGTGCACAGCTCTGGGCATACACATGGACTTCTGACTCCCCAGGAATACACTGGAGTTTTTCAAAGCCCTTATGAAGATCT
chr1	16462041	TCCCCTGAGAACTACCCAACCTAATTCTTAAGATGAAGATGTTAGGTTTGCTTCTCTCACTCCCACCTGCAATGGTTTTACAATTGGTGAAGATTTCTCCACCTGTAACTGCCGTAGCATTCTCCACAATTTAATCTCAATATATTTATCGGACACATTATTTTATTACAGTGACTTTGTTTTCGTGATGGAATCAAGATTGATACGTCCCTATAGAAACCCTATATGTATGAACAGATTTTTACGTTAGTTCTTTAAATACAGGATTTGTCACCAGAAAGTTTGGGGTTCAGGCTTAGGC
chr1	16507529	ATTCTCTGAGCCCTATTTATGAATTGTATTTGATTTCCTCAGGAATATTAAAGTTCTTTTCAGTATACATCGGAAATTCGTAGAAAGCAGCCTTTTCGGCCACTCCCTTCTCTGTTCGCTCGGCCTCTTTTTGCTCATCTCTTCACACAACGTGTCTTGGTTACCATGGCTGTGCATGCGTCGCTATCTTGCACAGCAACTCTCCTACTCACTCCTCTTCAGAAACAGCTTTCAAAACTTGTATTTGTTTCATCTCCTTGCATGATTAATCCAAAGGTTACTATGAATGAATATTTGGTAA
chr1	16526255	CCATAGTAGGTCCTCTGTATCCCAGGTTCCACGTCCATGGATTCTGCCAACAGCAGATAAACATTCTGACTTGCTGTTTGTTGAAACTGCTGATGGGAAACCTGAGAATATAGAGGGCTAATTCTGTATTTATTGGAAAAATCCAAGCACGCATGCACTGGCACAGTTCAAATCCATGTTGTTCAAAGGTCGTGCTGTCGACTATAATTCCAAATACCCTCATGAACTTTCTCACTTTCTCTACCCCATTTATACTGCCTTCCATGATATAGATTTTCTGAATCTTGACTGCCTCAATAGG
chr1	16574804	AGCTCTCCAGGAGGTTGTAAAACACCAGCATCTCAGATGCTAGTTGACCATATGCTTTATATTCCCAGAAGAAAAGAGCTTGCACTCAGAAAACAGAACCCATGATCAGAAATTAAAAGAAAGCACCCATTTTACTATGAATCATGATAAGGCCCTCTAGTGTTGACTCAGATGTGGAGTTAATATGTTGTAGTGAGATGGCACAATAGTAAAGAGTCCACCTGACAATGTAGGAGACACAAGAGATGTAGGTTTGATCCCTGGGTCAGGAAAATCCCCTGGAGAAGAAAATGGCAAACCA
chr1	16624512	ATTATTTGCATGTTTCTCTCCCCAACCTAAGGGGCTGATGTCTGATATCAGAGGACATTTCAAACTCGATTATATTTCTCTTTCATCTTTCTTTTTTCTCTTCAGTGGGCCATTGACAATGCCTTTGTCTAGCAATATGTCTTTTTCCTAGCTTATGATATTTTCCTGTCTTGATTATCTATGATTAGATAACAAAGTTTGGGCCCATTCGTCTTTTTTCCATAGTCTCATATAGTACAAGATTCTGATGTGGAATTCAGAGGAAATTAAGGATAAATCTAACTAATCACATTTAAAGCTG
chr1	16658944	AGGACTGGCCATCATGAAGCCTTCACTTTAATAGGAGAAGAGAGGCAAGAAAAGGTCAAGCAAATGGAGACACTTAATTTCTTAGGAATTTACGCATTAATAACCAAAGTGAACTGAGAGACTGAGGATGGCATAGGTGTATATTTCAGAAAGGATGTTGCAGCAATGCATATGTGAAGAGGTGGTGACCAAAGGCAGGCTTCCCTAGTGGCTCAGTGGTAAAGAATCTGCCTGTAATCCAGCAGATGCAGGTTCGATCCCTGGTTTGGGAAGATCCCCTGGAGAAGGGAATAGCTCACCA
chr1	16687966	AAATATATATTTAATATGACTTGCATTTTCAGTTTTAAAAACATACATAGTATTGAAAAGGGATATGACTGGCTCATATGGAAAAGTGTAAATTTAAAAATATGTATCTTCTGTGTGAATATATCCTCATTATCCTAATTTGGTGAGGACGGCAAAGTAAATTTCAGCTCCTACATTCCATTCAAAGAGTGTCTTTGTGAAGTGCACAACTTGAAACAGTGTACAAGTTGGATTTAATGTTAAAATTCCTGAAAAATAATAACAATCTAAATGTTACTTAATTATGTTGAAATTTAGGGAA
chr1	16747609	AAATTTGCCCCTGATTGAAACATTCTTCATCTTAGATATTGACCCTGTGACAGACTTGAACCTACCAAAATAGTTAGTCTTTTTCTGGAGCAAGATTCTGACCTCTTTATTGGAGGAAATTGTTCAATCACCCATTTGTGCATTATTGCTTGGAAATAGTATACTTTACCCAAGGCTAGGTCAACTATTGCAAGTCAATTTTACCATAATTCCATTCTTACATTCTTAGAGGTATCCTTCTTTACTGTTTAGAGTGATGGATGGTATCATGATGCAGGGAAATTGACCTGTACAGCACAGT
chr1	16783984	TTTGAATCTGTATTTTTCAAAATACCACTATAATTGCAAATTCAGTCATTCTTTGGGAGGAGCTAATCTAAAGACCCATACGAGACTTAATGACATTTCACTGATGATGTTAATTATCGTGCTTTAATGCTTTTTTACTGGCAGTTGCCCTTACCTCTACTTTTAATCATTCTTAGCAGTCTCCTCATACTATTTTGGCTTCCCTGGTGGTTCAGCTGGTAAGGAATACACCTGTAATGCAGGAGACCTTGGTTTGATCCCTGGGTTGGGAAGATCCCCTGGAGCAGGGAATAGCTACCCA
chr1	16823178	TGGACCAAAGAAAATCCCTGCTGGCTTCCCAGCATTAAAAAAGACCCGGAACAAGTCTATATGCTCATGTTTGGAGGAATTAAAACAAAATGAAGAGGCAAATATTTCAACGAGAAACTGAACCTGGAAATACTTGATGCCATAATTGGACAGATTAATCAAGATGATGATTGACAAAAGGACCTGGGTGTCTCAGCAAGAAACCCTGCTGGAGACGCAAAGCCTTTCATACTTGAATGGACATAATTTTCAAGGGGTGGAAAGAAAAGTTTCTGGGATTTCTTGACATAGGAGCCACTTG
chr1	16857468	GTACAGAACTGTAAAAGCCATATTGTAGCTTCGGGTAGACTGTGCATCTTAAAAACATAAACAGAATTACAGAATACAGAAATAAAGAAAAACTAATGGTTATCATATGTGTATGTATTAGTCAGCTAGGGTTGCCAGAACAGAGCACCACAGACTGAGTGGTTTAAACAATGGAAATTACTTTTTTCCCAGATCTGGAGGATGAGACTCAAAGATCAAGGTGTTGGCATGGCTGGTTTTGAGAGAGGTATCTCTTCTTGTATTGAAGACAGACTCCTTCCTGCTGTGTCTCACATGGCCT
chr1	16893510	ATGTTATAATTTGATGCCCATAAATTTGACAACTTAGATAATGTAGTTGTACTACCTGAAAAGAAACCAGTCACAAAACCTCCTCTCAAAATAAATAAATAAATAAATAACATGAAGAGGTGTCAATTAAAGGACAAGCTATATAAATCTCGGCTGTTTCTAGAATTGGCTTAGGGACTCACTCATGGAATCAAGGGCACAAGATTCTTCTTTATTTCCCTTCTAACATTTTTAGAATAGTAGATTTTAATTTTCATCCATAATAGTTATGATAGCAAAATGGTTGTTCTAAGGGCTTCCC
chr1	16943569	TATCCCAGTTAATTTTACCATTTTACAGATAAAGAAACTGATAATTGGAATGATAAAAATTTCCCAAGAATAAACTTACTTTTAAATAAAGCCAAAGAAACCAGAAATCTAGGTCTATCTTGCTCAACTGTCCATGATTTAGGTCATGATACAGAAGCATGAGATTATTTACCCTTACACTTTCTCACTATTCATACACTCTCCTTTACAGAGCTAAAGTAATAAACCTCTGTTTTGTTTTGGTTTGTTTTGTTTTATAAGTAAAGCTACCTGACAAGAATCAGTAGTTTGAAATTTTGTA
chr1	16988573	AATGTGTAGTATGAACATAGGTTTTTATTTCCCTCGGATAAATTCCCAGAAATGGAATCCTGTAGCAACTGCATGTTAAATTTCGTAAAAAACCACCAAGCTATGCTCACTTGTAGATTTTTTTTTTACCATTTTATAGGCACACATATCATCCAAGAAAGACTTACTTTTTAAATCCAACCAATGTTTCTTGTTCTTGTCTTTATTGTACTGCCTCAGATTTCATTAAAATGTTATGTGACAAAGTGGTGAGAAAGCACATTCTGGTCCATAGTATTGTGTAAAACGCTATCAGTGTTAA
chr1	17012165	AGACCTTGATTTTGGACTTCTATCCTCCAGAACTGAGAGAAAAAAATCTGTTCTATTAAAGTCAAGTTGTGTTTTAAACCAGTAAGTGGTAATTTGCCATGGCAACCACAAGAATCTAACACACAATCTTAAATGGCATTGAGGTGGTAGCAGCTGATACATGTAATTGATGTATAAATCTAGAAGAATTAGAGGAGAATGAGAAGGTGAGAGAATAAAATTGAAATAGGGTTTAGTACAATACTGTTAAACCTGGCTACAGAGTATATGAAATCTTCTTGAACTATCTGTATCATATCTG
chr1	17061222	GGAGTGGGTTGCCATTTCCCTCTCTAGGATATCTTTCTGATCCAGTGATCAAATCAACATCTCCTGTGTCTCTTGAATTGCTGGCATATGCTTTATCCACTGAGCCACAGGTGAAGTCCAACTATTAGGACTAGTGAAGAATAATTAGTATTTTAAAAAGCTATAATATGGGAGAAGGATAAATTAGGAGTTTGGGATTAGCAGATACACACTACTATGTAAATAATAGCATGGGGAACTATATCCAATATCTTGTAATAACCTATGGTGGAAAAGAATATGGAAACGAATCAGAAAAAGA
chr1	17096853	TAACTCCAAGACCATAGACTACCAGTGAACTAACCCTAGGGAGTATCAAATAGTGAGAACTCACACAAAGGAAAAAATTGAATATACGACCCGGCATCACTCAACCACCAGTAGCACCCTTTGCAGATCGCCTCATTTAAGATCAGTTCAATAGAGTTCAGTTTAGTCACTTAGCCATGTCTGACTATACGACCCCATGGACTGTAGCACACCAGGCCTCCCTGTCCATCATCAGCTCCTGGAGTACACCCAAACTCATGTCCATTGAGTCAATGATGCCATCCAACCATCTCATTCCTTG
chr1	17146128	AGCTGAATTAAATGCTTAAAATGTTTCTACACACATAGTCGAAGGAAGAGTTCCCTGGCCATCCAGTGGTTAGGACTTGGTGCTTTAACTGCAGTGGCCTCTGGTGTAATCCTTGGGGGAAGAAGGAACTAAGATGCCACAAACTATGCATAACTCTGCCAAATACAATCTAAGGAATGTGGGTTAGAATTTCAACATATGATGTTTCAGGGGAAAACAATTGTCTATATAACAATTTGAGATGTTTCACTTTTGTATGGGTTTTTGTAGATATAAATTATCCTCTAAGCACTGATTTAGG
chr1	17184120	GTCTTGCACTAAGTGTACACAAAGACCAGCAGGAAAATCCATACAGAACTTCGTCTCCTAACCCTACCCAGCTCCATCCTTTCCAGCACCCTGACCTACAATTCTAGAAAACTATACACAATTCTAGAAAATTATACAGCCCTATAAGATATTTTTTGCCTTCACAACTCAGTGAAACCATTGTAGTCTGCTAGGATTTGACCTTACAGTGACGAAGCACCACGTGAGTATGCATCTCACCTCACTTTTTCTAGTCTCCCAATAAGCACAAGGTGAAGATGGGTGACTTTCAGGTAACAAT
chr1	17221778	AGTTGTTTACCCTGAGTTCTTGTCCTGAGGCTGCAAAGGAAAATTAGCTTTCATGCTCATCCTTCTTGACATTATCATCTAACAAGTCAAAAGGATAAACTAATCCATCTAAGTCAAAATGTTTTATAAGATGGTCTCTACATAGTGTAGATATTTTCCCTTTATTTGGCTGCAGTTAAAATTCTGTTTCTTTGAGGCTGTAGGACTGAGGCCCATATTTCCATGCTTCTTTCCCTAGGTGCCACTCTGAGCTACTTGAGGCCTTCCTTATTCTCTTAATATGGCCTCCTTCATCTGTAAG
chr1	17261763	ATAAACCAAGTCAATAGTCAAAAATTTTCTCTCTGAAAAAACTGTGTTCCATGAATTATTAAACTGTTATTTTAGAAAAAATATCTGGAATGGTGGCAATCCTATATATATTATACAATTTGGACAAAGAGTAAAAACTGAAAGTTAAACACATTACCTTGTATAATTTGCCCTAAGGATGTGAAAGTGGGTTGGTATTTTTTTTTAATTGTCACTGTGAATCACCTTATTAACTGATTAAAGACAAAAAGAAAAACTCTCAGTAGGTCCAGAAAAATATATCTAATAGAAACATAGCAAT
chr1	17352354	AGGGAAAGAAGAGGGTGAGTTGAACTATGTAATTCCAGTGATATCTTCTGCTCTAATTTGACATAAAACATAACTATGGCATAAAGCTTAATGACTCAAGTCTCATGGGCTAAAGCAAGTCACAGACTGAGATGTCATCAACTAGACAGAGGAGTATAATTATTCACCAAAAGCGCAGGTGAGCCATTTACAGGTAGTGGTGTGTACAATCCTCTAGAGTGGTAAAGGGAATGAAAGTCTGGCTCAATAATATTGGAAACATTAAAGTTCTTGTTACAGAAAAGATTTGGGGTGTAATGTT
chr1	17385656	TTGACAGGAGTTATTTCAGTGGACTGGAGGGGATGAGAGACAGCATAGAATAACATATGGACAGAATGGGTGATGGGAAGCAAAAGACAGGATTTATACATGCCTATTATAAATGTCACCATAATCTTGGTAGCTGAAGGAAAAGTAAATCTGATGGAATGTGAAGTTGGGAAAATATTTTTGAAGAGAAATATCAAAGTGCATTAGGTGACAGGGGAATTAACTCTGTAGGAGGGGGAAATTAGTGATTGAGCAAAGATAGAACACATACAGGAAAGGTCCTTGAGTCAACAATTCTTAC
chr1	17412652	CTTCTAATATTAAAATACTCAGGAAGATTTCTCTTTTCAGTTAGCCTCTGAGACCTTCAAAGACAAGATCTGTACCCTTTTTATATGGGTATTCTTATTTATATGTGTACTTCACATTGAAATGGCAGTATGTGCAATGGATTAATGAACAAGTGTGGCTTATCTTGTTTAAAGCCAGATTGTAAGAATTTAATGTGGCTGATATACAGAAACTAAATGAAGTCTGAATTCTGCTGGTTATAAAACCCAAACGAGACATTCTAATGAAATTTTTATCCTTGCCAATCACCTGCCACCCAAG
chr1	17458878	CTTCGTTGTGATAAGTGTTTGCCCAGGATAGAAGGCTTAGAATCAGAGTATAGTCCTCTTTTTTATCATAGATTTGGGGAGGGAATCGTCTTAATTTTACATTATTCTCATTACTCATCCAAGCAGTTGGAAAGTGAGTTCAGAGTTCAGAAGTCAGTTCAGGACTTGAGAGAGCTATCTGGACATTTGGAAGCATGTGTGTTTGTGTTAGTCTCTCAGTCATGTCCAACTCTTTGCGATCCCATGGACTCCAGGTTCTTTCCTTCACAGGATTTTCCAGGCAAGAATAGTAGAGTGGGTT
chr1	17493096	TTATGCAGCTAAATAATCTATAAACTCATGTAGTCACCAGTATACAGTGTCATGAATAATATTAAAATGAATAGAATATGGAAAATGAAGAGAGAATTCAATGAAAGAATGGATGCAACATGATTATCCTGCCTTCTCCAGTTTCACCTTGGCCATTTTCATTGCACTCATGAGTTTTGGTGAGTTTATCTGATAACAAGCTTTTCTTTTTTCATGTGCTATAAATGCTCCTATGGCAAGGACTTGATTTATTCATCATAACACCCTATAACTAGTGCTGAGTCTGTCATAGAAGACTTTC
chr1	17532621	CTAGTTTTTTAAGATATACATTCTGCATTCTACAGTATTATCATGCAGCCATTTATAAGGCATTACATTTTCTGGTTTTACATAACACTAAGTAGCTGCATAGTGTTTTAGCTTTAGCCTCTAAAGCTTGCCTCAGGTTTTTACTTATGAAACATAAATGCATTCATATACAAAGGACTTTACTTATTGAAACTTTTCACTAAATGAGCTTCATAGGAAGCATAATCATGAGCTACAGAATACTAATACTTCTGTTAGTTGTGTACTTGAACTAGATTTACTTTAATATGTCTGGGTTCTC
chr1	17570870	TCCAATGTCAAGTGAAAGTGTTGAGACTATTGCCAGCAATATGTACTGCCTCTGCCCCATGTGAATGATGAAATGGTACTTCACCTGTACTCAATGCCTGTAGTTGCCACCAGGATACAGGCACCACCACTAAGGAGGCTCTGGGCACAACTGACCTGTACACTTTATTTAAAGAGCTATAAAGTTTAGTGTGCAAGTAGATTGTGACACAGACAAATTTGTCAGATTAGCACCCACACACATCTGGTGCATAAATTCATTTACCCTTCATTCATGCTAAGTATCCATTTCCTATCGTTGA
chr1	17624636	GCAGGGAAAGGAAGAGTATTAGTTAAGTATTCAAGAACAGAAGGAAAAAGGTGGAGGCAGGATTCTCTCTGAGAAGCAAATCAGACCTGGGTTTAGTGGAAGTAGGATGTGAACTGTCTCAGAATGAGTATTTCTGCAACATTTTGTTTTAGTTTTTGTCTTTCTGTCCCTTCATGGTCACGGTGTATGCTACATTTTTACTAAATTTTGATTGAATAAATTCATTTATCAGGAGATTTGAAATGCTTGGGTTCCATAAAAATAAGTGCCAGTGATTTTCAATTGAAAGAAAACCTGGCAA
chr1	17647253	TGTCTAAAGTTACTACTTAAGCTCCAATAGCTATTTTGCAGATAATCCACTTGGATAAATTCACCACTTTATATAATTACGAATTTGTTGTTAATCTAAATATTCCACAGCCAAGAAAACATCATGACCTTCTTTTATGCAGGAAAGGATCCAGTTGTACTAACAACTATGCTGTAACGCTTAATGAAGAGTGTTATCTAAGCTGGTTTTACACTCAGCAGGAGTAAAAGAGATAAGTGGGAAGAGAACATAGCACAACAATACCATGTTTCTAAAGTACCAGCGACTAAATCTTACAATT
chr1	17700476	TATGGTCTAAATATTAGAATTTTGTAAAACTAGGGGTAAAAGAATTATTATATCTCACTAGCAAAAATATAGCTAAATTTATTGATTTACTCAGCACTTCAAATAGGTAAAACAGAACCATGACAGCTGTTTAAATCAAAACAATCTTCCGATCAGAAGTTTCTATACATTACTTGAATATAGTTTCAGGACTTAGCTTGAGTTATATATAAGAATAGGAGGAGAAAAGGAACAGGATAGAGTCTGATGAAATGTCCTTACATAGAAAGTATATATTCTAAAGTTACTTCAGATTAAAATA
chr1	17738941	GTTACAGCTACTAAACTCTGCTATTTTAAAGTGAAGACAGACACAGACAAAACAAATGTAGGCGTATGGCTGAATTCCAATAAAACTCTGTTTACAAAAAAGATAGAAGGTATAGTTGGAAGATTCCTGTTATAAGCAAAAAAAGAATGTACACATTGGAGACTTCTGGGATAAGCTAAGTAAGCATTCAACAGTATATTCTGAAGCAGGTGTGATCCATTATCCCCTCACTTTTTATATATGGTCTATGGAGCAACAGAGGATGTAATGGGCAAACAAATACTAAAATGGAAAACAGTGT
chr1	17782913	TACTGGAGTGGATTGCCATTTCCTTTTCTAGGGGATCTTCCCATCCCAGGGATTGAACCCACATCTCTTATGTCTCTACATTAGTAGGAGGGTTCTTTACCACTAATGCTACCTGGGATTTGCAGATGAGAAGACTTTTAACATCTTTCACAAGTTAACTAAATTACTGCATTTGTATTATATGTGCAACATGAAAGGCAAGGCTCTTACCTTCCTCTTCCTCCTGGCTCTTCCCCTCCCATGGGCTGGAATGTAGATATTATACTAGTGGTTTGTGCAGGTCTCTTAGATTTGAAGATGC
chr1	17832614	GAATCGGAAGTATTTTCCATCACAAATTAAAATTAAAAACATGCAAACAAAAATCATACTATGTGTTTTTTTAAAGGTAGAGATGTATTCTAAGATGTTTATCCAACACATTGAAGTAGTATACATTTTGGAGAAGAAGCGAACAGTAATATGGATAACCAAAATAAGATAGAAAAGAAAAGAAAACTAGAGTATACTTGCACAGACAGCAGTCTAGTTGTTGCTGTTTTCTTGCTAAGCCGTGTTTGACTCTTTTATGATCCACAGACAATGGGTGTATGACATAAATTGAGAAAAACAA
chr1	17858959	ATAATCTGGCTAAGATATGCACTATATATATATATATATAAAGACCTAGCAATGTTGAAAGTAATAGAATGGGAAGAGCTGAATAATGCCTCTTCTTGAAATGGCCATGCCCTAGTCTCTAGAACATGTAAATTTTACTTTACAAGCAAAGGGGACTTAGCAGATTTGGAGATGTGAAGATAATGGAATTTCCAGGTGTAATAATCAAAGGTGTCTTTATATAAAGGAGCCTGAAAGATCAGAAGAACAATAGGAAATGTGATGACAGAAGCAACAGGATATCGCAAGATCAAGAAAGGAC
chr1	17912165	TCTTCCTTGCTACTTCCAAACATGCAAGTTTGGGGTTTTCTATACATTGCTTGCCACTTAGTTTTCCTCTCACCTATAGCTGAAGAAACAGCCCATTCTAAACCCTGGAACAACCACACTAGGAAAACATTATTAATCCTCCCATACCATTAGATGACATTTAAATTATGTCATAACTCTGCTATATGTCAAGCTCTTAATCAGACTTTAAGCCTGCACCCTCTGAGCTGCAATCTTAAGTCCAGTTTTTAGGCCTTCTTTACTATACTTCTGCTTCAATGAATGATTAACCCTCTATTTT
chr1	17935683	TGTGAGGTTCCTCTGTCCTTGGAATTCTCCAGGCAAGAATACTAGAGTGGGTTGCCGTGCCCTTCTCCAGCGTATCTTCCTGATGCAGGGATCGAACACGAGTCTTTTGCATTGCAGGCAGGTTCTTTACCATCTGAGCCACCAGACCTGACTTGGCTAACATAAAATTGTTCACTTGCATTTCAAATTAGCATTTCTCTCTTTGTCAGTTTTGGTGCTGCCACCAGTCTTGTCACATTAGTTTTACTGTACTTCTCTGACCACTCTACGTCATTTCTGGGTAATGTCATCATGGTCGTCC
chr1	17962508	TTTAGAGGCTACAAACTGGGGCCCTGTGTTCAGCACCCACTGTACACAGTGATCAGAGCAGCAGGTGAGCTGATCCCCATATCCAGTTTTCTAGTCTGCTTGCATAGTCTGTCAGCCACTCACTATACCACTAAAAGCTTAACTGTTTAGGGGCAGTCTTATCAATATACATTAGCTGTATGGAAACTAAGTGGTGTCTGCTCTTTGTAAGTACATGAACTGAAGCACATCAGGCTTCCCTGTCCTTCATCATCTCCCAGAGGTTGCTCAAACTTATGTACACTGGATGGATGCCATCCAA
chr1	18016479	CACACCCAGCAATAACCAGAAACTGCTCCCAAATCCATAACCAAAACAGAGGATATGGGTTTTTCTCCCATAGCTTTCTCTTTCTTATTTCAAGGATGAACACTGCTCATAGAAATGTCCTCAAGATATAATGGTCCCATAGTACCAGATCATTGCATGCATCCTAGCAGCAAGGAAGACTGGGAAACTGAGTATTTGGAATTTTTAGGCTTTATAGAAGAAGAAAAATTCTGCTAAAAAGGCAGAGAATAGGGAGAAGAATTGTAACCAATATTATTTATGGTAGGAGCTAAAATTTCCA
chr1	18040787	CTGTCTCATTTAATTCTCTATAATGTACAAGAGATATAAAATTAAAATGAATAATAAAAACAAAATCTTATAAAAACAAAACTGAATTTAGAAATACTCAGTATATAAATGCCAATTACATAAAGAAACCATTCTTTTCTTCTGACCACTTAATTGAAACCAGGACTATTTTACATCTGTGATAGCACTATTATTATGACTTTTTCTTTTCCATTTCCTGTATAAATCCTTGCCTCCACATTCAGCTTAACAGAGTTGGTTTGTTCATCAGAAAATATATCAACCTCAATTTCTGAACACC
chr1	18097692	GGAGTATCCAGGGTATATTTCTGTCTGGGTATTGCTAAATATGCAAACTCAGAAATTCCAACTATGCCCTCATAATCTCCTTCACGTCAACTTTCTCTTCTGCAGTCCTCTATTTGTTAATATATTGCTATCTAGGAAGAATTTTAAAAACGATAGGCTCAGATTTTAATAAATTTCTCTTCCTCGTCTTTCATATCAAATTGGTTACTCTGAACTGAATGATATCCTCCTGGAAGGCTTACGTTGAAGACCTACCCTTAAAGTGACTATACTGGAGATGAGACTCCTGGAGGCAATTACA
chr1	18135168	TTTAGAAGATATAAAAGGTTATGATAGAAAATCTAAATATAGAAATGCTAAAAAATTAAACAAATCACAGAAAATTAATTATTTTTCCCAGGTTAAAAGGCCATAGAAATGTTGTATGGTCATGTATTTTATAATATAGCCTATGCACATCCAAGATTGATAAAAGCACTTTACCATGATATTAATCATGGCATAATGAAAGTCAGAGTGTTGCATAGTGCTGGTATGAACACTGGAGGTTTCTCATTATTGTGTACCAGTGTACCACACAAACATGTCTTTGCCTGGGGAAAGTTTCTTA
chr1	18183049	CAATCACATATGAATGGTTTTTCCCTATAAACACCCATCATGTTAACACGGAAAATATACTGTTGCAGCTTTACTTTGTGTTTCATATCCACTAACAACTTTCAAGCACTCTTTCTGCATTTTAGAATGAACTACCTAAGACTATTCCTTCCCAAGCAGAGGCCATAAATGACATTCTAGCCTTCCCTTGTAAGCAGACGACAGGCACATAACTTGACTCCTATCAGTCAACAGGTGTGATTTTTGGTCAGAAATAATAAACACTTTGTGACCCTGTGGACTGCAGCATGACAGGCTTCCC
chr1	18222604	GCACTCTGCTATTTTAAATGGGTTATCTTATTATTTATCATCCTAATCAGGAATGCCATAATGAAAGTTTTATATTTATTTTACTATCAGCACAATATAAGAAAGGTAGTTTCCTATGTTTATATACCAAAAGGAAACATACACACACACTTGCACATAATGTTTTAAACTTGTCCACCACAGTCTCTGTTTCATTTGGCACAATATCACAGCTTCTTTGGATGCAACAATGAATTATGTGCATGCCATACCAAATACAAAGCATTTTTTCTTCTTGAATACATTGGATTGACACATATAT
chr1	18273848	TATCTAATTTGGAGGAATAGAAGCAGAAAATGTCATGAAGAGAGTACTCTGAACTTGCTGCAATATCATGACCTGAATGCAAATAAGTTGATTCTCTTCCTGGGTGCCAAAGTGTGAGTGATTACAATAGCACAATAGAATTGTTATGGTAGGCAAACATAGGGAAAGAAAATGGATAAATGATAAAGTAAATCTACTACATGAGAGCAAGAGCATTAAAAAAGACAATCCCCAAAAGTAAAAAAAAAATTGCAATAAGTAATAGTGAAACAAATTAATTCAGTATGTCAAATGCAAAGGA
chr1	18295943	AATAGTAACATCAAAGATCACTTATCACAGATAGCTATAACAAACTTAACAGTAAGGAAAAAAGTTTGAAATACTGAAAAACTTACCAAAATATGACATAGAGATTTGAGTGAGTAAATGTTGTTGGAAGAATGGCACAGGTAGACTTGGGTGAGTAGAAGCCATGCACTTAAATAATTCATAAATTATCACACATTGATTTATTCCATAACATTCATTTTTATTTTTTTCATATTAGCACTGATTAATTACATTGTTATAGTTAAGATTTTCACAAAATCTTTGTATTAAAGACAAAAGT
chr1	18347492	AAAGTGATGTCTCTGCTTTTTAATATTCTACATAGGTTTGTCATAAACTTTTTTTCCAAAGGAGCAAATGTCTTTTAATTTCATGGTTGTAATCACCATCTGAGTTAGTCTCAATAAAGAGCAAAGAACTGAAACTTGACCAAATCGTATAAAGCTCAAACTTATCAATCATTCAATGAACCTGAACTAGAAAATCTCTAGAGAGAATCAGCTATGGGTTAAACATAAAAACATGCAAAACGAAACAAAAAACTACAAGCTACCAAAATAGAAGATGATGTCTCATCCAAATAGGAAAAGG
chr1	18386103	TTTAAGTATTGCCATTTTCCATATTGTTCAGTGAGTTTTATCATACTTGCCTCTGTTGTATATATCACACAAATATTGCCAAATACATCACATTTAACTTCAGTTTCCCTAAACTTGCTCTATCTTTGTTCAGATTGTTCTTACTCTAGACATCTACAACGCTCATGTTCTCATAGCAGTTCTCTCTTCAGAGACACCTTTCCAGAGAGGTCAACCCTGACCACTCTATTAATGAGTCCTCTTAACTGGTTAGTCTGTTACTCTACTTAATTTTGTCTAATTATTTATGTATTTACACCTG
chr1	18415674	AAGCTAAATTCATAGCTATGAGTCTTAAGTAAAATTTAGGCTATTGATTCAGGAAAGTGGGAGAAATGGAATGTGTGTGTTCAGAAATAGTCAAAGATTCAAAGAACATTGAACGGACCTCTTGCAATGAGCCAGACCTCCTGCAATGAGACGGACCTCCCAGTTGACATCGCCCATCCATTCTGTCCCGAGAGGCTCTCTCTCCACTTTTAACAATATTTGCTGGCTTTGCCAGTGGATGTTGAGAGAGGGAATTTCTTTTCAAGGAGAAGCCAGAGGGTAACATTCAGTTCAGTACAGT
chr1	18450361	TAGCAAAAAATTCTGGAAAATTTAAGAAAATTTCATCATCATTGTTCTAAGGAATGAACCACAACTCAAAACTTTCTATAGAAAACTATGTAGTTCTAGTAACCGGTTTTTAAATATATTCCATCACTGCTTTAAAATATTTCTAATATGCACATTTTAATATGCCTCCTGAAAGGAGTTTTAACAATGACTTTCATGCTTATAAACTTGGGGTATTAAATTCTTATAAATGCTACTTGGATAGACTTGTGAGACATACTAAGATAACTCATTCATGATTGTAACCTAAAGGCTGAAGAAA
chr1	18497119	CAACAAAAAAGGAATCTCAGTGGGATGATGGATTGTGAGTGGATGAAATGAGCAAAATGTAAGTGTAGGATAAGCAAAAGTTGGCAGGGTACAGAGAATGTTCGTTCAAAATAATTATCTTCAAAAGAAAAGGGAATTTTGTTCTACCAGCATGTAATTGAAGTTATAGGACTCTGATTCAGAGGCCAGAATTCAAGGAAAAATATTTTTCCAGAACTTCTTGTGAAAATTTGAGTTAAATAAAGAAGATAATTTGTAATCAATATAAAGTGAGCTTCAAAATTTTATACCAATCACTTTT
chr1	18546220	TTATCTGACTCTCATTAAAGCTAATTTTTGTGAATACTCTTTCATAGGGGAACACATTTAAAGAAGATAGATGTTTGCATTTTTAAGCTTCAGGAGGGAATGAGTGAAAGGAGACATCTATATAAAGTCAAATAGAATCATTCAGCCCAGCGGGTTTTCGAAATGATTTCCTAGCAGTTGCTGATATTCACTCCTACAATGATTCCAAGATATTCATTCCTTTTGAAGCAGCTCTTTGATATTCTGTGGTGTTGAAAAACAAGCTAAAAAAGAAAGAACTGAGGATGAGATTAAATAACTT
chr1	18580747	TTTTTGTAAAGGATTTCATTTTTGTAGAGATACCCATTATTAAAGTAAAAAAGTCCAATAGCTAAGGGTTCTTTCAGAGATGAAAAATGTATCCTCTACCCTCTTAGGCTCATTGTCTGGGAGTATGTGAATTAAACCAACAAGAGGCAGTTTAACAGGAGGAAAGGCAAAGAATTTTTGTTAACATTCACATGGGTGGGAGTTCACAGAAAAGTGAAACTCATAAAAATGGTTAGAATTGGGGACCTATGTACCATCTTAAAAAAGGAAAAGGGATTTGGGCTTCAAAGAAGCATCAACT
chr1	18621435	ACCACGGCAGTCAATTGGCAGTAAAAATGTGCAAAATGACTTCCTCTAGATTCAAATGCTATAGATCAGCCAAGGTTTGCTGATAACAATGCATAAAGTTTTTGCGATGAGAAGCATAGTATAGTATAAAGAACATGGTCAAAATATAGGTCCAGGTGCAAGCCCTGTGGCTCACTAATTATTGTATTTCTGGAAAGTAATGTATGTTGGCCCAAGTTTTTCATCTCTAAATTATGACAATCGTGCCTCTTCTGAAGAATTATTGTAAGGAATAGAAACAATGATTGTTAAAGGCTTTTAC
chr1	18666333	CCAGAACTCTCTGGTTCTAAGGACAGGGAGAGGGAGCACTGGAGGAGGGGCTAGAAGTAAGTGAGGTTAGAGAGACCTCTGAAGTCCAGATATTGAGCCCACATATACTGCAAATGGTTATGGGTTTCCTTGTGAGATAAGGAGTCTCTTGTTAGAAATTCAATGAACATAGTTTTTGTTTACTCCTGGAGTTAATGGTTAGGAAGAAGTCATTCTTTGGAATTTGATTCTGGGTCACTGACTTGGTGCCCAAATCAGTTTCAACTGTTCAATGCAAAGGTCTATGATCATTTAATAACAA
chr1	18700631	AAAATCCTAGAATTCTTTGGCTCTGAGTTAAAGGTTCTTTTTTGGCTTAGATGAGTCAGGGAGGCAGAATCCAAGTAAAACTGAACTTTAGAGCTGACTTTCCATCTTAATCTTTCTATGGCACTAACATTGACTATCTTCAATTATCTGGAGCACTCTCCTTTGGTTTCTATGTCATAGCTGACTCTATTTTTTTTTTCTTCTAAGTTTTAAATTCTTTCCTTCTCTTTCCTTTGCTCATTTTCCTTTGTTTATGAAGTGTTGTGTTATTCAAGGTTTTATACTTGTCTTCTTCATTATT
chr1	18736189	AGGGATCAAGCCCACGTCTCCTGCAGCTCCTGAATTGTCAGGTGGATTCTTTACCTCTGAGCCACCTGGGAAGCCCCATCTGACTCCTAAGCTTCATAAACATGTAGGAGGATTTTTCCTTGTTTTTTTTCCACCTTCACTGTTGAATCCCAGGACCTAACAGGTTACTGGGGACACAGTAGGTATTCAACAAACATTTGCTTAATGAATTCTCTTTGGTGAATAAATAAATATCTTGCTCATTGCTTAATTATTGCTAATGCTACACTGCTTTGACTCCAGTTATCATTCTGGATCTTTT
chr1	18777459	TCCCTGGGTTGGGGATGATAACCTACTCCAGTATTCTTGCTTAGAGAATCTCGTGGACAGAGGAACCTGGCAGGCTACAGTCCATGGGGTTTCAAAGAGGCAGATACAACTGAGCAACTGAGCACACATGCACGTTTATTCTTGATGCCGTTCTACCGACTTCAGACTATTGAAACCGACATTTCTGCCCTTGACATTGAAGAAGCAGAGTTCCATCTTTTAGTTTATTCTGTCATGTGTTCCATGGTGTCTGGATAACTTCTTCTGTAAATATATCAATCATCCCTGGATAAGAGAGATC
chr1	18825083	GGTATTGAAGGCCAGCAGGTGCAGCAACACATGATTTAATCTTTGGAAAAATAGACAACAATTACCAATTTGTAGTTGACACCCAGAACCATACAGAGAAGGACACTTGAAACATCATGCTAATGTACATAAATGGACGCATGTAAAACCATTGAATTTGCTCTTTAAACCTAGATTACTTGAATTTCCTGTATTTGGTGTTTACTGGCTCTAGTACTTCAGGCTACTCAAATGTTCAGCGTCAGTGTTCAAATGTCAGTTTCCACATCTGTCAAGTGGGAATAACAGTAAAACCTTACCC
chr1	18865378	TCTGCCTGCCAATGCGGGGAGAATGGGTTCAATCCCTGGTCCAGGATGATTCCACGTGTTGCAAGGCAACTACACATGCACCGCAACTACCGAGCCCACGTGCCCTAGAGCCCACTTGCTCTGCAACAAGAGAAGCCGCCACACTCAAGTATAGAGATGCTCACGCTCACTGCAACTAGAGAAGGCCCACATGCAGCGACAAAAACCCAGCTCACCCAAAATACATTAAGAAACAAAAAAGCAAGCAACAACAAAACCCAAGCCATTTGAATGGAACAGATATGCTCTTGGACACTCTTTG
chr1	18907941	CACTTTATACCATCTGATCCCCAAATGCATAGACCTATTCATGGTAGCCAAAAAAATGGGAGCGAAAATAAAATAGGAATGAAGGAGGAAATAAAATAAGGATGAATGTGGCAGTGAAATCCAGGGAATAACTAGTTTTCCTCACACTTTCGAGAAATAATCAAGTGCAGAGCTAAGATAAGGTTACAAGAGGTATCTCTCATTAAAGTTTAAATAATAGCTCCATATATTCATGAATGCCAAGTCATTTCAGTCGTGTCTGACTCTTTGCGATCCTATGGACTGTAGCCTGCCAGGCTTC
chr1	18945164	CCCTGTGTTTTTTATTACACCCATGACATAATCAGCAGGAAAAACAAAATCGTGACCTGCCTGCTCATCATGGAGTGATGTAGATATAGCTGTAGATACAGATACAGATGTTTTCATTCATATAGGTGAGATTTAACTCTGCATTCAGTGATCTAAAGAGAATTTTTTTGTCTTGCTGCTCCCCTGAACTATGATTTTTTAAAATACCTCTGCCCCACCACTTAGTGGTTCTCTAGGTGGAACTATGTCAGGAAGACAGAATACACATGGCTTCCTACATCTACATTTCCCTTCCATAGGA
chr1	18991415	GAGTACTGGAGTGGGGTGCCATTGCCGTCTCCGGTATACCTCTTATTCAAAGATAAATAAACTGCAGGGACTGAGAAAACAATGTTACAACTGAATCAAGAATATACTATAAGGGATAAATATCATTTTATCCAAGGTGCTGTCCACAGATATCCCATCTCCCATGATCGAAGTATCACTTTTCTCAGCCATGTTTTTGGTTTTTAGTAGGAGGTACAAGGAGTTTGTCTCCTTGCAAATACCATTAATATGGTAGAGAGTGGCTACCAGACTGACCCTATCAATTTCTCTCTGGTTCTTA
chr1	19008485	ACCTGGCTGATATGTGTAACCACTGGTTGTGCTCAATCTTTCTGACTCCTGGATTGCATCGTTTTTCATGTATTGCTTCAGTCGTTTTTTTGTTCTGCTTTTGGCTTCACTGAGTCTTCATCGAGGTGTGTGAGTTCTCTATTGTGGCCCGCAGGCTTAGTTTTGGGCTCCTAGTTCCCTGACCAGGGGTGTAACTTGTGTCCCCTGCGTTGGAAGGAAGATTCATAACCACTGGACCACTAGGGAAGTCCCAGGGAACACTTGCCTATGCCAAGCGCTGTTCTAAGTTTTAGGGATAATA
chr1	19050107	TATCCCCTCCACCCATCACTTTCTTTCTGTCCTATAGTTAAGTCATTTAATTCCTCAAAGCTTAATTTTGCTATAGTTTCTGAAACAAAGGCAGTTCAAGGCAGATTCAGGCCTGAGAGAGTTCCTCTAGCTCTCAGGCTGACCTGCACTTCATCCTATCCCTCAAGCTGTGATGTTTTCTAAAGTGAAAAGTGAAAGCGTTAGTCATTCAGTCCTATCTGACTCTTGGCAACCCCATGGAATGCAGCTCCTGTCCGTGGAGTTCTCCAGGCAAGAATACTGGAGCAGGTAGCCATTCCCT
chr1	19095382	GTCCAGAGCACGTACTGCACAGTGAGAAAAGGCACTGCCGTGGAAGCCCGCACAGGTGCCGAGAGAAGAGCCCCCACCACTCAGCCAGAGAAAGCTTGTACACAGCAGTGAAGGCCTAGCCCAGCCAGAAAGAGAGTAAAAGTCAACATCTGTCTTCCAAAGAACAAATTATAGATTGCATAATTATAGCACAAATATTCATTCTCCCAACCCACATTACTGGAGAAGTACATATTTTCACACTGTTGATGTTTGCCTTGACCACTGGAATATGACAAACAGCCAACTCATACTGAGGCTT
chr1	19128895	TATGAAATGCCTGGTTGTTCACATCCTCATTCAAGGAATTTCACTAAGTCAGCTAACCTTCTGGCCTTCACACTAAAAGACTTTTCTGTTATTCAGTTAGCATCAAATTCATAAGTAACATGCTGTATAGTTCACTTTGATCTTCCTTGTGTGTCTGTGTGCAAAGTCACTTATTCAGGTCTGACTTTGTGCACCCCTATGAACTGTAGCCTGCCGCACTCCTCTGTCCGTGGGATTCTCAAGACAAGAATACTGAAGTGGGTTGCCATTCCCTTCTCCAAGGAATATCCCCCACCTAAGG
chr1	19172673	AAAGCCCAAGTAAGACAAGAATCAATGAACAGGGGCAAAAGTCCAAGAGTTAGAACTAGAGTCAGAAAATGGGCTAAAATGTGTCAAATTTTTTTCTTTAGAAAAAATTAGAGGGCAAAGCAGAAGCCTGGCTTAGATTTTTGCCAAGAAGCTGGGTGTTCCTGTACAACCTCAAAACAAATGGGGGTTTTTAACTCAAGACCTTGAGTCTGTTGAGGTTTCAACTGTCCAAAAGCAATATCTAAGGATGAGTCTGTGTGTTTAGTGGCAATCAGCTATCCTTTTAACAATATTCAATCTT
chr1	19217668	AACTGAATGATAATAAATAGATATATTTTAAATCATGAAGTTTGTGGGGGTAATTCATTATGCAGCAATATAAAACGAATGTAAATCTACTCATTTAATCCAAGCCTACCATTTTGTAAACAGTGTTATAGAGGGTGATTACCCTACAAATGCAAAAGTGATGCTAGATTAAAGAGCTGGGGTTAAAAGCCAGGTTGTGACTTCATGCATCTGGGTATTATACAACTGTTACCTTGTCAAATGGATTATTCATGTATTCCAGATCATTCTACAACTGATTTTATCAAACTTCATCAAAATA
chr1	19262682	TAATCTTTCCTGCACTCCAAAGAAATGTTATATAAACTTTGTTTTTGTTGGTGGTGACTGCACTGACGTGTGAGTGCATGTGGAAAGCACATTCAATTTGAATACAAAATTTTAGTTTTTCTACATATGAAAGGACTAAAATGGATGAATGGTTAAACAGAGAAGCCTAGGATTAAAGTAGATGAATAGTTAAGAGAGAAGGCTCTTACATTATCAGGATATTCACAGAGGTCTTGTCCAATACTGTCTAGACCAGGTAAATCAGAAACATAATCAGCTATGGACAGGGTAGGAAAATATT
chr1	19298543	CAAAAGTCCACTCTATACATCTGTGTCTCTTTCTGCTTTTCAATATGCTATCTAGGTTGGCTGGGATATAATATCCTTTCAAGTGTTTTGAAGTTCTTAACTGCATTCTTTTTTTAGGTTATCTTCCATTGCCTGAAATATCTTTATTTCTCCTTGGGATGATTCTTGAGTTTGATCATCAATACACAATCAGTGTGTCCTAGGAAGACAAGTATCATATTATCTTCTCTAGTTTTTACCACTTGGCTTATTTCATTTCTGTAGAAAATAAGTCACTGTCAGTTTCTGCTTTTGTTTCGTC
chr1	19338782	TATTAAAAGCTAACTGTTAATTAAGAGAAAATTAAATATCTCAAGTGAAGAGATTTAGCGATCTTCTAGGTATGAAAAGGTACAAGTGTCCAGGCTTGCTGAAATCATTTCTTTCAAAGGCATCTAGCTATCTGGGGCCAATCCTGCTTTCTTATTCACATATTAACTCCCTGTTTACCGTATGAGAGGCAAATGTGGCAGATGGCCGCCTCCCACATCCCCCAGCTCCTCAGTGCTTGCTCAGGAAGAAGTAGCTGATGGCTTCCAAATACCCGGCTTTGTTTTCACCTGGGCTCAGAAA
chr1	19387891	AAAAAAACTCATAGAGAATCAAATTTGTGGCTATGAAAGATATGGGGTAGGGAGAGGGTAAATGGGATGAAGGTGATCAAAAGGTACAAACTTCCAGTTATAAGAAATGTTGAGAGAGGAATTGGTCTCCTTATGGGAAGTAGAATGTATTTGAGATCCCCTCTACTACATGGGAAGAATTTCAAATTCAAGATAACCATAAATAAACAGATAGCCTACCAGGCTCCTCCCACCATGGGATTCTTCAGGCAAGAGTAGTGAAGTGGGTTGCCATTTCCTTCTCCAGGGGATCTTCCTGACC
chr1	19420700	AATCTTCCCTGCTCCCTTCCTCTGCATGATCCTGGTGGAGGCAGAAACACACACAGCAAAAAAAACGAAGGAAAGAGACTGTTGTGGGAGAAGGCAAGGAAGCTGGTCGTGCGCAACCTCCTTGTGCAGGTTCTGAGCTAAGCAGGTCAGAAGAAGGGAAGAAGCTTTGATTTAAAACACAACTATTTTATTACTACACACATCCAGACATACCAATGATAGAAACGAAGTTATCTGGAAGATGAAAGTGACCTGAGATTTTCTCCAGGGGAGCAGAATAACTAGTCCCAGAGAGTGTTCT
chr1	19463497	TAAATTTTCTTTGGTTTGGGCATTTTCATGCACACATTTTAAGTGTGTGTGCGCATGCTTGTGTCTGTGTGTGTGTTCCTTCCACAGCTCGTCTTTCTGCACTTTTAATTATCTTTTATTCTTTTTGGATAAATGTCATGGCTTTTTTCAGGTCATTCACATGTAAAATATGAAACACATGTACCTATCATTCTCTAAATGTAATGGATTTGATACATAAAAGACAATCTTTTAATTTTATTCCAACTTCAAAGGTAGCTTTTCTCTCTTAAAGGAATTTCAGAACATGAATGTTATGTTA
chr1	19499117	GCTCCAATCTAATCCAGATCAACATCACCTCTTGCCTACATTTGAACCACAAATTCCTACTGATCTCCCTGACTCTTAGCATTTACCTGTTTCAACACGTTCTTCTTACTGCTGCCAGAATGACTGTATCATTCATTCATCCAGAATGCCTTTGGAACCTCTGTTAAAGATGCATCTCTTACCTTTAGACTCCTCAGAGATGAATCAAAATATGACTTCCTCTGTCTCTCAAAATCCACAGTATGCAAGCATCCCTTGACACCCTTCTCCTCTTCCAAAGAAAGGGGGAGGAGGGACAGCA
chr1	19537780	CCTTAAACCAGTTCAGCCCAACATCTCACTAATTCCTGCCCTCTGTCACTCCAGTGCTATGGTGGGCATGAGACTTCTCTCTGACCATTGTAGCAACCCACACTACTCTCAGGAAAGCAAGATATGTGCTCCCTCTGCTCTCAGATTCACGGGTAGCTTTGACATTCCTATAATTCCCCCAGCACTACTCCCATCAACATCTAAAACTTGAGAGAAAGGTGTCTCAACCCTTTCTTAGAAATCCACACCAGCTGTTAACTCTCTTGCTCCCTCATCTCAATTCTAAAGCTCCACTCACCTG
chr1	19589000	GAGCGCGTCGCTCGTCCTCCCTCCGACAGCGTTAAGTAGGTTGACAGACCCCGGTAGCTGAACAGGCCGCGCTGCTAAGCTCTTTCCGCGCCTGGTCGGGGATGGAAGCGGTCTAGAATACCCGAAAATTGTTCTTCATCAGCTCCCCTCAACTAAATACAACATAGTGTCACTTGCGGCTGGACTTTTTTACTAGCTTTGTGTCCTTGAACAGTAAAAGTATTAGTGTAGCGATGCTTGTTCCGTGCGGCTGTTGCCTTAGATAAACTGAAAAGCATCCTTCTCTTTCCTAGAAGTTCCT
chr1	19624292	GAGAGGCCATCAACCTCCTCACAGAACTTGGAAGAAAGCCAAAGCATAGCTAAACACAGAGTCTCAGATCTGTAACTTCAAAGTAAAGGAAAGGAGATGTAAAAGGAGAAAGGCTCTTCTGGGGGAAAGAGCCAAGTGAAACGAAAGTGATGAAGGCAAAAGAGGAAGCTGAAATGAGCAAGGCCATTGCTGAACTGAAATTCGGGAACTTGGGGCCTAACCCACCGCTGCTGCTCCTGGGCTCCACTTCACCTCTCTTGGCCTCTGTTATCTTGCCTGTCAAAAGTGGGCTTGAACTTGG
chr1	19668770	GAAAGAAAGAAAAAAGCCTTTTCAATGTGCTAAGGGGTGTTGTTTGTGGTGTGGAGCTGTCAATCAATGAACAGTTTTTCTAAAATAGACTATTTTCTGTGCAACTAGACTGGATACCCCCTCCATTGGACACTGACCTATCTCCTATCATGTTCCAGGTTTAAAACCGAACATTTTTTAGACATCTTTCCAGAATGAATCAAATGGACAATTAAAGGACAACTTGAGACTCTTCAGAGGTACAAAGAGAGAAAGGAGATGGAATGCGTTCCCGCCATTCCCAAAGAAACCTCCTCGTAGA
chr1	19697149	ACCCCGCGTGCCTGGGCACTCAACATCCACTGGGCTTCTGGCCCAGGTCCAGGGGCTCACTTTGTCTCGATGTCCTTATCTGCAATCCAGTTTTCCTCTAGGTGGCTTCTGTAAGAGCCCTGAGTTACTTGGTTGGGGTAACTGCCTCAGATTTGCCCTTCCTGCCTTGTAGGGCTGGACATTAGTGAAGGTCTGACTCCAAAGCAAAGGGAATCTCAGACGCTTGTTCTCACCAGACTCATCAAAGTTGTTGGCAAATGAAGGTTTCAGTAGGAGGATGACATAAATGGGTCTATATTTT
chr1	19744640	ACTCATGATCCCGTCCTCTCTCAGCTTCACCTGGCTCTTTACTTAACCTCAAGGCAAAAATTAAAAATACCAAAATGTGACCAGAATGAGCACATTCTTCACATGGACCCACATGTCCAGCTCCCGCCTCCTGCGGAAGCCCACACCTCTACTTCTGTGCCACGGTGTGCTGTTGCCGTGCATTGCTTAAGAATGTTGACGAATGGTGCCCGTTGGCCCACACTACACATTCATGCGATCTCACCTCAGTGTGCGCTCATTTTGCTTGGCCATCCTTACTCCCCTCTTTTTGTTCCTTGTC
chr1	19780845	GTGAACAGCTTTTGTGAATTAGAGCTCTTGAGGCTTTTTACACTGATGTAATTGACATTGGACTAAGGCTTTTGGTAGTGCCAAGCCACTGTACTGTTGCTGAAAAAGGAGACACTGTCAAGTAAATGCTTAAAGATCAGACAGTGTACAATTTCATTTCCATTAATTTCAAAAACTTGAGGAAAAAAGTTAGCCAAACAGGATTAAATTGGCATGTAATCAGAACTATCATTATTGAGTCATTTTGAAGCCATCTTTGAAGTAGAAAACTATTAGAGTTAATAGTGGGTTGTTTCTTTTA
chr1	19818388	AGCTAGCTTTTTCTGGTCAAGGGAAAATCTACTAAACGAACTTTCTTCTGAACTGTATAAGCTATTTCAAGGATAAAAACAATAAAATCACTCTGAAAGATTTTACTATTCACAGCTATCTAGGTTGGCATAAGAATGTTCCAAATAATTTGTCCTTAGTCACACACATGCTAAATCACTTCAGTCGGGTCCACCTCTTTGCGACCCCACGGACTATGGACCTCCAGGCTCCTCTGTCCATGGGATTCTCCGGGCAAGAATCCTGGAGCGGGTTGCCATGCCCTCCTCCAGGGGAGCTTCC
chr1	19859376	CAGAAAATATTTGACTATGATTATAAAATTATTAATAAAAGGCTACTAATAAAAGGCTTCAGTACCTGGCATGTGGTCACCAAAGTGCTTAATAAATGACAGATAACCAGTGACATTAATTTAGGGTGACGATCAGAGGTAACCAAAGAGGAAAGTCATAGCACAGTGATAAAAGCAGGGATTCAGGAGGAAATTTATGATCTTGGCAAGTAAAGTTATAAAACCACGTCATGCCTCAGTTTCTCCATTTGTGCAGCTGGGATCATTACAATACATATCCTCCAGGGCTGCAAGGTACATT
chr1	19898491	CTCCTCTTATGTATCAGCAATAGTAAGATTTTCACGTACATTGTCTCATTTAATTCTCACCATGGACAGTACTATTACAAACTCCAATTTCATAGAAAACCAAAGCCAAAGAGATAGTAACTTGCATAGATCCCACAGCTAGTCAATTGTGGATGTGAGAGACAAACCCAGGCAAACTTTCCCAAACTTTCACTTTTGAAGACAAAGTTAGGCCCTGGGGTCGCCTTGCTTTGTTTCCAGTCCTACGTCCACCACTTATGAATTGTGTGATGTATAGGAAAGTCACTCTCAACTTCAGTTT
chr1	19947866	GTTTGCACCTCCTTAGTGTGTGAAACCAGTGGGTGGAGATTTGCCTGTAAAAAATGAAATAGAATGGAATGGAAAGTGGAAGGACTTGCAAGTACTAAAGATAAATATTGCTCTGTGACATTTTTGTCATGTGTGCTCATGTGTATTCATGTACACGTATGTGTTTGGTATCAGTAAGACATATTTCTTATTGTGGGTCTCAATCAAACTGCAAAACTCAGTGAAAACTGATCTAGTCTATCCCATTGCCTTACTGTTGAGGAATACTAAAATCAATTCTAGAAAATGAAGCCTTCAGGGA
chr1	19974901	TGTCCTGTTTTCTTTGTGATACTTATTCACAGTTCAAAGTCTGCACAGGAGCTTTAGATTGTCTGAAACTGAGTTACTGGGTGTGTTGTGACTGCCAGGGCAGCAGTGAAGATGATGGTAGAGAGGAAGGACCAGCTTCCTTCATGTTCCGCAGTAGAAGCTGTGGTGCCTCAGCCTCTACACAGCTTCCCTTTTGAACTTCCAGCATCTACGCACATCCTTCTTCCCATATTCACAGTTATGCAAAAGATGCTTCATTCCCGCTCGCTCATGTAATAGCTGTAAATGAACTCCTTTACTC
chr1	20025802	ACTGAATGCATACTATGTGCCCAGTGCTCTAAAATTATGTTTAATCCTTCCCATAGGAATATCTTACTTCTGTTTTCCACTGTGCCTGAATTAGTTTTCAACTGTGCTAATTACCACAATTTTAATGGTTTAAAATAACACGAATATTATGTTGGCATTCTGGAGGTCAGAAATCCTACAGCCAAAGTTTCAGCAGGCCTTATTTCTCAAATCTCTGCTTCTGTCAATATAACTTCGTCTTTGAATCTGACTTCCTGGTGGCACTAGTGGTAAAGAACCCTCCTGCCAATGCAGGAGACTC
chr1	20063560	AGAGTATATCTAACAATATTTCAGCCTGGAATACAGATCAGATATTCAGTTATCAAAAAACAAAGTCCAAAGTCGATTCTTTCCTTTCTGTAAAACCATTCTGTCCTTTTCTTCCACATCACAGGTTTTGAAGTTTTGATTAGACTAAACATTTTTCCCAAATTGGCTTTGACTCCATGAGAAAACATGTGCATAGCTAAGTGAATGTAAGATTTTCTTTTTATGCCCACTATGCTGTCATAAGCAGAAACTCCAGAATGAAAAGGGAAGAAATGACCCAGAGAGCTTTCAGAAATATAAA
chr1	20096547	GAAGGTCAGTAAAGGACATGAAACTAGGATGATGTCATTATAATTGGCTTCAGTTCAGAAGTGGCAGGGTGGCAGTTAGCCAAAAAGGCACTTTGATGTTGTTTGTTTATATATTGCTATTTAACTATCCAGGTCTGGAAGTGGAGATTAGAACAGATAATTGTATGGTGGATGACTGAATATTGTGGTTACTGCTTTATTTTAAACTCTGTTGCCAGAATGCAATGACTGTACTTTTTTTTAGAATTTTCAGTTTTAAGATGCACTTCCTCCATGCCTGCAGATCTGTAGGAGCTTCTAT
chr1	20145329	CCTAAGTGAAGGGCCACTTAGCTGGACACTTTATAAAATATATTATGTTAAGTAAGGTGAAGTTCACTGCCTAATAGGAAGTTTTTCTCATTGTTAAACAGTTCTGTTTTCACGTTTTTATTCAGATCTTTGTCTCTTAGTATTTTCTACATGTTGAAATACAGACTAATCTGGAAAAATACAGATGAAGTTTTCCTGTCCATTCTACCTGAAAGGCTTCATTCAGTTTCTCTAAATATGAATGATATTCAGTTCATCAGCTATTCCACCATGGACATAGTCTTTGGACTTCTCCCCGTCC
chr1	20180931	TTTCTTGGATATCTTATGCTTGAGTATAGCACATTTCCATGGATTGGTGAAAGACCTCTTGATGAATATCTGAGTGACTCAGCAGGGTCTTGAGATGGAAATCTGTGAGGATGTGTGTCAGTTGTTCACTACAACTGCAGCTGAATTAGATGCAGACCAAAGGGGTATGATGCATGGTACCTAGAACTTCTTTCCAGGCTTCCCCAATGACTCAGCGGGTAATGAATCCTGCCTGATAATGCAGGAGACACAGGAGACTGAAGTTCGATCCCTGTGTGAGGAAGATCACCTGGAGAAGGAA
chr1	20225147	GACCTTCAGCTCTGATTCCCACTGTTTCTCCACTTGTCCAAACCAAAGAATTAAAAGTTCATCTGATTAATATATCTGGAATATTGTGTACAATTCTAAGAATTGCACATTAAAGAATATTTGAGGATTTGACATAATTTCTAAAATGGTGGTTAATATATAGGGAGAGCAAACCAGCAAATCCTAAAGGAAATTAACCCTGAATATTCATTGGAAGAACTGTTGCAAAGCTGAAACTCCAATGTTTTGGCCACCTGATGTAAAGAGCTGACTAATTGGAAAAGGCCCTGATGCTGGAAAA
chr1	20257029	AGGAAATTTCTCAGAGAGACAGTTGGTGGGGTTGGTAAGCTGAGGAGAAAGAGGGAAGGATGGGCGGTGGTGGAAGGTTGGGGGTGAGGGAGAATATATGGAGCGCAGAGAAAACCTGAAAGGAGGGTGAGAACAGCTGAGAAGCAGGGCGCGATTGGAACGAAGGGAAAGTGATCCGCATGCTTTTGGATTCTTGACATCTATACATTCCAGAAAAAGATTTAGGAAAGAAAGTAATAGAGGGAGACTGGAAGTTCAGCAATTTCTTCCTAGAAACTATTTATCATCTTGTTGTTCAGCC
chr1	20300143	ATCTCATCAGTCACTGTAATATCTGGCTGGTAAGGCTGTTAAACATAACTGACCAGTAACATAATTTCTACTAAGTAAATATATTGTAGCTGCAAAACGTGAAGTGACTCCTTGCCCACTGTCAGTTACTGAGTCAGCACAGGGATCGGGAATGGACATAGAAAATTCAATAACTTATATATCTTCAATATTTTTTTGCAGCACAGAGAAAACTAGTCCATGAGATGACTTTCATACAACATGCTGAGACTTCATTCCCCACTCTAGATTGCATTAGCTTACCTTCATTGGTTTTTGCCCC
chr1	20332630	AACATCACTTGAGAAACTACTATGGTTTGTGCACTGTAAATTTACAAAATTGAGACAACATACACATGCTTTCAAAATGATGGTAGTCTGATGGAAAAAACAGAGTTAAATAAAAAACTCTACTATAGGTTGAGAAATGCAAAGATGAATGTAGTGGGTAGTAGAGGGACAGTCAGGACAAAGCTCAGAATTGTATAACCTGTTGTTTTGGAAGAGAAAGTAACTTGAGTGTTGTCATGTAGAATTGCTGTACTCAGTTGCTCACTTGTGTCTGACTCTTTTTGACCCCATGAGCTGTAGT
chr1	20382108	ATTCTAATAAATTTGGCTGCAGAAAGAGGCACAATATGTCTCATCTTAGTGTGTTCTGCTGTTTTTGGCCCTTTGGTGCACATGACACCTGAATGCAGACGCACAGCTGAGAAGCGACAAGCAGAGCAGACAATGTGCCACGCACAGGACTGAAGTCACTTCTGGGCTCTTCATTCATGTGACAATGTACGTGTTTTACAGTTATGTTCAGTAATTCACATGCTGTGATGTAACTGCACATGGATGCTTTTGTGTGCATATTTGCATATGTGTCTATGTATCTAAAAAGGTAGTAAACTTG
chr1	20421967	AGTTTGAGGAAGCTTGGCCCTCTTAACAAATCAGTAGATGATATACTATGTGATTTTTATGTTAATACACTACTTCTACCATTTGAACTTGCTGCATCATTCATAAACTAAACAGATAAGAAGATTTATCTAAAAATAGCTTGCCCACTAGCATCTTGTTAATAGAGAGTGAGCCAATCATTCAATTATTTGGTACATTAGTTAGGAATTTTTCAGGAATGGGTGTAGTTTTGATCAGTTATTTTGCACATAAGCAGTTTCATTCAAGACATGTATGTTGCACATAAACAAGACAATAATG
chr1	20463835	TATTACCACACATTGGAGGCTTAACTCTAATTACAGATTGGACATGTGAGCAAACAGTATCTGGGACACTTTCCCTCCTTTCGGAAGGCCCTTCTCCACGTTTACAAAACTAGGCTATCCTTTTAATAACTAGGAGTATTAATAAAACGCCTTCTGCTCAGAACAAAAGGTTAGTGGGAAAAGACCCCTTTCAAAGTCAGCATATTGACAGTATTTATTGTTCTTTTTGGTAGATGGTATCTCCCCAACAAGTGTCAGGGGAAGGTAGTTTTTTATTCAGTCCTTTAAACTGAAGACAGTA
chr1	20502830	ATGTTTCACAGAGGCACATTTTCAACTCAATATAAGTAGTATTTCTCCAGATAAAGGCAGTGGGATCAAGACCTTAAGAGTATGGGAAGACCCATGCTTTTTCTGGGTTCTAGGGACTGAATTTGCCAAGTTGGGTAACCATGGAAGCCAATTTTGCACTATCTTGGGTAATATCAGTTGAGTTCTCTATTTAATCCCTAGTTAAATTTATAAAAATGTGACTCCATAACTCAGCAAGTGTTTATTGAACTCCCGGCATGTACAAACCCTCGGGATGTAATTTACACTATGCGAGCATGCG
chr1	20542211	TATGGAGACCATAGTGAATGTTGCAGTCTTGGTTTCAAGGAACTTCATTCAATCTGCATTTTGAGACAGTTCCTAAAAATCATAGTCATCCTTCCCTTGCTATTAGACAAATATCTGGATATGAAATCCTCCTGGATCAGAGAAAAAATCGAAACAAGGTATCTTTATGCTATTTTGTAACCATGCAAACTTTTTCACTGTATAAATGGTAACATCTGATACTTGTGACATTTATTCTCTTTCTTTGGTAAGAGTTGTTGATTTAGTGGGCAGGATGGACTTTGTATACTTGGCCTGTTTT
chr1	20588980	GTCCTGCAAAGGCAAGGGGATGTTGTATGGAGAAAATCATGTTATAGACTACTGAACTGAAATATCTCTTAAAATACACTATTTTATGGAAATCATACCCTCCACAAGGAAATGCTTAGAAACAAAATCATTTCAGTAGCATGGCTTCTATGAACTGAAGCCAAATGCTCAAAAATAAAATTCAACTTCTTAATCATATTCACAAATTGAGTGCTTGGGCAAAAGACCAACTTAGAACTGGATCCCCAGACTTTGATTAATTATGAAAATGTCAAAGTTGCATAGACTATGCTGCAAAGTC
chr1	20617248	CTTTGACATAGTTATTCTGGTTCCCTGGCTTCACATATGTGAATACAAACCCTTTGGATCAGACTTATCTCTCCTGCAGCTCAGTCACTTAAATTCTACTAGGACTGACAATCTGATCATACAATACTTCTTACTCCTGTTTCAGTTGTACGCCCCTCATTTGGACCTGTGGGTAGTTTCCTAACTCACTGGGTTTGCTTTTTATTCTTTTGTATGAGCTAACTCTGTATGATGACTCCCCATTAGGAATTGTCAGGAATGTTGAGTTTCCTCTCTAAGAGGTGTTTCAGCATCTATAGTG
chr1	20668158	AAAGCAGTTTTCTTCTGAAAAGTGAAAGGTGCTTAATAAAGTCATATGTAATTTGCCACCATCATTCAAAAGAGAGCACGCTGGGAAGCAAACTCTGAAACCACCCACTGGCTGTGGCTGGAAAGACCTCCTGACTTTCCATCTGCTAGCATTTATGAAAATAGAAATGCCAATGCCCCCCTTGTCTCTTTCTATTCAATACTAATTTCAGATCATATTGTTGACTTGTGACCACAATAAGGGATGACAGGAGAGGTTTGGCACTCTCTATGGAGTGTCAGAAAAAGAAGCAGCTAAAGAG
chr1	20697027	GTTAAAATGAGGAGTATAAAACCAATATCCCTAACTGTTGTGCTCTCACCTAAATTAGGTAGATAAAATTCCTTCTAAAAGTGGCTTCTACACTCTCAGAAGATAGAGAAGGGAGAGCAGGTAGAGATGACTGATCAAGGACACTTGGGCAAGTGTTCCACTCCCTCATCCCTACTCCAACCTGAGTGATTTGGGGGTCTGTTTCTATTTTCTAGATAGCCTTTGATTTAGGTCAGGACTCAGTAGATAAAAAATGTTTGCAAGTATATTTTTGAATTATGGTTTTCTCTGAGTATATGCC
chr1	20740439	GGCAGTTCAACTTTGTAGTTCTTTCTGGAACAGCACTGAATTTCTGAATTTAGGACATGATACGGCTTATGCACACATAAAAACTTCACTAGATAGTTACTCTGAATGCTGTGAAAACAGCATCTCATGAAAGATGTTTGCAGAAGTAATAAGAGCATGCCATACAATCACATGCACTTAGAGGGGGAATTCAGAAGTACATACATTCCTTTCTCTCTCTCTTTTTCAATCCTTCCCAATGGAGACAAGTCATGCTAGAGCTTGTCAGTTACAATTATTGGATTTCAACATATTTGACAAT
chr1	20787519	CAAAACCCTTATCACATTGTATTATAATTACTGTTTATAGTCTAGTTCTCTGACTAGGCAGAGAGCTTCAGGAGATCTTAACCTATTAATCTTTGGATCCCAGGTTCTGACATAATGTCTGGCAAGTAGAGGATGCTCAGCATAAATCCAGTAAATGAAACGGAAGAGAAAATGTGTGAGATTTCCTCATTCTGCCACTAACGGTGCACGACCACCTAGCTCTTAACCCCCGTGAATCTCACCTTCTTCATTTGTACTGTGGGTGAACTAAGGAGTTGTGAAAGCCTCAGGAGAGATCCTG
chr1	20811245	TGAACAATATTTGGGTAAATTAATATCAGAAAACAAACATTAATGATACATTAATAGCATTATTACTACCACTATGCGCCAACATTTATACTCCAGATCAACTGCATGAAAGAGGATATCTTGTCCCTTAAACACAGTATATTGAAATTTCTTTTTCAAAAAATATGTACTTAAAACATCCGATATGGCTACATACAACTCTCATCTGGTCAACAGGTTGGGCAAAAATAAATTATTATTAAAAATTTTTAAATCACAAAACAATAAGCAAATACACAAAGAGTAAACATAAAGCCACACA
chr1	20901182	GCAACTGTAATTAGGTGCCATTAAATGCAGTGAAATGTGGTGATATAATAAAGGACTGAAATGAAAGAAGGAAAGAAGGTGAGTTTGTCCAGAAGTTTGTGCAGGAGAGATCTCAAAAAGAAAGTAAATCTTGAAGGTCAAAATGTAAAACGAACCAGAGTCCACTGAACCCATGTTTATTCATTAATGATTATGTGACAAAATTGGCATACTTGATTTTTATTTTTCCCTCGTGTTTGACTTCCTGTAGAGTCATTATCTTAACTCACCATTTTCTTTTGAAATTAACAAAATGACAAAA
chr1	20929127	CAGATTCTTTATCGCTGAGCCACAAGGGAAGCCCCAGCTAGTTGATAGTAGGCACTAAATAAATAGCTGTTAAGGAACTGAATGATAATGTGAATTCTCAAATAGCTCTCTTTTCTTAAATCTAAGTTAAACACTTCATTAGTTCTTTCTGCTCACCCTTCAGCATACTTATTACTCTGTACTATAACTGCCTACCATTTGGTATATATATGTAACTGTCCCATCTCTCTAGGGCTTCCAGGTAAGAGCCTTAGAGTTTAAATAACTGGCTCTAGGCATGATGCAGTGGGGCTTCCCAGGT
chr1	20977042	GGAGAAGCACAGTTTAAATAATAATAAGAATTATCTGATGTAACAGGAAGAAAAGATCTGATAACTAAGAGTTATTGCACACAAGATAGCAGCCAAACATTACATATACACAGAAAATAAGTCAGGAAGTCATTCAACATGTGGAAGAGACAAAGACATGGACAGGAGTGCGATAACATGGACTATAATCAAGTTATTCTTATTCCTGACCAAATTCCTAATTATGGAAAACCATGGTGAGAGAGGACAGCATCTTTTCACTTAGGGATCTTAATTTCTGTTGTTGCTCAGGGGTAGAAGA
chr1	21027160	TTTTGGGTTAGTGCTGTTTCAGCGATGTGAAAGTCAAAGGAGATGAATGTTTTTAAAATGTAGTAATTTCAGCTGTGTTAAATGCAGCATTCATTAATTCATTTCATTTACGCATCCACAAAATATTGGTTGAAAGTGAATATGTATCAGGCAGTGCTAATTTCTGGGATTAGAGAGGTGACAAAAATTAGAGCTAAATAATGCTGAGATATATAGCACATTTACTAAGTGGTAAGCTATTCCCACACTTGTTACACATGTAAATTTTACAGTTTTCCTCACAATGGCTTTTATGAATTGT
chr1	21063422	ACTTGAAATCTGTGTCATTGCACTGTACCTTCGTCGATCACAATCTCTGTTTTAGGAGTTTTAAAAATTGTGTCACAGGTATTTTGGATGGGTTGATGTGAAGGTGAAATAAAGCCATATACAAAAGGATTTAGTAAACTGAAAATGCTTTTATAGACTCCTTTGGTTTTAATATTATTATTATTATTCTTTCTCTGATAGCACTAGGCGGGTAAAAGGAAGGTGTGACCCTCTAGCATTAGCCCTTATTTCTAATCTATTTTATGTCTTCATACTCTACATATTTATAGTACAGTGTTTA
chr1	21110041	TAAGACAATCGCAGTCAAATGAGAACTTTCTGATACTTGTTTTCTTCCCTACTACAACTTTGTTACTGTGTTTTAGAAACTGCCTTTAGAAAGATGCTGAAGGAGCAATGTAAGCCCTAGGTGGGGAAGAAGAGACGGTTCTCCCTTTTGTTTCCTGGGCCATGGACATCTTGCCCAAATCTCTTTGCCCAAATCTCTTCTGGGCAAAAGGAGAGATGAGTTTAGATGGATAGGCAGCAGACAATTGATGCAATGCCCTTAGGGCATTTAAAAAAAATACTTAATCTACTAGAGCAGTAGA
chr1	21141113	TTCTCTGTCCATGGGGAGCCTCCAGGCAAGAATACTGGAGTGAGTTTCCATGCCCTCCTCCACGGGCTCTTCCTAACCCAGGGATCAAACCCAGGTCTCCCACATTGTAGACGAATTCTTTACATTCTGAGCCATCTTGAACGGACTATACATTCTGTAAATCTTAGTTTTACAATACGTTTGAATGGAAAACACTTACGAACATGGGAATACATAAGCAAACTCATTATTCTAGGGCCACAATTCCATAGTAGCTTCTTTTTCAGAGTGCCACATTTTCACAAGAAATTTTCTTAAAATT
chr1	21185178	TTCTCCAGGGGATCTTCCCAACCTAGGAATGGAACCTGGGTCTCCTGCATTGCAAGCAGATTCTTTACCATCTTAGCCACAAGGGAAGACTTGGAATTAATTATCTCATTAACTCCATACAAATTTCAGGGAGAACCTTAATGACACTGTTGTTGATGGATGAGAGAGGGAGGGATACAGAAATAGTTAGGAGCTTGTAAAAAATCAAGAAGCAGATTTTGTGCTTCTAACACTAAGGTAACAGATACAAAGATAAAGAGAAGTAGAGAAGCTTGGGACAAATGTAAGGATGTGAACAACA
chr1	21224359	AAAGTGCTGCTTCTTGGGATAAAGACATATCCTCACAGTACCATCTTTTCCTATTGTGACATTAGTATTTGAAAATCGGAAAGGAGAGAGAGAAGATTACCATGTGATATCTTATACCCTAAAATTTGGTTAAAGCAATGTAGATGGTAGGAGAAGTAGGAAGACAGTGGAGAAAGGCACATGTTAGGAATTGCAACTTTTCCTGCTTATGAAACAACAAGGTTTGAAATAGAGGAGACAGTCTTTACATTTTAGAGAGTGAAATTACACTCCATGTATGCTTCTTGGAGATCTGCACATC
chr1	21255267	TATATCTTTCCCAGTTTCAGTACTTATCAGGAACTTGTCGAGTCACGAAAACAGACAGCTATTTAAATTTAACATGAGAATGAAATTTTTGCACTGTAATTCTTAAAATCCCACAATGCTCTTTCCTCAAAGGATCATTTCATAGCAGCTATATGACAGGCTAAAAATCAGAACATGTGGTTCCTTATCACAAGTTTTCACTAAATAGTTTTTGCAACTTTAAACAGAAAACTTCAACCTTTATCACTTTATACATATGTGTTTGTGTATGGATTTTGGACTTGGAAATCTCTAATTCATC
chr1	21295094	GAATGTGCAATATGGGGAAATCATTGAGTACTTCTTGCTCTTTCATTTGATGAAAAAAAATACAGAAAGACACAGTGTAAATTCATGGCAAAACTTAAACCACAGTATCAGCAGTATGAATATGAAGTCAGTGCTTTTTTCCCCCATTCTATTTATATAAATACAAGTAATTATGTAAAGACTTTATTCACAGGGATGCCAGATGTCATTAATTTTCATTTATGTCACCATACAAGGTATTAATAAACAACTTTCAATAAAAATATGTGTAAAGGCTATTGATATTTATATCCTGGAAACC
chr1	21334603	ATACTTTGAATGTTGAGCCTCAAATGATTTATTACAGTGTGTAACAGAGGGAGGGCTGGGGGGAAAAAAAAACAAAAACACTCTTGGTTGAACTTGCAGGAAGAACTCCTAAAGCCACAGTTCAGAACTAGGTCATGGTGAAAACCAATGTTGCTTCTACAATGGGAGGTTGCCTGGCTGCTTGGGAAACTTCCGGTATAGCTGTCAGCCCCAGAACCACATCATCACTGACATAACGTGCTAACCACTAAGATTTATGAGCTGACAAGATCATAGTCATTACAGAGGGGAAACCACATCT
chr1	21391430	CCCAAATCTCACAACATATCAACAAAACTCAAAAAGTTGAGGGTGGGAGGTGAAGAAAAGAGGAAATACAAGTGTGCTAATTGTCTAAAATGCCATAGAGGAAATTAATACTTTTAAATTCTGAAGCTGACAAATACATGTTTGTGCATGCTATGAAATCTATCAAAACAGCCCTTTAAAGAACCGCAATAACATCAAAAGTCTGTGTACCTGCCATCAATAGATGACACAGATCTGTAATAAAAAGTTGTGTTCTGGTAGTGATGGTTTACTGGAAGATAAGGTTGATTATTTCTATACT
chr1	21417319	TCTGTAAGATTTTATGGAAAAATTGAAACAAACATTTTGGCTAACCCAGTATTTTCCGTACAAATTGGTCTTCTTACTTTATGTATGTTTACATCAAGCCTAGGTGAAGGAAAGAATATGTGAAAGAGAAGGATAATAACAAAGGTGAGATGGGGGTCTGACCACTGAAAATCTTTGACATCATCTGCAATATGTACATGTTTGTTCCTGCAGGCATTAGGAAGCCTTGAAAGGTTTTATGTAGGGGAATAGCATGACATATTTGTTTCATTTACAAGTAAGAAAGTATTAGAGAATCATA
chr1	21465886	AGAGTCAGATAAGACTGAGGGACTAATACTTTCCCATTCCCATGGTGATCCACTTAGCCTATAACAACCTGATTTACCAAATACCTCTCCTCTATGCAGACTCTGTTTTTAGTTTCTCATCAAAAAAATGAAGAGGAATCTTTATTATCAAAACGGAATGAGAACAAAAGTTGACTTTCTATCCTGGAAAGAGATGATTTGCAATATAGAACAAGGTTAAGGGAAGATACCAGACTATCAGGGTGGAAAGAAAGGGAAAGGGAGACACATGGTTTGAGAAACATATTCAGTATATTTACTT
chr1	21495419	GAGGAGCAGGGATCTCCAGCTCCACAAAGCCTGATAATACATTTGATTTGGCCATTTAATTGTATGCTAAAACAGTCTTGTAAGTATCTGATTGCATTGTGCTATTTGTCTTACTAACTTATACTGTTTTATTTTTAGTAGCTTGTTTTGTTATTTCCCTCTTGGAATACTGGAGTATTGTGGTAGTCATTGAAAATCCGTCTTTCTACACAAGTCCTCAACCCTTGAGATCTAATGCCTGAAGATCTGATGTGAAGCTGATGTAATAATAATAGAAATAAAGTGCATAATAAATGTAATA
chr1	21535216	ACTGACTGTAGTCGCTGAAAGCCTGGTAAATGTCTCCTGTGGGCTGTCTGTGTGTCGGAGGAAAAGCAAGGTCACTCCAAGAACGTTGAAGAGGCAGATCTACTTTGCATGTTCCCCAGTGCATGTCTCCTGGTGGCTACTGAACTTTACTCCATCAAACCAGAAATATCAGTGATAGTGATGTGGTGTCCACAGCTGAAATGTTCTTCCTTCTCCAAATAGGAAACTAAAGGTGTAGTGACTGCATAGCTTCCTTCCTTGCCCTTAGGACCCACTCAAAAAATGAAGCTCAAATGATCAT
chr1	21570020	ATCATTTAAATTATTTTGGGGTTAAACTTTTAAAAGTCATGATTATAAGTAACAAATAAATTACAAAGCAACTGAATTAAGTGAAGTCAAATTTTGTGCTGCACTTACTGAAATATGTCTACGTGTAAAATACATATTCAAAAATTGCACCTGGAGCTATAAAAACAACACGGGCAATTTGAGCACGTGAATAAAATACTTAACATTTTGTATTTTCAAATTACCTTTCATCAAAACTCAAATTTCTATCTGCAAATTGTTCTAGCAATGTTTTCTCAATGATTTTCTTTGGAGCCTGATT
chr1	21619879	AATTCCCCATAGCACATCAAACAAAGCTAGGATGTAACTAAGCCTTAGAGGAGAAAACTTCCAATTGGAATTCAAACCTCAATTTCAGTCATTTGACTATCTTCAGTCCTTTGCCCTATTTGTTTCCTATATAATATCTACACATATCTAATACAGCACATGTAGGTATTATTTCTACAATGTAGTTTTTAGCTAAAGCTCTGTAAAATTTCTCTCAGCACTTTGATTATGTGTACAACCCTGAAGGGAAATTCGGCAGTACTTACACTTCTAAACGAGTATGCCCTGTGACCGAAAGATT
chr1	21698183	CTTTAAACATTTCTAAGGAAAAAAAAAAACAAAACAACAATTTGATAGGAAATCCCAAAGCATTCATCAACTTCAAAATCACATGACTTAAATTTCAGAATTAGCATTGCTAGGCACCAAATGGAAAACATTTCGAAGTTCACTGACAGACAATTTCAAGTATGTAATATATCCTTCATGTAGCTCATTGTAAGACCCAAACCTCCTGTAACCAGATATATAAGAAAAAAAAATCTTCATAAGTCTTTTTTTATCCATAATTTTAAGGAGAACAACATGACTACCTTTCATTTCTCTTCAT
chr1	21739742	ACGTAGTCTGGTATTCTCATCTCTTTAAGAATTTTCCATAGTTTGTTCTGATCCATACAGTCAAAGGCTTTGACTTAGTCAATCAGGCAGAAGTACCAAAACATTAGTCATATTCTATTGGTTAGAAGCCAGCCTTAGATCCCACCCCCAGTCCAGGGAGGAGATTATCAAAGGCATTTTCGGATCTACTCAAGAAAGCATTGTTCTCTACATTCTAGTCCAAGAAATCCTCCTATCTTTACTGGATTTATAGTCTGAAGAAGCGATAGAAAAGGACATCCCTTCTGACCACCTTGCACTG
chr1	21772241	CTCTCTGGATGAATTTGCCTCTTCAGACTTTTGCCTGGCAATTTTTCCTGAAACCTCAGTTCTCTGATGGATTCAAGAGCAGATATGGCTTTTCAGCTGGGTCAGCTTTTTCTTGTTGTAGGGACAGCAGTGGCAACTTCCAAGGTTTTCGTCTGTCAGAATGAACCCAGAAGCCTAAGTTATACAGAATTGTAGATTTCTAAACTTGTAGGCACACATAGTAATTAAACACAAGATTTAAAAATGTTCTACTGGAACTAAATATCTTATCATTGAAAAATATTTTAAAACATTAGGAAAA
chr1	21825677	TAATTTGTTATAGCAACAATAGTAAACTAGTACTAAGGGCACAGGAATATATTTTAAAGAAATAAGTAATTTTATTAAAAAAAGCAGAATCCTATGGAATAGGAGACAGTGAGCTATTTCTAGGAAAATAATTACAGTTCTCAAGCCAGAGTATCAGAAAACACTTCTACTCCTTGGTTCTGCAAATATCAGTTATAAATGCTTACTAACTTATACCTAGTTTCAGATTATGTAAAAGGCTTAAATATCTTTAGTTTCATTTTACAGTGAAATTCATTTTAGCAGAAAGAAAAAAACCTAC
chr1	21854260	TCCCAATGACCTCAAACATTCCAGGAATGCAACATGACCCTTCCCAAAGATGGACGGTCAGCAGGGAGCATCATCATGTGGGATAGAGATGCTTCATTTACTTCCCCAGAGGATATGAAATGAAAGGTTCATGTGATTCTATTTTCAAAGCTTCTGTTTTGGCTCCCTTCTGGGACTCCCTTGTATAATGATGATGGTTTCTTTTCAAAATGTGTTGATGCTAAAATATTTACTATATCTTAGAAGAGGAAGCTATTTACAGCTCCCATATCGTAAAAACTTCCTGCTTAACTACTCCCGT
chr1	21901167	AAATTTCAATACTGGCTTTAGGGTGACAAGCACAGATACACCGATTACTAACAATTTAGTTGACACTCTGGCTTTATTTGGAGAAAGAAGGGTTGGCCATTTAGATTAACTCATAATTCAGATCCATTGATATCGATTGCTTAGAATGATGTATGCAAATATAAGACAATGGAACTTATTTTAAAACTTTTTTAACTTAGGAACTCAGCCCTCTGGCATTTAATCATCTGGTTCCCCTTTCTTGCCAGCCAAAACTAACAGCCAGAGCTCCTTAAGAAGAGGGATTAGATGTGAAATCCTG
chr1	21938077	GCATGGGCTATAAGTACTGCATGATTACCTATAAACTATATGAGTGAAACAGTTACTCTGATTAATGCCCAGTGCAGCTTGATGGCGAGTGAAATTAGGAATGAAACACAGTATTTATTGAGCACACACTAAATGCCAAGCTCTATTTTCAATGTTATGAGAGATAGAAAGCTACACATGGTGGTGTCATTGTTCTCAAGATACTTTTTATCTTATATAAGGGGAAAGGACAAGTACATAACTAATTATAATTCAGAATGGAATATAAGGTCCCCAAGAATGACACAAACCAAATGATAAA
chr1	21978527	GGTAGCAGACCACCAGGAACTGCTCAGATGTGTTTTTGAAAACCTTTCATCCTGCATGCCATCTCTTTCATCCTTTCATTGCTTCTCTTCCCATTCCTGTATTTCTTATTTCTGGCTTACCTTTTTCCCTATTCCAAAATATAAATGCATTAACTCCCTTTCACAGTGTCTAGGGTAAAGAAAAATCTCTCTTTTCCTCTTCAAATTCTTGATTAACCTCTTTCCTTTGCTTTGACAGAAACCCAACTGCTTGATAAGAACATGGATTTTCAGGTTGGGGCTAATTTCACCCCCATCCCGT
chr1	22014579	GCAGTTTTACTGCTTTATAGCAGTAGTAGTCACCATTTATTGAACATTTACTACATGCTAACCCTCATTCTTTGTGCTTTACACATATTAACTACAGGTGGTTGCTGACTTATAATGGTTCAGCTTAGAATATTTCAACTTTATAGTGGTGCAGTACTGATATGTATTTGGTAGAAATCATATTTTGGATTTTTCTCAGGCTAGTCTATATGGTAAATTATTCTCTTGTGATGCTGGGCAGTGGCAGCGAGCTACAGCTCCCACTCCACCGTGAGATCTCTGAGGATAAAGAATCATTACA
chr1	22064007	CATAAAAGGTTTAAAATAGTTTCAAGTACTTAATAATGAGTCAACTAGAAAAAATGGCAAGTGAAGGAGGTGCTTCATGTCTGACACATAGTAGGTACTCAGCAAATCTTTTTTGACCATGTGAGTAAGATATATCTGGAGACAATCACATGGGACTATCTCTGTCTCTGAATTTTATGACCAATTTCTGTGCTTGGCAACAGAACTTTCAAATAACTATTTTCATGATTGCTTTTAGTTGGAATAATTGGGCACATAGCACTGCAATTGAAGAGACCTGCACTTTCAAGTCTTTTCCAAT
chr1	22110004	AACTCCTTTATATCCTGGCTCTTCCCTTACCTCTTGGAAGCAGTCCCTCAGGGCTGAGAGGCTGTGTCCCAGGCTTAAGTCCTCAGAAAGTTTGCTGAATAAAATAGAATTCTCTGCTTTTAGGTTATGCAGCTTCTTTTGGGAAGGAGGCATCATGTACAGTGATGTGGAAATCAGAGGGTCATGATGACCTCAGGTAATGCTAAGTGGTTCAGTGTGGTGGGGACACTAGGCATTAACTATGTTTTAAATAATTTGTTCAATGTAGTGAGGAAGTGACTAGGCAGAATTTTCAGTCAGA
chr1	22132175	TCTGGAAATTATACCTATTTTATGAAGGGAAAAAATGAGACTGAGCCAGGATTTGAACTCAAATATCAGATTCAAAAGCCCATATTCATCTCACTAATCCACTTAACTCATATTTTAAAGACAAACTAAAAAGGTTTATTAATGATAAAGACAGCATGACAAACTGGAGAGAGTGGATCTAGGAAGCAGGAATTCCAGTACTGGCCCTGAGAAACTAGACATGATCTTGGAAAGACACTTTATTTATTTCAGATTTATGTATAAATCCCTATAAATCGGAAATGTATTCAATTATTTTTGT
chr1	22182776	CTTTTTGTTTGTTTCATGGATTTTCATTCCAATAGAAATTTATGTTTGTGGAGAACTTGAAAAACAATTAATTATCAAGCACCAATGAGATGGGACTCTGAAAAACAACCACAAAGAAATGTTAATGTCTAAGTTAGGATTGTGCAGGAACGAGAAGGAAGTGATTTGGAATGACAGGGAGAGGAGGACCAGTTCTCATGGCACTGGGGATACATGGAACATTGATTATTGGACAACTCTTCTGGTTAATGGGTATATGAGCCTATTGAACAGATGGTCCAAGAAAGGAACTGCTGTAACT
chr1	22223398	TCAAATCCTAGATATGGAGAAGAATGTCTTAAAGAGAAGGCCAGGGGATCCTGTCCTCTGAGACAGGAGGGAAGATGAATAAGGCTGGATCTACAGCTAGAGGTCAGGTGTCATGGAGACAGGTGAGCAGTTCATAAGAGCCATTCTTTCGTTTGAAAAATCAAGCACAGTCATCTGCCAGGGTTTAGAGAGATGGAAGTGAAACAAGCACTTATGGAGAGGAATATAAAGCAAGAAATATTTTTTAATGCATAATCACACATTAGACAAAAATTACCCAGGGTATTGAGGGTCCAGTTGG
chr1	22264877	TTTCTGAAGGGCTTCAGAAACTCCCACAGTCTGCAGAGTCAGTGCTTGTAAAGGCGGTTAGTGCAGTTAATCAGGGGAAGGATCATCCAGGCCTGGTCCCAGAGCCTGTCTCCTTGGTAATTCTGTGGGCCTGTCAGCTGAGCAGAGGCCGCTGAACTCCCCGGCTGAGTACCCTGTCAGCATTTTAACTGGGATTTCGTTTCAGAAAAAAAGAGGCATATTACAAACTGTGTCTTAGAAAGGAAGTAAAACTTTAACATTTCAGGTACTTAGGAGTGAAAAAGGCAATGAGGTATAGAAT
chr1	22316827	ACACAGGAGACAGATGGAAAGTATCAATATTAGGAGGCAGTGCAGACCCACGGGCATGAAAATGTGATTTCTAGTCTGAGCGAATGGAGGAACAATGTGACCCAATGGATGTGTGAGAAGGGTTGCGTTCTATTTCAGACGTGTTGAGTCGAAGGTGACTTCAGGACAATCCAGGGAAGATGTTCCCTGGGAAGCATGAGGTCACTATCTCTGCTCTGGCATGTTTATAGAGAAGGCTCCCAAGGGCAGGGCCTGCAGCACTGTGTCCTTTGCTGAATTCAGACGCCCTGTGCTGTGTTGA
chr1	22338238	ATATATTATTTATCTGCTCTGATCAAAAAATTAGGCGGCACAACTACTTTCATAATTCAGCTTGATTCTCACTTAAGAGTGACAATTCAGTTCATTAGGAACTGAATTTGGTATAATCTCTTTACAAAGATCTTTTCCTCACTAGTTAAAATTGTATCGTCATCAGATTTTATTCTCTAATATGGTTTCTCCCTGCCATTAAAGAAGTTCAGGTGAGTTTTGTTTTGTTTTTATTGAAGTATAGTTGGTTTAGAATATTATTTCAGATGTACAACTCAAGGATTCAAAATGTGTATAGATT
chr1	22370142	TGTCTGAGGATAGCCAATTATAAAATCCATTTTGTGTACCTTGAATCTCTGTCTTCTTACAGTGAATTCCTCTGCTTGTTGGTCTTGAGCTGCTCATGAAGATAGCACCTGGAAGGTCCTTCTTGCAAAGTCTATACACATCAGAAAAAGGTCTGAATTATGAAGATGAACAACAAAAAGTCTTAAACTTTGTTCCTGCTGCAGCTGCATTTACTGTAAAATGTGATTTGACAACATTTTGCTCAGTGTCTCTTCTGAGCACCTTCATGTGAGTCTGTTTCAATTACGGCTTGTATTTATG
chr1	22421829	GGGACAGAAAGTCAAAAAAAGGCTTTGTCAAGTAGAATTTCGGTTAACCTGTCCCAGTAAGTGGCTGATTCTCCACATGGCCTTGCCTTTGCAGTTTTCATCCTCACCTAGAAAAATCGAGATTATATCTGATAAAGGGCAAGAGTTTGCTTTTTCTTCCGCAGGCCAAATTGAGGGCTCTGTGTGAGCGTGTTTAGTCTGTCCGACTCTTTGCAACACCATAAACTGTAGCCCACCAAGTCCCTCTGTCCATGAGATTTCCCAGGCAAGCACAAAGTGGGTTGCCATTTCCTCCTCCAGG
chr1	22455617	AGATTGCATAATGCATGCAGAAGATTTGCAGATGGATGCTGCACTTTGCAAAATGGGGCTTGGAGAATGTGCCAGGCTCAGACTGGGCCTCAGCTTACGGTTACCCATGCTGTGCATGCATAGGGCAGCCTGCCAAGGGTGTGGGTTGTGATGAAAGCCAGTCCACATTTCACTACCCATGTGTCAGCCCAGAAGACAGGAAACCTTGTCTCTCTCATCAAGAGAATCCCCTTTCCTCTGAATGGGCTATCCAGAGGTCAGAAGTGGTGCCATTAATAATATACACCCAAAGATATTCCGC
chr1	22496242	CAACTCTCACATCTGTACACGACTACTCAAACGACCATAGCTTTGCCTATACAAAACTTTTCTATACTGTGAAAGTATCTTGCCCAATATCTACTGGATGCCTACCATTTGAAGAACACAGGGATAGGTGGGGACATATCCAAACATGAATCAAAAAGACATGGACCCTATGCCTGTAGTGACTGCATCTAGAATGGGATACAGTCACCAACTGGAGTGAAAAATGCTATCACAGACAGGTTCAGGGAGCACATCATAAGCATGCCTCTCCCAGACAACTTCTTTGTGGCAGATAAAAGCT
chr1	22538883	TGTTATTGTTGTTCAGGCACTCGGTCGTGTCCAACTCTTTTGCCACCCCGTGGACTGTAGCTTGCCCAGGACTCAAACCCTCATGTTCTGCGTGGCAGGCAGATTCTGTTCCGCTGAGCCAACAGGGAAGCCCAGGGGTAGGAACTGAGAGCTGTAGAAAATGTGAATCTGACATACATACAGTGGCTGGTGTGAGTGGAGTGCTGCTGTCAGGAATCTTGGAGTTCGCCCCATACTTGTCTTATCGTCAGCTGGGCTCACTGTCCATTGGCCTATCGGTCAAAATACAGTTTCCTCAGCC
chr1	22583546	CCAAGTTAAAGACTGAAAGGGTCACTTCAAAAATCAGTTCCTGACAAGACTGAACTTGCCTTCATCCTACTGGGCTGGTTTTATTTCCAATAGAGAAATGAACAAATAAATAGAGATGTCAGAAAATCAAGTTGACCAAGTATAGGGGCAGTGGGAGACTAGTGGGCAGTGGAGATGTGGTTTAAGAACTAGAGTCATGCTCAATATTAAGTATATCTAAAGTATGTAAGATATGGGGATGGGGAGATGGCAGTAAACTGTTCCTAAACCCTTCCCTCCCATTAGTAGATTAAAAAAATAT
chr1	22616794	CTCTGTGGCTGACAGTAAAAAGAAAGGACACAGAAGCAGTGTGACCAACAGCAAGCCTGAATTCAGCATTGCTTCTCTCAACGGACTGATGTACGGTGCCACTCAGCCCGGCGGTTGCATGGACAGCAGGACCTTTCCATACCCAGGTGTTGGAAGGGCCGCCCTGAGTCCTCCTTTCCCTGAGCACTTGGGCTGCACAGGGTCTAGACCAGAAGCTGGGCTTGTGAACGGGTGTTCCATGCCCAGTGAGAAAGGACCCATTAAGTGGGTGATAACAGATGTGGACAAGAATGAGTATGAG
chr1	22663753	CTCTGCACAGCAAGAGGTCTCAAAGTTTCATGTTGTATACGATATTAACGCTGGATTGTCCAGACCCCACAGCGCTCACAGAACCCATGTCACCCCATTCAGTTAAGCAGTGACACTATACATTCTTGTTTTCTGATGAAATCATTTGCTATTGTTGGTAGAATAAATCTCTGCACATATGGTTGGGGAGGATCTTGCTGTGTATATCAATAATTCTATTTCTAATGTCCCTCTTCTTTTCCAAGGTTTGTATTCAGTATATAAAGAATCTGCTACCGACACTTTCTATGTGCTGTTTGAA
chr1	22699189	GCCATCTCCTTCTCCAGGGGATCTTCCTGGACCAGGGATCAAACCCAGGTCTCCTGCAATGGCAGGCAGATTCTTTACCCCTGAGACACCAGGGAAGCCCTGCTAGGTAGTGAGTTCTCAGCAAATGGCAGTGATTTTGACTGTTCAGTCGTGTGATTGCTATTTCTTTTTGTGCTGCTTGCCCTGCAGTGTCCATCATATGAGAGTCAAATGTTTGTGCCTCACACAGACCTCTTAATTATTTTGAAAAAAAAAAAAAAAGAACATGAAATTGTCATTTCATCCTAACATTGGATTCCAG
chr1	22739653	CTTCTTGTCTTTAAATTTCCCTCCCATCCAGGTCACCAAAGAGTAGAATTCCCTGTGCTATACAGTAAGATCTCATTAGTTATGTTTCTGCATTTCTGCTTCTGTTTTGGATTCTGCCATGAGAATGTGCCCTGACTAGCTTGCAGGAGATGTATATGAGAAGCTCAGTGAAGGACCAATGAAGGAGAGTTTTCTCAGGGATACTATCAAGATAAACTAACCACAACTGATCAGTTCATTGACAACCGAAGCACGAGTGAGCCTAGCTGAGATCAGCCAACCCATTTTGGTTGAAAGAAGG
chr1	22770029	AAACTAACACAGCATTGTAAAGTGACTATACTCCAGCAAAAATTAATTAGAAAAAAGGTATGTGGAGAGTGCCCTGGAATAATAAAAGGAGATATGAGTGAGTCAGTGAGAGGAATGAGGTAAGAAAAGACATTGCAGGCATGGATTCCAATGGGGGCAGAACTGAGGGGAGATGCAAGTGGTTCAGTGTAAGTGGCAGCACATGGCCCTGTGAAATAAAGCCGTTGAGAAAAGGAGAGATAGAAGTCCTTGCATGTCCTGAAAATTATTCAATCTATCTTAATTTGAAGACATCATTGGT
chr1	22826365	CAGGTCTTACTGTGTGTAGGCTTTCTCTAGTTGCAGCATGGGTAGGCTTCTCTTGTTGTGGTGCTCGGGCTCAGTTCCCCTGTGGTATATAAGATCCTAGTTCCCAACCACAGAGCAAACCTGTGTCCCCTGCAGTGGAAGGCAGATTCTCAACCACTGTATCTCCAGGAAAGTCCCATGACTGTTGTTATTTCTCAGATATACATATAGATAGATGGATAGAGAGGCAATAAATTTAACTCATCTATTGTTCTTCTATCTTCCCCCTTTCTAAATAACAAAATGTGAAAAGAAATACTTA
chr1	22854946	TGGCTTCCCCCTTTTATCTGCCTTCATGGACAGCCACCTGCTATTCATCTTCAGTTTAATGTCATTTCTTCTAGCATAACCACTGTAACACTGGCATTCCTGTTCAGCCTCCTGCCATGCTGAGCTAGATGTCCTTCAGCTCGACTCCAAGGTACTGTGTGCATATCTGTATTGTCTTAGTTTTCTATTTATGTGTCATAACTTATTTTGCATTCTCAGTGGTACCTGGCTTACCACTAATCATGAAACATGACTCAGTAAATACTTACGTGTTGCTCAATTTTCAAGTAAGCTCTTTAAA
chr1	22901738	GGATCAGATGTAAGAGAATTATAAGATAAACTTCTGGTGTTTATGCAGAAAGGGTGAGAAGGGACACAAGACTGCACAGAAAGACAATGGCCTGGACAAGCAAACCCTTGCATGACTTACCATCAGGTCTGATTATAACTGAGCAGGCAATGTGAGAGCCACTGAAAAGTTTTGGAACAGAACGTGACATGATCAGATGTACATTTTAGAAAGTGTGGGAAGTGAAGAGGATGGCTTGCACTCAGAGTTACAGAAACATATTAGGAGAAAATAGCAATAGTCTACTTTAAAAAAGATGAAC
chr1	22936518	TTGATGAAAATAGGGCAGAAGAATGTTTTAGGTATGAAGAATTACATAGGAAAATGCCTAAGAGCAAAACAAAGTGTGACATTGGGCCACTGACATGATGAATTGGAGACAATGGCTTGCAGGGTGAGACTGTGGTGCCAGTTACTGCAGCCTTCAATTCTTGCCCTAGTAACAGAGAAATACATGTGATCCAATCTTTCCAACATTGTCCAAATTTTATTTCCCCCAAACCCCCATGCCTTTTGTGTTGTTGTTAAAGTATCAGATTAGAAACTTAATGAATTTGTAAATCCTTTCATAA
chr1	22985228	CCAGCCTCCAACCCTCCCTCTGCCCCCACCTCCACCCACAAAGCACTTTGTGCTTTCATAGTCTTTCCTCCCTTTCTTGCTAAAAGCTTTCTCCCAGTAAGGATATAAAATGCATCCATAGTAAGTAGGTAATTGCATGATTAACAGCTTCGAGCACCTGCCAGGGTAGTTGTATTTTAGCCATAGTTAGCTACTTAAACTACATCAGTGGCATTTTAAGCATGAGTAGGAATAAAGAAGTTTTTTTTTTTTTTTTTTTTTTTTAAATCAGGGCTCTTGATCAGTCTTAAAAGTCGCCCTT
chr1	23010767	CATGTGGGATCTTAGTTCCTAGACCAGGGATTGAACCCCTATCCCTTGCATTACAAAGTGGATTCTTAACCACTGGACCACCAGGGAAGTCCTCAAAATCTTTTTCAAAAGCTAATCATCCACAATTAATAAGAGCTCGGTCCCATTTTTTCCTTGATACTCTTCTGAGGTCCAAGAGTTTATATAATGCAACAAAAGGGATACGTCTATAATCTATTTCAGCATCAACTTATTTCAGCATCAACAATTTCCTGTGTTCCAACTCCTCATTTTGTAGATGCAAAGGGAAGTGAAGTGGCTT
chr1	23052963	CATTGCACATGTATCAGCTTTGGAAATCAGTGGCCAGACATGGTATCAACAAAATGGGTCACATTGTGACCACAATCTAGAATGAAAGTAAGACTTGAAAGCCTAGGGTTCTACTACTTTTCTGCCTTTGTATAAGGAGAGAGGATGAAACGAGCATTAGCTGAGGTCTTTTTTTGTATCAGGAATTTTATACATATTGTCTCATTTAATCCCAACAATAATCTCATGGGGAAACATTATTTTCTCCTTTTACCCATAAGGAAATTCAAAATCAGAGAAGTCAAATGTTATACTCCAGTTT
chr1	23099251	AGAATGTGGGAAATGTGCACGTATCCATCACCTGTAAGATGGAAAAACTGCAGTTTCTCTCTGGATTTAATTAACTCCAAAATTTAAAAAATAACCATGACCGTTTCAATTTATAAGAAGCAAGAAGGTATGTTAGTACCTGGTCAGCATAGATAGATGCTATAGCCTTTCTAAGGCCTCCAAAAAATATCTCTCATCTAAGTAGATATTCACTCATCATGCTTGGCATTTTTTTCTATTTTGTCCATCTCATAAACAGGAAGGACTAAAGTAATTCTACTATACAGCTATTAAAATATAG
chr1	23138381	ATACACACAGCTTGGCCATTGTAACTTGTCTTCTTTGAAAGGTCAATTAGCATTAACTTCATCTTAAAGACTCTATCTTCATTTTATCATTGAACCTAGTTCTAGTCTCTGATTAGACATGAATTTCAAGTAGGACTAGCTACATAATGGTAGACGGCCAGAGTGCTTAGAATATTGGCCCAGTGCAAAATGAAAATGCAAGGCCCCTTGTTTGAAATTACTAAGAATTTTTTAGACAGCAATAGCAGAGCATTAATTTGAATGTGGGGCCTTTGTGAGAACAGAGTTCTATGCAACAATA
chr1	23263226	TTGAACTTTATAAAAATTTTTACTAGACTTAAAAATGGAAAAAGATCTTTGTGCAAAGGTCTTTTAAAAGAAAAGTGTTCAATTTATTAAAATCTCTGTATATGGTACCAGCTTTAAAGCATTTTAAGATTTTTTAAAGTTCGAATTTCTGTGATACATGAGATAGTTAGGACAGTCTGTTAAGAGTTCTTAGAAGAAACGATTTGCAAAACAGAACGGCTAATCTCATACTCTAAAATTAGAATTTAAAAAATTTGATTGTGTCTGAAAAATAGAATGGCAGTGTTGGAATTTGGAGCCA
chr1	23298558	GTTCTTATTCTATCGAGACTCCCAGTTTAAAAATGCAACTTTCTATTATCCATGCTCCCTAGGATGATCAATGATCCTGGTTTACCTGGGATCGTCCTGGTTTTAGAATCAATGGTCCCACGTTCAGGAAAACTCTCAGGGCTAAGCACAACTATGTCCTGTCTTGAATCTTTTCATTATTCAGCCTGTACTCCATGATTACATTTCACCCAAATGGTGGTGATACTGTAAACTTAAATAGTTTTCCTTTTCCTTCTATTAAGCTTCAACATTAGAACTCACAAGTCAGTGCTGATCATAC
chr1	23351113	TTCTATTCCAAAAAGGTCGCAGCAAAGAACAATAGTAAAGGTATGTGTCTTTTCATTTCCTAAAGATATAAACTCAAGCCAGATTTCCTAGATTTGTGTTGTGACTCTTGCATTTTCTAGTTGTGTGGTCTTAGGCAAATTACAGAGATTTCTTTGTTTCTACATTGTGCTAGTGAGTACAATATTACTTCCTACATTGTAGGACTGCTGTAAAGATTAGATTAGATAATTAATATAAAGATTTTAGAATAGTGTTAATACATGGTTGTTTCAATAATTACTATATTATCGTAATTCTCAT
chr1	23379621	TAAACTTGTGAGAAAGAAATTGGAAAGAAATTTTATTGGTGAGGAAAATGAGGCACAGAAAATCTAAGTTTTCTCCAACTTATACAGAGCATTTGAACCCAAGCTGTTCTCCAGAGCCCGTGCTATCAAGCATTTTGACCAGAACAATTAAACCCTTTATATGGTCTAACTTTTTTCAACTTTGCCTAGCAATTGCTTTTGATTATTTATAGAACTGTACATTTTAGCTGACATTCCCCTTAATATTTTGACTATTTCACCTGATGAGGGAGTCTTAGAAAAATCAAACAAGCTTTACTGC
chr1	23417057	TGATCATCTGTCCAGGGTTATACTGTTAATAAAGTGACAGAGGCAGGATTCAGATTCAGATAGTCTAATTTCAGCACCTACTTTGTCCCGATTTCACTGATATGGGGGGGGACAATGAGGACGTGGAGCACACTGTGTTATGCGTGGGGCGCAGGACTTCTCCAAAAGATGAGTCTGGGTAACTGCCAGTCCTAAGAGGTCACTCTTCTATGCTTAGGAGGGTAGATATAATTAGCAGGCATGGGAGGTTCAATGCTGTTAGTTTACTTGAGAACATTCAGTTCTGCTACAGAAAATAAGA
chr1	23470100	TCCCAGGCAAGAATACTGGAGTGGGTTGCCATCTTCTTCTCCAAACATTACCATAGTTTTATTGTGTGTTATTCACAGATTGTGAACTTTTGCACTTGGTCATTCTGTACATAAAGAGCTAAACAACTGCTCTCTGTGTGGAATTTGGCTCACTTTAGAGCCACAGTGAGAAATGTCCTGAGATCTACCGTGGGAACTGGTCAAGAACCACCTCTTTAAAGGTCACAAAAACTAGAGTAGTTTAATCAAAGGAACAGGAATGTGAGAAGTTAGGAAAGGAAAGGGACATGATAAATCTTTA
chr1	23545131	AGCTTTGGGACATGTAAAGTTGATGCTTGCTTTCAGAGTTTTCCTTCCTTAGAATTAACTCATGTATCGAAAGATATATGCGCTGTGGGTAAAACTTCTCAAAATTGCTGGTGGGAAACGTGCCTTGCATAAGCAAACCTCTGTAGCCAGGATTTCGATCTCATAGGCAACAAACACAACACTGCAAGCTATCTATCTCTGCACACTTCTGTACAAAGCAAGACCAAGAAATATGCCTGGTTAAGATGTGCCCAGCTTACAAGACATATTTATTTGTTACAAAAGAAATGTATTATTCTCA
chr1	23568897	ACTGAATTTCAGAATGAGTGTCTCAGAGATCAATATATATGTAGTCTAATCTTTAGAAATAAATCTTTTCTAGTTTCTTGAAATATCACATAGGCTCTGACTTTGGTCATACTCTGAAAAAGTACCTAGATTTATCTACATTTAATGCAAGTTGGACACTTTGAATGTCTGCTCTGTTTTGGTGGCTCTTTAATTACAATAAATACTTATAAAATATATTGGTTAACAAATGGATAATTTGAACATTATATAGTTAAATTTTTACTTTGTGTTTTCAATTCTTTAAATTGGTGCATATACT
chr1	23637613	AGTCCCACTCATTACTGGGTTTAAAGTCAGTGCTTTTTATTTGCACTTGCCTGTAGGGAATCAGGAATACTGGGGGAGGCACAGTCTAAGAAACAAGTGAGAATATCTGGTAGATTTTCCTAGACTGTAAATCTTTGCATTTCTCCCAGCTTAATGAAGTGATTTATCGTTCTGTAGTGCACCATGAATCGTACAGACACTTCTTTGTGATCACACTGCAGGATAGAGCTAAACTCCAAACACCAAATAGGATTCCCAAGATTCTTATAGATGACATTCACTTGGCATATTTATGCTCATT
chr1	23656349	CAAATACTTTTTAAAATCTTTTTTTTTTTTTCAATTTAAATTTAATTAATTTATTTTTGGCTGCGTTTTGCCCTTTGCTCTGCACGGGCTTTCTCTGCTTGAGGTGAGTGGGGGCTGTTCTCTAGTTGCGGTGCACGGGTTTCTCACTGTAGTGGCTTCTTTCATTGTGGAGCACAGGCTGTAGGGCGTGTGGGCTTTAGTACTTGTGGCACACTGACTTGGTTACTCCACAGCACATGGAATCTTCCCAGACCAGGGTCGAACCTGTGTCCTCTGCATTGGCAGATGGATTCTTAACCAA
chr1	23697511	GTGACAGCATTATTCCAAGACACCTTATTTAGCTGGAGCAAAAGCTAGCACTTGTTACAAATATAAATTTGATCATTTTGCCTGATTTCACAGAGATGGGATTTCCATCTCTTGGAACTAAATCATTGTGATCAGAAGGAAAATTATATGGTGTCCATTCTACTACGTTTTATATTTCTGGAGTCTGACACATAACTTACGGGATTTTCTGTGATGACTTTTACCTTAACAAAGCTCATGAGATCTGCTGCCTGGATTGTTAGGCTTTTTGTGCGCGTTTGGACTCAGACTGCCCTAATGG
chr1	23722456	TTGTGACCTTCATAAGCACTACTCAATGGTTACTCTGGAAATGATAGACTTAGTTTAATTTTAGCTGCAATTTGATTGAAGTGTTTTCCAGCTTAAAATCAGATATTCGACTAGCACTTATGATGTGAGGGAGGTTATATGCAGTGCATTCCTAATGCAATAGCAATGCAGTTGAGTCAAACAAAATCATTTTGTCATCAGTAATCAGGAAGAGGTTGCCCTAGATGTTTTAGATTCCAATTTTTAATTTAACGAGAAAGCTTAAGTGTACAGTAGTGTAGAGTATACACGACTCAGCTCT
chr1	23781390	AGTTTGAAATTTCAGTCTAATCACCTTCTTCTCACATAGCTCAGCTGGTTAATTCAGGGGAGCTACATGCTTCTGTTGGTATTGTAGTTCTCTCTGTCTCTCTCTCTTCAAGATAAGCAAGTCACTTGCACTGATTTCAGATGCTAAGATGTGGGGATCTGGGTTATACTTCCTTGGAAATAGGCACACTCAGAACTGAAAGAATAAAATTGGAAATCCGTTGCTGCAGGAGGGAACAATGTTCAATACTTAATAATTGTCATCAACCCTGTTTGCTATATATATTTTGGTGGGGGTGAAA
chr1	23816360	CATCTCAGGCTTCTTTGAATGAGATGGAAAGCCGCTGGGGAGTTGCTAACTGTACATGCCTCATGATCTGGCTTGTGGGATACAGGAACCCTCTGGCTGCTATGGAGATGAGTCTGTGCAGGCTGTGGAGTCTTCATCAGAAATGTCAAGACCTCCCCTCATGGGCTAGACCCTAGATGTTTCAGAGACGTTATTCCACCAGCTTTCCTATTTCTTCTACACAGTTTTCCTCTTGCTGATTAATAATTTTCTTCATACACAACTATGCTACAATTATTTTCTGAACACAGAACACCTTTTC
chr1	23855232	TATATACTGATAATGTTTTGATATCTACATTCTATCTCCAGACCCCATGAATGTCTAGAACCAATGGAAACTAGGAAGCTTAGTAGAAATCTATTCGCATCAAGGTAGGTCATGTCATAGAGTCAACAGAAAAGAAATGAACAAAACCCAAACTGCTTTCCTTCTGCAATCCTGCAAGTCTAGGCAATTGGTATTAGTAAGGTTCTTGGTATCTAGCACGGCTTTATTTTAGGTCCTAGCTAGGTTAAATCTTCTTGTAACTCCCCATTTTAATAATGTCTTCTAGTCAAGTTGCTGCTAT
chr1	23890233	GTACAGTGCTGTAGACTACACATGGGTCCTTTCACATTTATAACTTTATATTTAGGACTGAACTACGTTTAGGAGAGAGAGCTCTTCTTACACCTATTTGAAAAGTTATTAAACATGCCCAACGGGGTACCGTGACTACTGAAACCCATGACGAAGAGGTTTATGTACTAAAAACATGGCACTTTTATGAGACCACAGAAGAGCCTTAAGTATTAGATGTGCCCCTACAGTCAATAACCTTGATGACTGAGGTCATTCCTCACATGTTTGGAAATTTTCTAGAATATCAATTTAATTCTGC
chr1	23940437	GTGTCATGTGGAACCCGAGCTTCCAGAGTCCCCAAAAGAGGATCGATGCGTGTGGGATTCTTGTAGGATGACTCCAAGCACCAGGCCTGGAAATGGTTTATATCGCTCAATGCCAAGGACCTAATCAAAGAGTGGCAAGCCAGTTGCAGAGGAAACCCGGTATCTGTATAGGCGCCTAGGGGCACTTGGATAATACTCTCATTCTGTGCTTTGCTTCAACAAAAATTTATTTAAAGATTACTTTTCGGCATTTATACGCATTCCTGGGTCATCTGGACCCATAGCTGAATCATTGTAATGC
chr1	23968867	GTTTAGGCGACACTTTATCACGCTACCTGCCGACCTCCAAAGCATTACAGTGTAAAATGCCTCAAACTGAAATCATCATCTTTCCAACCCCTACCACCTGCCCACTCCTTCCTCACTGTTCCGCATTTTAATGAATGGCGTCATCGTCTATTGAGCTACTGCAGTCAGAAGTCACCTTGACTTTCCATCCTCCTCACCTCCCACTGTCAGTCAATCATTAAGTCTCATTAACTCTAAGTATCTTTCAATTTCTGATCCATCCTTCAATCATCGCTGCCTCCATACTAGTACATCTTTATCC
chr1	24014430	AATCCTGAAATGTATCGGCTCAATAAAAGTACTCAGCAATTTTAATTTGTTGTTAGCTATTCTCTATGCAAGATTTAAAGAAAAATAATTGTGAGTCTTCATTAATAAAATAGCTGTATATATTTAAGCTCTAACTTGCTCAGTGTGGACGGCTAACATCATAAATATTTTATCCAACATCAATCCTAGTGATGAAAGCATCAGTCAGCCAGGTTGTGGTCTGAGCTTCAGTACGGAGTAATCAGCTATAAGTACACCATTTTCAGAAGCACTACTAAGAAAAACAGAGCTTTACAAAGTT
chr1	24063491	ACTAAGGACATGTGTATAAGCAGAATGAAAAAGAATTAAGAGACAGTCAGTACCGGGAAAGCGGGGATCTAGCCTCCACTACAGATTGCCTCTGTTTGATGCCAAAGCAGCTAGTAGGTTTAAGTGAATAAATAGCATCTGTCACTATAGGACTCTTACAACCTAGTCATTGAAACCAATAAATAAATGGATTTGTACTGCCTCATATGGGCAGAACCTCCTGTGCAATTCCTTTTTGCTAATCTGAACAGTAAGGCTATGGACCCATGCATATATGCATTTGTTAAAGATGCCAGCTCTA
chr1	24089969	ACATGAGAATGGGGTTCTGAATCCAAAAAGATGAGAAGGAGGAAAAACCATGTTAAAATCAGACAGAGAGGAGAACAGGGCAGCTGCTCTGATTGATCCTGATTGATTGGCCGAAGGGTCCTTCCCAGGCAGGCTTGGCTTTCATGAGCCGTAGGGATGTAACTTTTTCCTGGGTGACCCTCTGAAAGGGCCAAGATTCCAAGAAATATCTCTATAGCTTCAGGATCACCTTTTCAAACATTGGTAGGGTTAGAAGTTCCTTGGATTTGCAAGATCAAAGACATATGACTTTTCTCTGAGC
chr1	24142547	ATGTTGCCCTCATGGATTTGGTCCCAAATGGCCCATGGTAGTTCAAGATTATCATGGGTTTGAAGGAACTGGTTTCATGCAGGAATTTCTGTATACTTTCATTCATTTGTTGTAAGACATTCATATAACCGTCCTACTAAGGGAAGTGGAAAAATGTAGCCTTCTTTTGGAGCTGGGAGTCATGTGCTCAGATACAATGCTGTCACAGGGCAATAACGACAGACTGGAGTGTGTTAGATAAACTGCAGTTTCTGCTATGCACAGTCAAGTTTCTCTTCCCCACAGTGCTATGTGTCCCAAG
chr1	24185627	TTACTTACAAATCAGTCACAAGTATATCATGCACACAATGTTTCCACACCCATTTCTCTACCCACAGCGACTTGACTTCTTTCTTATATGTTTTCCAGAAATGTTTCCCGCTCTTTTCCATCAGTGACTTTATAATCCAAGTACACTGAATTTTCATTGTTTAGGTCTTGATGAATGTCTCTTTGCTTTGGACACTGTTGATCTCTCTTTATATTTGGAAATTATTCATTGACCTTCTGAGTTACCACAAACCACTGGTTTTCTAAATTTCATGCTGTTTTTGAGACTCTTCTTGCTTTTT
chr1	24218244	ATTATTTAGCCTATGAGAGCTAATGAGAGTTTATTTCTTAGAAGTGTTTAGACTTGAGAGCTTACATCAGATTGAAGAGTATCTCAAGAGGAGATTATTCAGCAGTGTTTTCAGATAGTGCTTTTTTGTTATTTATTATGTTGCCAATGAGAAGTTTCTTTCCAGTCTTTTCTGTACAAGCGGAAATTATATCATAGCAGGGTGTCTCTTTAATTTTTAATTCAATGAAATCAGTGTATTACAGATATTTGTAGTAATTGAAATGGAAAAATCATTTTGATATTATTATCAAATTATTTTA
chr1	24263713	CTCCTACAGGGGATCTTCCCAACCCAGGGATCAAACCCGCATCTCTTATATCTCCTGCATTGACAAACAAGTTTTTTACCACTAGCACCACCTGGAAAGACTATTAAAGGATGTAGAATTCTCTAAACCTTAAAGACATTATGACTACTTAAGAATTCCTATGCCTCTATTTCCTTTCCTTAAGATTTATTGACTGATTTTTTTCATGCTCTTTCCTACCTCGAATTTGTCCATCTTAGGATGAGAATCATGATGCCACTTCAAAATGATTTAGGAGAAATCATGAATGACCACAGGAACC
chr1	24298172	TTGAATCAGCCTAAATAAATACAAAGTCCAGAAATGGAGAATTCAGTTTACCCATGAGGATGGGAAAATGAGGAGTGAATATAATTGAAAAATAGCTAATCTACTGTATCTCGTAAGGAAAAATAGCGAGTTATGAGGAATGTTAATTCAATTAGGGTGGTCAGGACCATGTTCTCTGGTAAGGCGACATGTGAACAGAGAAACGAGGTGAGAGAGTAAGACACGGGAGTATCTGAGGAGGAAAGATGTACAGCTGAGAGAACAGTCATGGAAACAACTCTAAAGTAGGGTCATGTGTGTC
chr1	24342814	GTACCTAAGAATCAGAATTGTATTCTGTGCAGCTTAGAGAGAAGTGGTACTTTGCATTCTTGATGTGGGCTTCATGGTGGGAACATATAACTGGGAGACTATCAGCAACAGAGCTGTGAGAAGGGTTCTCTTGCAACCCTACCAGCTGCCGCCAGTGCCCTTTTCCCCTTCCTACCTCCAAGTCCACTACCAGCCCTGCTCATTCCAAGAATGAATCTACATGGGTGCAAGGAGTGAATATCTTCCTTTTTATGGCCATCCCACAGTGTTCACAAATGTCCACAAAAATTGCATTAGTGAG
chr1	24376925	AAAATTGTATGTGAAAATGTACAGGACCTACTGGGGATCCCAAATGGAAAACCCAAAATGTTAGGAGAAAAATCCAGCAATATGGACTGGAAGATGGAAGCCAAGGACAGGTGACTGTCAAGGAGACAGTAGCCCATACTGTCACATTTTACTTATATTATAATAAGAGTATAAAAGAGACCAAAGAAGTTAATGATAAGAATATCATTGTGAGCTTGGAGTTTCATTAGTGTGTTGGGGTAGAAGCAAGATATCTCTGAATTTAAAGAGACCCATAATTTTAAACTCTCTTAATTAGCTG
chr1	24415825	ACAATCTTTCTTTTACAGTCTTTACACATTCTCTTTTTCATCTTTTCTTATGGCCTTGTGTGGTAGAGAGTGTAGAGGACACATAGTTGAGACAGTCATTTTTTTCTCTACTCAGGTCTCTTGGAAATTTCCACCTAATTCCATGTCTCACCCAATATATTGCTAACAGAGATGGCCAAATTTACTTCCTTCATAGAGTTGTTAGAATGATTATTTCGGTATATTGTAATTTATAAAATTACCAAGTTGGCCAAAAATTTGGGTTTTTTCCATTAAAATGTAGAGGTTTAAATACATTAAA
chr1	24443662	TAGTTTAGGTGGTTCCAACTAACTGGATGTTTTTAAACCCTATTACATAGTAAGGGCTTTTCAGTGGCTAAGAACTAATGGATAGATTGCTTGAATTCATGTCCTAATTTCAACACCGAGTAAATATGGAATGTTGGACAATTTTTTGAATCTTTCTGAGCCCCAAGTTCCTCATCTCTATGACTTTGTATGACTTGCTATGAAGTTTAAATAGTCAGTATTTGCAAAGCACTTAGTGCCTAAAAATAGGTGCCATGTAAGTATTATCACAGTTACTAGTTTTCATTCTGAGGGGTTTTCA
chr1	24503826	TGCTGAGATAGCACTGAAGCAAGTAAGAAAAAACTGAGAGCTGTACCAAATGATAGAACATTTTATTTGCATGCAGGAGAGACAAGATTTTATTTTGTAAGCCATGCTTTATGGGGACATTTTTCAACAGTGTGGGGCATGACCAGAATTTTACCTTGCAAAAATTAAACAGGTAACCTTGTATAAAGTGGATTGGCAAAAATCAGAAAAGCTATCATGCCTATTCTGTCTGATTTGAGAAATGATGAAGGTCTGATATTGGGCAAAGACCAGGGGAAATGGACTGGAGAATAAAGATGTA
chr1	24532342	CCCTACTACAATCTTCTTCCAATTTCTGTACTTCCTTTGCACTTTTCTCTTGTTTCCCAACTGATAACCCAACTTTCTTTTCGAAAAGTATTTCATCTTCCATTTTACCACTTATTCCTTGAGAATTAACCTGGTTAGTGAAATCTCTTACCACCTTAAGGTGGGCAAAATGTTAAGTGTCATAAGAATACATTGTGCAGTACCAAGCACATACCTGAAACATGAAGGATACAAAAAGAATAGGTAGGAATTATCAGGAACATTTTCTAATCAAATGAAGCACCTTGTAAGAATAACAAAG
chr1	24579238	AGCGGATACCTGAGGAATACAATGTGATATGAGTTTCTTGGGCATGGCAAAGTGTGCAGGAGGAGGGAATGAAATGGAATGTGGGATACTGAAGAGTAAGAATAAGAGTGATGTTGAAACAGCAATGATCTGGGTAGGTAGACAGAAGTCAACACCTGCCCTGGGGGCATGAGTCCTCAACAATGAGTAATAGGTATCCTGTTGCTATATATTTGGGATTCCATGTCCAGTTTACTGGAAGATTTTCTTAATTCATGAACACCAAGGAAAGTCATTGAGTGCCAGGGAACTTCTTTCATTG
chr1	24624377	AATACATGCCCTAATCATAGCAGAGTGAAGAGCTATTCCAACATGATTTAGTAAACAACAGAAATCAGGGTAAGGCAAATCTGCTCTGGGCCCTCTCCAAAGGTATACAGTGAGACAGCAAAATTGCTTCATATAATGTGGGCTTTGTTAGTAAAGTAGTCTTATTCCATCATTTTAAGATGTCTTTGTGTTGAACCTAAAATGTTTCTTTTCAAATCCATAAGAGTCATCTAAGGAGGTACTTTGACAAGGGCAGAGCGCTTTCTCAAGATTTTTGTTTGTTTGTTTGTTTGTTCGTTTT
chr1	24648609	TCTTGTATGGATGCAGAGGTAAACAAGAGTGGTGGTGACATATTCTTGGGAAGACATTAAAAATTAACAAATGAGAGAGTGATGAGTGCTCAGAGCTGTATGGCTAATGTCAAGGGACTGCACAGGAGGTTGGCTTGTGTGGTACTAGGGCGGGTGCTCAGGAGAAGCATTTCAAAAGGGACAGTCTGGGTTTAGACCTAAATCTCAGGAGAGATTCACCCATGTGAAGATCAGTATGTATAAGAAGCATTCTTGTCAGTGGGAACTATAAGCACAAAGGGCTTCAGATAGAACTGAACGG
chr1	24689356	TATCTTGGTTCTTTCTCAGATTCATTATGCTTCAGTTCACCAGCCCTTAGATACTATGTTTTCTCAGGAAACATCCTCAGTCATTTTTGTTTTCTGTTATAATGAGGACCATTACAAATATCATTTCTCCATTCCTGACCCCTCTTTACTCATGTCTCGGCCTAAAATTTTCAGTGATTTCCAAGACACAGTTTCCAGCTTTCTAAACAGAATCTCTTTTCTTGCAAGTGGTGTTTCTTCAGTACAGCCTTCCCTGGGCATCCGTGGACTATTTGTTCTGAGACCTCCATGGATACCATAA
chr1	24729313	AATCACAGTTGTCTCTTCTGTCTAAGAAGGACCAAAAAAAGGAAAAAATCCCTTTGTCATTAGTTTCTTCTCAGACTCTCACATTTAATACACAGACGAATAATATGCCCTTTCTCTCCATTTTCTCATCTGCCCTTCACTTAAAAACTGTAGTTATTATGTGTGTGTGTGTGTGTTGAGAGAAGGTATAGACTCTCTTTTCAGCCCACAGCATCCATATCAAACTGTGACTCACCATTTTACTAAGGGAGTCTCCACTAAGTCACTGGTGATGTCCAATATTTCTAATCAGTTGACTCTA
chr1	24768804	ACTTGAGATATCACGGGGCACATTAGTAATGCTTATATGCAACCTATGTGTGTTTGGTTTGGAGGAGGGTGTGTTAATAGCCCATGAAGCAAACCTGTGAAATAGAAATAAAACTGGAAATTGACAGATGTATTTTTCTGCTTTCTTTACTCCAAGGTAGATTAAGATGTAGTGATTCATGCCACATGTTAAAAATGGCAAAGTTGTACTTGATACAAAGTGTAAGGAGACTGGCAACGTGTCTTCAGGTTTTGGCTCTTCCCCGCTTCCTCCCTGGGACTTCCAAGGAGGAGTGCTCCCA
chr1	24818688	TCAATGGACATGAGTTTGAACAAACTCTGGGAGATAATGAAAGATGAGGAACCCTGGCAGGCTGTAGTCCATGTGGTTGCAAAGAGTCAGACACGACTTAGTGACTGTACAAGAACATGAAGTATTAAATTAATGAAATGAGTTTATACACGTAAAATGCAAAATGTAGTGACTCACACTTTAAAAAAAAGTCTGGCTCACTTCTCCTCTTCCAAACTTCAGTAAACACTGGTGGATAAATATAAAAATGACTATGATGGCCTTACAGGTTCTGATTTGTCCGTGGGTTACTATATATATA
chr1	24859026	CCATTGTGGTGGACCAATTTAGTGGCTGGTTCATTGAGTACTGAAGTAACAGCATTTGTGTGAGTAGCAGAGAAGTCACAGCAAATTTAGTGTCTAAAGAGAGTGCTTAAAGGTAGTTTTCTGTTTCAGGGAATTGACAATATGAATATTTAAGGATGCTACCTTTCTCTCACTAGAGGTTAATGATAGGTACCTCCAGTTACATGACTGTATGGTTTTCATATATACATTTGCCATTAATATCCTGACTTTAAATAAGTAATGGATGATAAATCATTAAAAGCATTCCTACTTAAAATAT
chr1	24889049	TTACCAAATATTACAGTCTGACTTTCTGTGAGATGAAATGCCCAGAATAGCTACTTGGCCAAAAATACTGATTAAATAGATTTGACCAGATTTAATTTAAAGACTTTTTAACATTTATTGAGCATTTATTATAGAGTACACGGCAAAGAAGGTGACTTCCAGCTTATGACCACATTCATTTAATTCAATTTATCTAAATAAAAACATGTTCCACTTTTTTATTAAATAAGGAAACTGAGTTCCTATAAGTTTAAGTGACGTGGCCAAGATCAGCCAGTGGTAGAGTGGGGATTCATACTCA
chr1	24937579	TTGGGCTGGTGGGGTGCTAATGGAAAGTATTGCAGTCTTGGTGTTTGGAGATTGACATGTGGAAATCCCTGCAGCACTTACTGAAGATGCCCACATAAATCTCTGCCTTCCTCCTTGAGAGGCCTTTTCCTTGTTGCTGCTTTTAGTTCAGTGCTTTACACAATTTTATTGTTTAAGAGGTATCTGATGAGGAAAGAGCCTCAACACTATCTACAGGCAGACACAGTTCTACCACGAGCACCTCAAGGTTTCCATTTATTTATTTTCACGTTGAGGTTTGACAGAAAACAAAATTCTGTAA
chr1	24962000	AACTTCCAGAGCATAGACTTGGCTTGGTCTCTCATCTTTGCCTGTGTTCCTTCTTTACCTGGAGTGCAAGATGACACATCGTAGACTCAATTATCTGTTGAATCAATGAAAAGGTGCTTATGGAGTGCTTTTGAAATGTTTATTTTCATGGCCTAGCCAACACATGAAGTATTTACCATTTGAACTAGGTTTATTTATTTCTTTGGAGGTGTGTATTTCTATGTATCTCTCTCATTCTGTTTCTCTAGAGACGGAGTTATCAAATATGCATATTTTGACATTAATGGCATCATGATTTTGG
chr1	25014171	CAATGTGGATAGCATTAGTAATGGTACTGAGATATGTTTCTTTCTGTGGAGAAAATTTTGAATAGGGTTTATTTTGGTAAAATGGAAACCAGTAACAGCTTTAATCCTTTTGAAATCTAGTGTAAAGTGATCAGCCTGGGCTAGCTAAAATTTACCATGCAGAAAAAATTATCATAAGCGCGACCTCAGAAAAGAGATACTTGTCAAAGTGATTCATTATAAGGGTCATGTTTTGGAAAGAACATCTGTGCTAGTTTATAGAAGAGAAATATAAGATATACTGGATGCTCACTACATCTGT
chr1	25060939	TGAGCGCAAATAAGTCTGCTTGAGAGAAAATCTCCAAATGGCTGCCCAACTGCAAGAGTCAGTTATCCAGTGAGGAAATGTGGAGAAGTGCTTTGCTCACTCCTGTCTGCCCAAGTTGGACATTTAATGGATATAGCTCAACATATTCAGGATGATTTCTCTTAGAGCTGGACAGTCCCTGCAGTGACTTTGATTGGGAAGCGCTCTGTGCAGCACTTCCAAGCAAAAGGAATTAAATTTAATGTTATTAAATGTAACAAAAATTGTTAAGCATTCAGAATATTTCAGACACCATGGAAAA
chr1	25098106	AAACTACAAACTTGCTTTAGTAATAACTGCCTTGATGTTTGCCTTTTTTTCCCTTCTTTTTTTTTTTTTTTATTCTCGAGATAAAGGTCACTCTAAGAAGGTAGTTCAGGAGTTAAAAGTGTTCCACAAGGTTAGAGATTACAATGGAAATGGGCATAGTTCCCCACAAAGGGGCTGGTAGTTGGGCAGAGGCCTCCCGACTGTGGTCCTCCCGGAGGCTCTGGGGGGGTGAGATGGGATCTGAAGGTGGTGGGCTTCCCTTGACTGGTTCCTTCCTTTGTACCTAACTCTGGTCCAGAAA
chr1	25138945	ATTATGGATGACCTAATGAGTTATACCAATTTAAAACTTGCACATCTTGATTACCCACAAATTCCTAGGACTTAAACAAATTGTACATACAAGCTGTTTGGAGCTAATAGGCGTGTTATTATGATTCCAGCTTAGTCTACATTTTGATTAAAGTAGTAACTTTAATTTCTGCTTGCCCAGATGGGTATGTACATACTCCAAAGTCAAAGAAAGAGTCAAAAGAAGTATCAGATCAGAGAGAAGCTGGCCAACTGTGAAATTACTAGTTGCTGGGCTTTTTCTCTGAGTTTGACCGTGTTTC
chr1	25176694	GAAATAGTCTAATTTTTAATGAGTTTGTGGCTTCTTGAGCACAAAGAGAGATCCATTAGCTCTTCCTTGAATTCCAGAAGACCCCTGAGCTAGGATTGAGAGTTGAGTTTGACTTTATAAAGTACCTAGTGTATATATAGGTATGTGTTGCGTAGGTAAGTAAGGGAGGAAGATACCATTGTTAGACAAGTTTAACCTTGAAATTGTGTGGTTACACTCATTCTAATTCCAACTATATAGCTTGGATCAATCATCAGTTTCATGGAAGATAATTTAATGGTAAGGCCAGATCTAAACCATT
chr1	25255969	GTGGCACTGAAAGAGATGCAGACGGCAGGGTTAGTATTGGGTGGTGTTTTATTTAGGAGAAGCAACGTAGGATGGAGTCAAGGTCATTTTGGAGAGAATAAAGAAAGAAAGTCTAGGGGAGGGGGAGGGTGTGATTGCAAGATTAGTTCAGGTTAACAGAGAGTTAGTAGTGACAGGGAAGCCTGGCATGCTGCAGTCCATGGTGTCACAAAGAGTTGGACATGACTGAAGTGACTTAGGGGCAGAAACAGCAGTAGGAGTAAAGATTATGATACAGAAGACCCTTCAGAGGAATAGCAGG
chr1	25288955	TTCCAATCTAGATTTCAGATTGTGCAGTAGATGTTTGGGGTATGTCAGAGAAATATTAAGCCCATTCATATGGTAATTATCTGGAATGGCTCTTTGCTTCTATGTACCCTGCACTGATTGCTCCATAAACAGGCTTCAATATATAAACTTGTGCATTTAGTGGAAGTACTGGTATCTGTGTCTGAATTCATAAATGCCATCTTAGGGAGCAGGCAATTTCTGTTTACAGCCCAGTGCCTGAGGGAGACTGTTTAATGAGGAGATGTGAAGCCTTTTGCAGTTTATTGTTGATGACATTTTG
chr1	25347814	GATCTTCCTAACTCTGGGATTGAACTCGAGTCTCTTGAATCTCCTGCATTGGCAGGCAGATACTTTTACCACTGCGCCATCTGTTGTAAATCGGTTTGTTTTCGTTGTAATCATCACTTTTAAAGTCTTTTTTACTTAATCCTACATTCAACTGTATTGGATTTCAAGGCCTCATATTAGGATAGCTCAAAGTTGGGATGAATGTTAGCTGTGTTTTTGTTTAGGCTCTTAAAGGTAGATATATTGATTTTGATCTAAAAGCTAATAACTCAGGAACTCTCATCCACATTTTTCCATAGAA
chr1	25389532	AAGAGTTGGACACAACTGAAGCGACTTAGCACACATGCACGCAAACTTGTACTCATAGGTAATAGTTGAGTGAACTAGAGTAAAGGACAGATTGGTAAGTGTTTCCTCTTTAGAATCATTTTAATTCTCTTAATCATTCACTGAGTGCTCAGTATGTGTTCGGTAGTGTGCTGCTATTAGGGATGTGATGGCAAAAATGACAGCCACAGTCATTGCGCTTATGGAACTTGGGATTAGCGCAGAGATAGATTATCAACAACTAAATATAAATTAATGCATACATTACAAACTGCTGAAAGTA
chr1	25416626	AGTTTATTTATACAAAATTATTCAAGTGAAAAAAACGGTGTCTCTCAAGTGAGTAAAGTCAGACCTCGAAAGACACCAGAGGGGATTGGCTCACATTTTATTATCAAGTGAGCTGTTCTAGCTCTGCTAAAAGTAAGGCAGAAATCTTTCTGGTAAGCACAATGAGCTTTTTTTAACATTTTATTTTTATGATGCAAAAATAAAAAGAGGGAGTCCCACCATTTAATAAAGCAACTTTCTGTTTCAGCTTATATTAGTTTGACTTTAGTAAAAAAATAAAAATAAAAATCTACAAGTGTCT
chr1	25453640	TGTTTTGAACTGTGGACACTGTGGAGATCTAGTGAAGGATCATGTGGTTCCCAATGGCCTGTGCTTGGCTACCAAACTTGGGAAAATGTGCTCCTGTTCAAGATTTCCTCTTTTGTGTTTGTAATCATTAAATTTTTGCTTTGTAACAAACCACCCCACAATACAACCATTGCATTTACTCTGTCATTCTGTGCCTGAGTTGACAGTTCTTTGCTCTCAGCCAGGTTGGTTGATCTCTGCTAAGCATTCTCCAGCTTCTGTGGCTTGTTTGAAAGTGTGCTGGCAGCTGAATGATCTAGGA
chr1	25497624	TCCCTCATGACTTACGACATTGTAAATCAGTGAAAGTTTAACCCAAAACATGCAGACAGAAAAGGAACCACTACAATTGGAGGATGGAGGCTGAAGGAGCAAGGATTGTTGAGTTTAGCTGTCATACTTGGTTCATAAACATTACTGTTCATAGACAGAACTTTTATTAGGTCCATGCCTCAACTTGAAAATCATGAGAAGCAGTTTTATTCTTTTAGCTGAAGCTGGAAGTAGAAACAATCTAATTATGATAGTCTTCATTGAAAGCCTAAAATGCTTCTTGGTCCTTGAAGCAATACAA
chr1	25533520	GCTCCTTTCAAAGCTGTTACAACCTGAAGAATTCTTACAGCAGAAGTAGATTCGGCTGTCTCTCTGTCAGTCTCAGTCACGTTTTTGAACCCCTTTAGAAGAAATTCAGTTAGTTACATCAAATAGTTAAAAAGATCAACAGAATGTGCAGTTTATAAATCACATACATAGTCAGTGTTACATTCCAGATTCTCACAGTGTCTTATGTGTTGAATCAGATAATTGTTATTATGCCCATTTTACAGATGGGGAAACCATGTTTCAGAAATATTCAGTAACTCACAGAAAGTCAGGGAGGAAA
chr1	25587698	TAAGACAGCTAAAAGATTTGATGGCATTTTTATACTCTGATTATCTGGGCTTGAGTTAAGGCTTATTAAAAGAGGATTAATCTACATTCATAGTTGAGAAATAGCTTATCAGGCAAGGGAATGAGGCTTGGCTGGCGACATTAAAGTTTCCATTTGGAGTAGGAAAATGTGGCCTACTAGAGATAGGCACTCTGAAAGCTTCCTTACCTCAAAATGTCAATTTTCCATGTAGTTATATTTCCCTTCCCCCTCAGTGCTAGCAGGCATGAGATTAGGATTAATCCTGACAGATAATAGTAGA
chr1	25624543	GCACTCTTCTAAACAGTTGGCGGGTTTTGGTATGAGTGACTTTGTGAGCTAAGAAACTTTCTTACATTTTTAAAGGATTTTAAGTAAACAAGAAAAAAACATATGAGGAAGACAGCAAAGCCTAAAATATTTAGTATCTAGGACATGACCAAGAGACTAATACTTGACTTGAGCACCTTATAGAAACTTCCCAGGTGGCACTAGTGGTAAGGAACCTGCCTGCCAATGCAAGAGATGTAAAAGACATGGGTTCGATCCCTGGGTCAGGAAGATGCCCTGGAGGAGGGCATGGCAATCCACT
chr1	25666755	ATTTGTTCAAGAGAAAAATGGCATGGAGTTAAAAGCTTTGCTCAGAATGACTTTTTTCACTTAAGGATATGGTTAAACAAAGGAGAATTACCTGTGAGGCTAATTATTTTGTAAGAAATCATGCTTTATACAGATTCTGAAAAAGACCAATGGAAAGAGTCTTTTAAGTTTTAGGTGAATCATCCAACATTTTAGAAAAGATGGTGTTACTAGGCTCCCAGACGGGATAGGAAAAGAATAATAATAATAAAATATGCTTCCCTGGTGGTTTAGACAGTAAAGAATCTGTCTGCAATGCAGG
chr1	25697478	CCAGTTCTGTAGAATTCTCTCTTCTCATGATATTCAGTGTCAAATAGCTCAGCCGGTGTGGTTCTGCGGAAACACAAGTATGATAAGTACTTAAGACTTTATTCTGAGTGAGACAGAATGCCATTGCTGAGTTTTAAGCAGAGAAATGACAATTTTACTTCACTGGATGTTTTGTGAAGTCAAGTTTCCACAGGACAAGAATGGAATCAAAGAAACTTACAACAACAAAAAACTACTTTAGGGAGAAAAGAGATAGTCTGGGGGAGGGTGATAGCATCGAAGGTTGATTAATAGCGGTCAG
chr1	25738731	CTCGTGGGTCCGTGGGTCACAAACAGTTGAACATGACTGAGGTGACTTAGCACACAATGTTCACAAGTGATTAAGAATAAGGTTGATTTCTTTCTATTAACGGACAATCTTTCTTGCTCCTCCAGGCAATTCACACAACAAAGGAGTTGCATTTATTAATGACTCCAATTATTGTAAAATATTTGCGTCTGCATGTGTCTCCATCAACGGACCACAAGTTCCTCCAGAGCTATTCCATGTTCATTTCAACCCTGTTCCCTGCACTTAGCTCATAGTGCTACTCATGAAAAAACAAAACCAT
chr1	25791341	AAGGGGAGAAAAGGAAATTGGGAGAGATAAACAGAATTCACCAGAAGAACTGAAAATTCAAAGTGTAAAGGCTTTCTATTGGCTGAATTGTGATAGTCTCATTAGCTGAGCTCTTACCAGGCAAGAAGAGGGATCTTTCTACTTCCTGTGAAGCTCTACTATCAGATTAGGGCATGAGAGCTCCTTCTCTATTGCCTCCCAGCTATATTTTAATTGAAGTTTCTGTTTATTAATTTTTACTGGAGCCACTGGTCATTACTATTGTCAGGAGTTCAAAAACACTTCCTTGTAGCTGAACAAG
chr1	25816806	GGCTCTACGAAGGTATACAGTAAAGACACCTATTTAACTTGATTTTATCAAGTGTTCTCCAAATGTATTTGATGACAGAATCCCTTTTTACAAATAATATCATTTTATAGCATGTGACAGGAAAGAGTGAGTCATTTCTGCTCTGAGAAATGGAAGCAAAGAGTTTTATTATCCATTCTCAAGCAGAAGTAGTGTTTCAAATCTTTCTTGAGAATAAAAGATATATACAATATCATTTAATGATTAATATCTCTCCTCTAGTTTCATTTTTTCTGAGCAAAAAAAGTTAAAAATTCACAAA
chr1	25854049	CATTTAATCCCTGACAATACACAGTAATTATTAACTGAATATTAGGAGTTGATTTGAAAAATAAAAATCACATTATTCTTTTTGCAAAAATACGTTTATAATTTAATGAAGTAAATTGGCCAATGCATGTGTATTCACAACAGAAAACTTCTAGGTTATACACTCCAGAAAAAGGGAAAACAAGGGTAAATAAGGCTTATGTAATCTCTTTTATGATCTAATCACTGTTTTAGACACTTTTTTCTGCCTTTTAAAGATCTACAAACAAATCTGCACATTATGCATTATTAATGGTTTTTAT
chr1	25914528	ACCTGTTCATTTTCCTGTTTTTTTTCCCTCTGTCTTCACTATTGGGACCTAGCACTGGCCTTGAAACTGGAGACCTTCCATAAATGTTAAACTGAAATGAATCCACTCACTTCTCTGGTTTGGCTGCATACTGTAATCTGTCATCTCAATGTCTCCTTTAGGGCACCCCAGAATCACTCATCCCCTTGGCCTGTACTGCGTTTCTAAACTCTTAATCACTCTTACCTGTGGTTTCTTCTGTTTTCTCTTCCACCTTGTTGAAAGTCGATGTAAAAAGTCTATAAAAGTGACTGATTACATT
chr1	25938280	CACCCGCTGAGCCACTGGGGAAGCCCCAATGGTGGGGGTGGTTTCCTCAAAAACAAATCATCACAGGGGATTGTTTGGAATGGAAGCATGTAGAGGAGAGTCGTTCCCTATTCCTTGACTCTGCAATTAGTAAAGATGATTCCTTCTTTGAAGAGAAATGATGCTTGCTATTCCTCTGTATTTAATCTGTTATATTGTTAAATATCATTTCCAGTGGAGGCAGTGAGGGGAAGATAAGTGAAGAAGGTAAGAACTTGGAAAAATGATTGCGGATTCTTTTTGCCATAGATGTTTACTGCTA
chr1	25984709	ATTTTTAAAAATCCAGGACTTCCTTGGTGGTCCATTGGTTAAGAATCTGCCTGCCAACTCAGGGAACATGGGTTCAATCCCTGGTCTGGGAAAATTCACAGGCCATGGGGCAACTAAGCCCATAAGCCCACAAGTGCTGAGCCCCTCTGCTCTAGACCTTGTGCTCTGCAACAAGGAAAGTCACTGCAATGAAGCCGGCCCGCTGAAACTAGAGAAATCCTGGATGCAGCAAGAAGACTCTGTGCAGTAAAAAATAATAAACAAATGAATAAATAAAATATATCTTAAGAAAAATCCTAAT
chr1	26018343	ATTTCATCCGGTATGGTCCTTTTCATGTGAAATTCCTGTTCGCTGTCTAAAAGGTGGGAAGAGCTACCCATTCTTTTATATTACATTTTTGTCCTTAAAAGAATTTAAGGAGAATCGAATTGCAAGAATATGAATCACCAAAAACTTAGTGTAGTTATCTCAGATCATTCAAAAGTGTTATCCTAAATCAGTAAAAATAGATGTATTCTCTGAACCACTATAAGTACTATGCAATCAAATTATGCAGGAGGGACATGATGTCATACTAGTGGAAATTGTTTGATTAGCATTCACACTGATG
chr1	26066123	GTTCTATGACCCCACATTAGATAAAATATCCATCCTGTTACTCACCCTGTAGCATCCTAACCAATCAGTTAATGCCATCCTTCCAGCAGGAATTTTCCATCTGAGCCTGTAAAAATTGGCTGCTAACCAACAGAAGGGGTCAGCTCTCCATTGGGCCAGCCTACTGTTTTATTAGTGTCTCCCATTCTAATAAACTGTATTCTCCTTTCATGCTGCCCCATGTCTGGAAATTCTTTTCCAACCTGTGCACAGACCATGAGAATGGTCCCTTACAAAATAAGAAGGAATCTGATATTTAAAG
chr1	26107006	CCTGGTCAGTGTTTTGATTAGACCACCCAGTTCACATGCATGTGCCTATTTCTGAACCAGTCAGTGCGGGCATGAGTGTGCGGTCCTCTGAGCCATGGTACAGACATAGGTGCCTGTAGCAGTAGTGAGAGCACCTCACCTGTAGAAATACAAGAAGTGAGTACGATAAAGAGAACATATGAACATTTCTGAAAGCAGCCATCACTTCTCCTTTTATGATACCATACGGTTCTTCAATGTTTGCAGCATGTGATCAGAACAAATTACAACTGAATATTAGCTATGAATCACAACCACAATA
chr1	26127397	TGGATAGTGGGTATCCCCTTCCTCACTCACTGCTCCTGAAGCTGAGTTACTCTGCCAAAGAGGACATCCTTCCCTTGTTAGAGGAGGGCCATTCTTTGATCAAGAGTATATGAATCACTTCATTCCCCTACTAGAATCTCTAAACAAGCTGTCAAGAAACGGAAAATTTTAAGCAATCTAACTTTATACAGCAAGGAACTAGAAAAAGAAAAATAAATGAAACACAAATTTAGCTGAAGAAAGGAAATAAGGATCAATACGTTAATAGGAATAAATGACAGACAAAAAAGAAAATGGAAAG
chr1	26182573	GTATATTCACAGTTATGAGGATTAGGATGTGGGCATCTTTGGAGAACCATTATTATGTCTACCATGCCATCTCACTCTGGTGATTATCTATTTCAAATACTCTTAAGCAATTAGAAAGAAGTTTACATAAAAGAAGAGAATCCAGATTGAGGGACCTTGGTTTGGTTGATTCAGGGGCTCAACAGTGTCAAAGACTCAGATTCCCTTCATCTCTCAGATTTCTTGCCCACTTCATCCTTAGCCACTCGTCATCGTTAGTAGGGTTTCTAGGAGCAATCCAGAGTACACTCTTTCTAGCTAT
chr1	26219082	CTGGATGGTACAATATTTCATTTCTGAACTGTTTGAGGAACCACCGTATTGTTTTCCATAACAGCTACATCATTTTACATTCCCATCAATTGAACTTTAAACCAATAATGTAAATCTACTATCCTCATATCATAATTGAAAAACTTAGGCGCAGAGATGTTAAAGAACATCTTATCTTTCAAATTTGGTAAAGGACAATTTCAGGAAATGAAATGGGCTATTTAAGAATGAGGACTTTCATGACCATGCACACCTAAGTTCAAATCCTGGGTCAGTTTCAGAGGGCCAAGAGCATTTGGAC
chr1	26261000	GTGAGCCAGCGGGATTAAAGTGAAAGTAATTTTTTGGTCTAAGAAATCATCTGAAATGCTGTCTTTGTGTGGTTTTTACAGGGGTGGGAAAAGTTGACTTGGATTGTACTAAGAAAAAGAAAACAACATTTACAACCACAAAAGAGAGTGCAAAAATTCAAACTGGCATGATGAAATCAAGAGTTTTGGAAATGGTTCATAATTCAGTTTCACTCATATCACTCAACCCAGTAGAATCAAAATTTCTCTTTCTTTCCTCCTTCCTTCCTTTTCACTTTACTTTCTTTCATTCTTTTCTTTT
chr1	26294809	AGATGGGGCATGGCAACCCACTCCAGTATTCTTGCCTGAAGAATCCAATGAACAGCGGAGGCTAGCAGACCACAGTCCACAGTATCGCAAAGAGTTGGGCATGACTGAAGCAACTTAGCACACACACAAATACTTATCTAAATTCTGGTTACAGGAGCCAAAGTGGAAAAATGTATCTGTTTGCAAGCCAGAGACATTTTCTTTTTCAGAGGAGATCAATGTTATTACATTTTTTTAAAAAGTTATTGATAAGTATGACAAATGATCCCATAACAATTATAATTAAAATGTGAACACATAA
chr1	26327680	TGTGTGGAATACATGGAGTCAGGATGTGGTTAGAAAGGACAGAAGCAAAATAAACCAATTAAAATGTAGTCTTAGGCTCCATTTACCTTTGAAAAATTAAGTCTTTCACTAACAGACTTCTGAAACCACTGCATGACCTTGCATGGCTGAGGCACTCAAAGAAGGAAATGAATAATAAAATAGGCAGAGAGGAGACATAAAAGGAGAAAAAAAAATATGAGAGTTTCTATGGAAGTAATAGACACAGTAAAAGCCATGGACAAAATGAGCCTTTAAAAAATATCTCGAGGTTAAGAAGTTG
chr1	26385608	GAGTCAGTATTCTCTCTCTCTCTGAACTATCAGTAAATTCCTAATTGAAAATCCTCTGTCCAAGCTCCTGTATTTGCACAGCAAATACTCTGGAACACTGGATTGTGAGGAAAGGCAAATCATCTCTAAATGAGGTTCTTGACCACAACTGTGGTCAGGCAGGAGGCTGGTCAGAGACCCTCAAAATGCCAAGTTCCTCTTGGAGTAATCAATTATAATGTGAGATGTTGTAGAAAGAGCTGTTTAATGCCGGGGCTACAGTTGCTGACTTCCCACTGTGTTATCTCAAAGAACTTAGACA
chr1	26405946	ATCCCCAAGTGCTCCATGAATGGTATATTGCTTTCTTCAACTGACCCACCTAGAAAGTTCAAAGGCTTTTGCTTTTCTCCCTGCTTTATCCATTGTGCTCCTTCCTATAGAAACATGACAGCTACTAAAGGTCTTTCTAAGAAACCTGGTGTGGGAAAGGCACTCTTTTTTTCCCAGGCACTCTATAGCAAGTTACAAACAACAGGGAAAAAATTTCCCTCCCAGTCTCCCAGCTATTAAATCTTTGGGTAAGAATTATGACCCATACTCTAAATTCATTGTTGTTTAGTCGCTAGGTTGT
chr1	26447626	TAGGCTAAGGACTGTAAGTACACATTAATCTGCATAATGTAGTATGTCTACAGTTAAGCCCATTTTAGAGACATGGAAACCAAGGTGTATAAATGATGAAAGAATATAATGTTAATTAATTGTAAGTACTGACACAAGGATTTTTAACCATTGCTGTCTGAAACCAAACCCTCTGTTCTTTCCGTACCATACTTCTTCTTGCATGTACTTATCCATAAGCATTTATGGTTTGTCTAGGATGAATCAGGCATCATGTTAGGTGCTAGGTACTATGCTAGGTACTAATAGGTAAGGAGGCTGA
chr1	26502164	TAATGCCACATCTAACATCAACAGACCAGGAAACATGTCAGGCTCTCATTGAACCCCTTTAAAATTCAGGATATTCTGTTTGCAGTAAAAGGAAGGAGAAAATGGATAATGGAGAGTAATTAGCAGATTCTGCTAAAGAGGTGATTGATATATATTTTGCTAAAAAGTAGAAACACGTGTTTTCAGATTAGAAAATAGAAACTGGATAGTCAAAAGTTGCATAGTCCTCAAATTTTATTTAGAGAATCATATTTATAGTGTAAGATTTCTTGTCAAGACTGTGACACATGTTAAAAAATAT
chr1	26528914	CATGGTTCCTTGACTTTATAACATAGTACCATAATTTCAGTGATTTTTTGAGATTTTGAAAACAGGATCATTGATTTCCACAAATAAATTTTTGTCTCCTCTAGAACAAGGGGAAAGGGCATTGATAAACAGTGCCCTAAATTTTCTAAAGGTTAGGAAACCTAAAATTTGTCTATGTATGTCTATATTTTTAAAGATAGTGGGATCTTCTGAATTATTTAGTTGTTTCTGGTATGTTTAACATTTTCTTCTGTGAGCCACCTGAGAACTGTATCAATGTACTATTCTGTTCACTAATGAA
chr1	26568857	ACAGCTTCTTTGCTTCAGTGTTAATAACACTTCTCCACAGCTGACAAATTTGCCTATTATCTTTGGCATAAGGGGTAGTAAGCATTGAGTGAATTGTTGGTGGTCCCAAACAATAGTGGTTTCTGAAGTTCGAAGATGGCTGGAAATTCTTGGTCTTTCTAGAGTCAACTCATGAGCATTTAGCCAGAGGAAATCAAACCTACAAGAGACAGTCAGCATCACTTCTCAAAGGAATGTCCATAACCATGGATCAAGTGGAACTCTAACAGTAGACACTTAACTAATATCCATTGTTGGATTA
chr1	26618414	AGAAAATGTCCATAGCCCTATTCAGTTTTCTTCTTTTCTCTCCTTTCAGGCATTCTCTTTATTTCTCACTCTTCTTTCTACTCACATTTCTCACCCTTCTCTAAAAGATTCAGGGAAATGTGGAGTTAAAAGCAAAACCAGCAGAGAGACATAGTTGGACTCCATTGCCAGGTCCACCGACTCAGCAGCTCTATGACAGTAATATCATAAGCCACTGGGAGAGGTTCAGCTATTTGTGTCAAATGCCCAGTTAGTGAGCACTGACAAGCTCTTCCTCATCCAGCCTCATCCTTTTCTTTGC
chr1	26673837	AGAAAGCAGGCAGGAGCCAATTATACAAGGCTCTGTGGCATTAATGAGAAGTTTAAAGTTTACATTAAGAGAAGAATGAACCACAAGAGCGTTTTAAGAGAAGGTCAAAACAATTTGACTTCAAATCTTAAAGGAAAATTGTATGGATTCTAATTCTGGACAAGTTAGAAAAATAGGAACTGGATATGGCCTTTCTTTTGAAACATCCAGAAGAGGGGAAAGTGTCAAAGTATATGAATCAACAGTTTCCAAGGAAAGGACATCAGGAGTGGAGGACAGTTATCCCTAAGAAACAGGAAAC
chr1	26698167	TCTTGTGGTTATTATGGTAATTTTAAATGGAGAGACATTAACAGTAGGGATCGTTAAGGTTGAACATAATGATGACTCTTTTCAAAGAAGCTAGATCTAAAACTGATACTCCTGAGGGTGTACCTAATTCTGACTTGGACTTATTTTGCAATCTAAGGCTAGTGACAAAACATTTCAATGTCTCTAACAGAACTATAAAATTTTGATGAGATGCTATTTTACAGAAGTTTTTAAAATTAACCTTTGCTTGATTTTTGCCTTTATCTTTCCAAGATATTCCAAATATATACCCACTAATTTC
chr1	26735748	TCCTTGAGTATCACTATGCATTTGAGACTGTTAACCCAGATTTGATTATGTGGAACATTCAAGGAACTGTGGCATGCCCCTTTTCTTCCTTGCCTGATGACAGGATGCCTTAATGGATTTCTTTTCCATGACTACAGTTCAGAGAGCAGTTCTCTTATTTGCTTTCATTTCATCAACTCAACATATCTTGAAAGGTCAAGACTAGACAACATTACCATGAATTTTCAGTATTGCAAATATCAGTGATTGGGACTCTGCAGCCTGTGGGCCAAATGCAGTAACCAACTTTGTTTGGATGGTC
chr1	26777428	AACTCACATGTGCCGACCTCCGACCAGCCTCCTTGCAGGACCAGACACCTGGGGACAGAGGGGGCCTGTGGACAAGAGGGAGCCGTGGCAGCCTTGCTTGTACTATCACCAGGAGTTCCATCCTCTTGACCTGATACAAGGTAATAGGAGTCACACCCGGGCTTTCTCCTGTCCTCACCAGGCTCCGGGGATTGGTAGTAGTGCTCTCCATCCTCCCTTTCAGTTTGGTAAAGAAAAGTGGTTAGCCCTCTGAAACAAGAGGCAACACTGGGAACTAGCCCGGGTAATGAAGACCACCTGA
chr1	26820136	AATTTCCAAAAAATCAGAGGAGGTATTGTTTAAAAAAAAAAAATAGCTCACTGTCACAAAGATGTGTGCATTGCTATAGATAACAAAGTTTTCTCCATGGGATTACAATTCAGTTGGCTCATTATAGGCTCTGAGAAGTCATGCAATAAAGAAATCTAACAAAGTTTAATTTAGTAAACCCCAAATGTGTTTGATCTCTTCAATCCCTCCAACTCAACATGATCTCTAAAGGACTATTCAGGATGGTCTTGAAAATAATCCAAAGACAATACGATAAACTCTGAGAAAAATTACTCTTGAA
chr1	26852569	AAACTGTTTAAATTTTTCCTCGATACTGCTAACTTATTGTTACTGTGAATTTTCTATAACCAAACTTATATAGATTAGCTATTTCCACAAAACATTCCAGGGGAATTCCTCTCTCTCCTATCCAAGTGCCACTGTCTCCCTAAAATGTTCGAAAGTATAAATGCTAACCATCTATGACATTAACTGTATTATAATTTACTGTAATCAAAGGAACAATTTAGGAACAATTCTTGTTATTTTTAAAGATTATACCTGTGACATGTAACTTGTAACGTTTATGTAAATACTAATTTTAATTTCC
chr1	26901432	AGAGCTATTGCTGAAAGGGCAGAAAAAGCAACTGTTTCTTAAGCTTCAAAGACTAACTGGTCCCTGTGAGAGGCCTGTGGAGAGTGCAGTGGGGTGTGAACTGAACGTCCAGCTTCCTGTGTCTGACTGGCCCAGCACTCAGGGCTACAGAGAAATAAAGGACTGTATGTCTTTTAGTGCCTATTGTAAGAAAGACATACAAAATGGGATTAGATTTTCTTAATGGTTCAAGTCAGCAGAGATAACGTGTGATTGCTTGGGAAATGGCTGGTATATGGAAGTTCTTTTTCATTTCGGTTTC
chr1	26945965	GAAAATCTTAGAACTGAATGAAGCATAAAATTACAGAAAGGGCAGTGGTCTTTGATAACATGTAACTCATATCTCAATTAGAGGCAACTGAGTCCCAACTTTGTCACTAGCCTGTGTTATTTGTCAGGAAGAGACCAAAAGAGAACATTTGCATCCTGATTTTCAAGGCAGTTCTCTTTTTAAAATGTTTTACTTGTCACCATTTTACTGTAAAATGCAATTTTCCTGTCTAACCTTTTTGCAGCAAATCCACTTCATTATTACAGAAGGTTTGATTTACCAGTGATTGTATATCAGTGCA
chr1	26975671	TACTCGTCTCTCATGTTTTCTCTGTGCTCAGGGTTGAACTCACTCTTCTAATCCCTTTACATGGTTCGCACCCATGACTTCACTCTAGTATTCCCTGAGATAGAAAAATTCAAATGTATGCATCCCACATCCAGAAATTCAGAAGCAATTGTTTTAGGATGCAATCGGTTCTTTCCAATTCACAAGCAAAGTTGAGACCTCTTTTAAACAAAGAATATCTAAAGTTAGTGAACAATATTCCAGGTCTACATAAAATAATCCATTGGTACAGGATATTAATAGAAATTGTATTGATATGTAT
chr1	27028866	GGTCAGTGGAACAGATTGCACTGCTAGAATACATTAATTTATTATTGGAGTCTTCATTTGAAAATGTGTGTTTAATGACCTAGGAAAACACTGCATGAATCCAAGCATAATAACAACGATTTTCTCACAGAGAAGTTTCATGCTACCATACTAACCCTAAAACAAATGTCCATCATTTACATGGAATAAAAAGATGGGTGTATAAATTTAATTACAAAGAAATTAAAATTTTATTTTGAATCTCAAAATACACTGCCTCATGATTTTGGTAACTTGGATATGTAAAACTCCTGGGATATAG
chr1	27068818	CGGTTAATTAATGACAACGTTTGCATGTATGAAAAAATAAATATGTATAGGGGACAACATTTTCCATGGGTGTTCCTTGAGTCCCCTGTGCCCAAAAAGAAATGTTTCACCTGAAATAAGTCAAGAAAGATGGGGACTGCTAAATCCTATTATAAAAAAAGGCTGTTTTGTCTGCTTACTAAATTTATACATTGTAGATCTCTGCTTTAAAACCCCACCACCATACCATTTCCATAGATAGATAGATAGATAGATAGATAGATATCTTAAAGAAACTGATATTATACAGACATAGAACCAG
chr1	27106774	TTGTGCTTTGGCAACGTTTAGCATTCTTATCATAAAATTTGATAAAGTAAAATTCATTTGAGCAGGAAACAGTGGTTTTGCTGTGGTACTTGCTTTAATTCTCAACATAATTTCTTTTGAACCCAAAGCCATTTTTAGAAAGACCAATCACATATTTAAAACAAAAATCTGGATACAACAGTTGATGTGCTTCAGATGACCTATTTGGCAATGGAAAACAACTTTTCTGCATTGGGACTCTTCTAGAAAATAAGAAGCATACTTCTGTCATACACTTAGAAGCGATTCTCAAAATTTTCAA
chr1	27137876	TGTCCTAGACATGTATGTCATTTGATATACCAATTTGTGTTTGATTTTCTCAGTGGCTATCATTGCAGACAGTCAGGAGATCATGGTTCCTGAACTTCATACAGTCTCCAGTTAACCCTCAAATGGAGCTTCTGTGGATCCTCTGAACAGAGGAACTCACACATTTATTGGATCAGACAGTGCAAAGCGGGATTGAAATATTAGGATTTTTTTACATCACAGAAACTAAGCCAGTGATGACTGACTCATGTTTTAAGTTGAAAAACTGTGTTGACTTTGACAACGTAAGACAACATGATTA
chr1	27175188	TGCTTATCCTAATGGACCAAGATATTTAGGTCTGAAATTAAAATAGCTTATTTCAGCTTTTAGGATCATTTTTCACAGACAAAGGGTTTTGGACAATATTTTGAACTGTGAAACAGTATACGGATGGTCCTGTGAATACTTTTATTGCTAGGGAAATTAAGTTCATCCTAATGAATTTTCAACATGTTAAAACAAATTACATGGCATTTCAATCAAAGTTAATCTACACTTCATTTTTTGTATGTAATATAGAAACAGTTAATGGTTATAAATTGCAACCAATTATAACTTGAGTACACAG
chr1	27223031	GCACAGGAGAAATCATGAACAAAAAGCTAAACGTCTCCCATCCCCTTCCAAATTTAAGTCTAGCTCACCCTAGAATGAGGAAGGTATTCACATTCTTTTTCAAACCTCTGTCAGTTCTTTGCCTTTAGTTAGGCTTTATTAAAAGTCACATTGTTTACATAAAACTAAAGAAAGTATATTTCAGGTCATTCACAGTAACTAGCACTTCACAGAGTTCCATAGATATTTGTTGAATGGATGAAAGAATAGCAAAAGAAATTAACCCTGGATTTAGTTGTTTACAAATTAATCTGATTAAGTA
chr1	27260279	GGACCCTAACTATTAGCAAAATGGGTCTCACTAGGGTTTAATCCTTTAATACTAACAGACAGTAAGTTTTTTTCAGCTAAGGGAGAGGACACTGGGAAGTAGCATTGACTGAAGGCAACATTTGGGGCACTTTACAAATGTTATCTGATCCAGTGCTCACCACAATCACATGAAGTGGTATTATCATCCTAATTTAGAGACAGGGATGAAAGAATAAATCATTAACTCAAAGTTCTGAGGCCCAGAAGCCATGAACCTTATATTTGAACCCAAATTGTTTTGAACCAAAATGCATGGGGGA
chr1	27297807	GGAGAATCCTATGGATGGAGGAGCCTGGTAGGCTACAGTTCACGACACAACTGAGCGACTTCATTCATAAATTTCTTCCAGCATTTTTTTGGACACAGTACTATTGATTAAATGTTTGTGTCCCTTGAAAATTCGCAAGTTGAAATCCTAGACTCCGGTGTTACAATATTAGAAATGGGGTTCTTTGGCAGGTGTTAATAATTAGGTCACAAGGGCAGAGTTCTCATGAGTGGGATTAACGGCTTTTATAAAAGATTTCCGAAGCACTCCTTCGCCCCTTAAAGACTAAAACTGCTGATGT
chr1	27353174	GGATTCTGTAGACTGGCGGGCTACAGTCCATGGGGTCACAAAGAGTCGGGGACAACTGAAATGACTTAGCACACAAACACTCATACATATGTGGGAATTTGCTCTATGAAAAAATTGCTACCAATAGAGAAAGAGTAGATGGCTTGGGTCAATAGTACGGCAAATACTGAATTATTATACGAGGGAAAAAAAACCTCACCATGTAAAAAGTGGCCTTATCGTGCATTAAAATCCAAAATATGAGAGGCAATCCTTGTTCACTGAGAAAATGCAAGAGACTGACTAATTCAAAAGCAAAACC
chr1	27380421	CAGACCTCATCCATTTCTTGTTCAACATGCTTTCTGTAGCTGTCTTCATTCAGGCTCATGGATTCAGCTATTTTTTTTTTAAGAAGATGATGAAACTTTTTTCAGTTCTTAGTTAGATTCTCTACCAATCACCAAATCTAATCTCCATTGTTTATTTCCAAGAAACCTCACGCTTTCTCCCACAAAATACTGAGCTTATCCTTTCCTTTGACCTACTTATTTCCTATGTTCCCTGTCTATGTTAAGAGAGTTATCACTGTGTTATACTTTTAATATTTTGCAATTCAGTGAAAGGTTAATA
chr1	27420336	ACAAAAGGTCGGACATGACTGAAGTGACTTAGCACTCATGCACTTGAAATAGCTTCATCACAGGTGAAATGAAAGAAAAAACTTTTACAGCATTTTTCTCTTTGGAAGGGTGATACTATGCATCATATGTCAATCAATTATCTATCCTATGTATCAATCCTAAATCCTGGGCTTCACAGAAATGGCATCGGAATTTTATAAAATTCTGTACTAACATACTTTATTCATTCACAATGGGATTAGCCGAGAATAGTCTTAGTATCTGTGAAACACTGTCTTACTGAAAAACCTATTCATATTT
chr1	27451838	CTTGGGTCCTCCTAAGCTTGGGTCCTGAAGCAGACTGGAGCAGGACCTGGGACCCCAAGCCAAGGCCCCGCCAGCCCAGTTGTCAGTCCTCATCATACATTGGATGTTTTCTGGGTCCATGATGAAGAGGGCCTGTCGGTACCTGCTACAGAGGTGCCTGGGCCTCTTCCTGCATGAGAAGCTGAGCCTGGAGTGCCTCAGCCTGGACCAGATCCTTGATTTCCTCGTCCAGGTCCTCTGACAGAAAGGTGCTTGGCTTCCCTAATGGCTCAGTTGGTAAAGAATCTGTGTGCAATGCAGG
chr1	27491864	TTTATGGAAATAAAACTAAACTGTAGGCCTAGTTTAAGCATGTTTATTAAATTCAACTTTCCCTAATAAATCTAAACCTATCTTGAAATTGACAGCCAGCTCATAATACATGTGCCAAGTTAAGACATATCAAATTTGAACTCAGTTTTAGGTTACAAAATAGTTTTAACTTGCAACACATAAAAGCACAAATGTAAAGTTTGGCTAGTTTCCTACCTGGAACCGTATATAACTGAACCAGAGCTAATTATCTCAACTTTTACCTGGTAGCTTAGATGGTAAAGAATCTGCCTGTAATGCA
chr1	27534376	CCTTACCTCCCAGCCTGCAGACACATGGTACACATGCTCATTACCAGTCTCACATTTTCAAGCATTTTCAGAAGACAAAACTTGAAAGTGTAATGAATAGAAATGGCATGACCATGTTAATCCAGTTGATTAAAACCAATGAGAATGAGTCACAGATTAGAATTAACAAAGTTTGCACATTGTTCCTAAAGTTGGAAGGAGTAGGTCTTCAATAAATGTGGAATCAGGAAAAATAAGTATGTAAATAACATTTTATTGCTATTTGAGATAGAACTTTCATTAATAAAAAACACATCAGTAA
chr1	27578512	GCATTATATGGGGATGATTCTGGCAATGATTTCAATGCCAGCTACTTTTAGATTTATAAGTCATTGATATGTTTGCATAAAAGCCACAAACTCTAAAGTATAAACAAGAGAATCAAATACTAAAGAGTTGAATCAACAAACATGCCCCAAGATAAATGTTCTTTACTTCCTAGTGATACCTTCTTTCAACTATCCAGTACTGTTCTTTAGTTTATTCACATTTTGAAGAAACAGTTCATGGAGATATAATTATAGTCAATACCGTTTGTTAAAAGATGACAATTTTTACCCCTTCTGTTAA
chr1	27620806	ATTAGGGGATAAGTAGGCATCATATAGACCGGGCCGGGGGGTGGGGTGGGGAAGGGGGCAGGTCATATAATTTAATACTGTTCCTGACAAATGCCTGCACTTGCTAGCAAAGGAAACTATGTCAGAAAGCATAAATCGGATAATTATAAAAAGCCATTCCCATCACTAGAAAAATACAGCTCAAAGCATATTCCTTATTTATTGACCATTTAGTCCTATACTGGTCCATTTGCTGTCAGATATCTCTGAGCACTGTGTATCCTTTTTATTCACACCCCTTCAGATGAGGGTTGTCACACAA
chr1	27659298	TATATTTCAATAGGAAGACCTAATACCTTTTCAAAATATATAAGATTCTCTGATGAAAATACAAACATCGCCCCTTACTACTTCCTTATTTTTAGTATAGGACTTTTCAACAATAAATGCATTCTCCTTGGCATTTAATGTTTCTAGGGAACATAAGATTCATAAGCAAACAAAACGCTGACATGATAGAATTTCATTCGGGTAATATATCTGACACTGTAGTTCTGCAAGAAGGCTCTTGATTCAACACCCCCCAACTTTTTAACCTTACACGTCACTGCTTTTGCTTCTTTATTTATGT
chr1	27699278	CCAACTGGTGTGTCCATATATGAAGATGTGTTACCTCTTGCTTGAAGACTCAATCACTATATAACAGGCAAGAACTCTAGACCAGAAACCCAGATTTCTTTTGTTCTGAATACTTCTTTGTAAAGAGGAAATACAAAGAGGAGCCAAAGGAAGTGGTCCATTTCCCATCTATCACTCAAGGAACTGATCCTCTAAGAATGTGTCAGGGAAGCAATCACAGAATGAATGTCCAAACCATCTGCCACAGACCTGCCAACAATGAACATGGGTAACTTTATCCTGCCTCCCAAAGATCGTCATA
chr1	27743635	TGGAGATCCATACATACATATGCATGGACACCTGTGATTGGCTGAATTGCAGGGAAGTGTATAAAGGACAGGGATGAATGTGGGTGAGATGAAGAAGTACTGAAAATATTCTTTTTGTAATTCTCCTAACTGTCCTTATTAAGGTACACAAGGTATGTACACAGATTTCCCCTCCTTTTTGATTAGAATTTCACTGGGACATTCTATGTATAGAGGTTTAGAAGAGTTTTCTTTCTGTATAATTATGGTGCCTAAGACATATCTTCAGTAAGATTATTCTTGAATTTGCTTGTCTTACAGA
chr1	27779935	TTTTCCATAGGAAAAAATGTGAAAGATAGTCCCACAGTGGGTGGGGAGTGACATTATGAGCACAACCAAATGTTAATTATTATTATTGTTATTTTTGGTCATGCTATGAGGCTTGTGGGATCTTAGCTTCCCGGACAGGGATTGAACCTACGGCCTTGGTCGTGTGTATTCCTAACCACTGAATAGCCAGAGAATTCCCATGAATATTATTCATATGGGAAAAAAAAAAAACTGTGAAAATCAAACCAATAAAATACTCAATGTTTTTCAAAAGGAGAAAAAATAATACACATCCAACTTT
chr1	27820602	GGGTTGCCGTTCCCTTCACCAGAGGCTCTTCCGGAGCCAGGGATTGAACCCGAGTCTCCCGCCTTTAAGGCAGATTCTTTACCAACAGAGCCACCAGGGAAACCCTTTAAAATGGTTAATATTATAAAATGATTTTCCATTAGTTTGCAGCTGATAGTTTTACTTTCAAAATTTAAGAATTGGAAAAGGAAAAAAGTCTCTTCTAGCCAGTCAAGACCAAGAAGGTATGATTATGTAAAATGGAAAGGAGAAGTAGAGAACTAGGTATATAATTTTATTTTCTTAGGATCTTTGGAAATAA
chr1	27864011	TGGACATGACTGAGAGACTAAGCACATATACACACACTGTCAAATAAACTTGGAACTTTAAGAGTCTATATGTTCAGAGAAAGAAGAAATAAGAAACAGGAAGCAAAAATCAGAAACAGTTCAGAAAAGGACTTGTTCTCAAACGCGGCCGACTCAAAATGCTTTCCTTCACTTCAGAAGCCATTTCACACCAATATCCTATGTTGTCATAAATTCTATGATTTGTGGTTTTATTTAATAATTTTACATTGAATTATGTTTCAGTCAGTTAAGTTGCTTAGTGGTGTCTGACTCTTTGCGA
chr1	27903865	ATATAAGTCTACATAAATATATTTTAGACATTAAGTGGCCCAGGACTTCTTTCATAAGTAATGAAAATGGTTCTGTTAAGTGTAATGTTTGATGCAGTGAACATAAATCTGATTCATTATATTGTGAATGGTCAACAATCCCATCTCTATGTATAAATATGCTTTAGAAAGTAGACTGACTCAGATGTTATTACTATTTTAAAAAGGAACACAGTCAACCTGCAGTTAAATAGAAATAAAATCTATAAGTAATTCATGCACTAAAAATTAATAGAAAGATAAATCATTTCTTGTCAGTCAG
chr1	27940812	GAAGAGAAGATAGCACTTTAAGAACTAGGAAGTGGGACCTCATTATACATAAAGTCTTCCTTGCACTTGCTAGCCTCGAGTCTGTAAGAAATAAATTTCTGTTCTTTAAAAGCCATCTAGCCTAAGACATTTTGTTACAGCACCCTGAACAAACTAATACAATAAGCATTTTGCCATACTGTTGTTGTTCAGTCGCTAACTTGTGTCCCATTCTTTGCGAACCTGTGGAGTACAGGATTCCAGTTTCCCCTGTCCTTCGCTATCTCCCAGAGTTTGCTCAGATTCATGTCCATTGAGTCAA
chr1	27979027	AGAACCTGGCAGGTGGACTAATTTCTGCATAGGTAGATAAGTCTCATTGTGTTTACAAGAAAGCGTAAAAGATCAAAATTAAAGACTCCTTGAAAGAAAGAAAAGCTTTTTCAATTTCAGAGCTTGACAGATGATAATGAAATACCCTTCTCTTCTTCACCAAGCTGGAAAACCCACTCACTAAGCATGAAGTAACAGGTACTTTTTAGTTCTTTTCCAATCTTCCTTCCAATCTGGTCCCACATAACCCAATATTGGCACCAGGAAAGAACCATGTGCCTAAGACCCTTGAGATTCAAGA
chr1	28018834	CACATTTGTGAATTCCCCTTCCTCTGAATGTGACAAGAATCTGTGTCTTGATCCTAAACAACACAATATGGCAAAGGTGAAGGGATGTGACTCCCATGACGTTACATTATATAAAACTGTCTTACTAGTTAACTTTGTCTTGACACCCCCTACCCTCTGCAGGATGGATTAACAACAGCTATGTTAAGCAACCCCCATTGTGTCTGGTAAGTGTTAGTACAGGTGCCCTTAGTAACAGGGATTGATGTGTAGGAGCTGAGAGTGGTGACAGCCAACAAAAGCCAAGATCTTCCATCCTTTA
chr1	28054675	ATGTTATAAGTATGATGTAATATGACATAATATGATTTGATATGATGCCACTAAATTAATGACTCTGGAATCACCCTGCTTCCCTTTTTTTTTTCCTAATGTAGCACAGTTAAGCTAATTTTGCATGGGTCTTTTGTAACATGTAGTTAAAAGCATCCTTACTGATATACTTGCTAGAATGTGTGATTTTCAACTGATGCTACTTATATGCAGAGCTTTCTGTTCATGTAACAGGACACAGTATAAGAGCCATCTTTACATAGCATTCATAATACAATCATCCTCACAATCATCTACCTGC
chr1	28106852	TGTAGCTCCCCGGCCAGTGATCAAACCCACACCGATTGCATTGGAAGGCAAAGTCTTAACCACTGGACCACCAGGGAAGATCCTATGGCTCTAAAATATAGTGTATGTTATTCCTTTTGGGGCTTATGTACGTACAGTTCCTGGCTAAAGCTGATGAACCAGTTTGCTTTCGAAAATGATCTATACATAGCGCTTCAGGGAACTATAAGGACCGCAAAAAAGAGGAAACACAAAATACCCTATTAAGATGCTTATGAAATTGCATTGTCAAGTATATCCCCAAAAAAACCCAAACTACAGG
chr1	28151201	TATAATTTTACATTTCAATAGTTTGTTCCAGGTTTAGGGTTTGCATCTATTAATCTTTTGTTTATATCTTGAAATTATTCAGTGAGAAAAATGGTATTTTTATTATGCAAGAGATGAATAATCTGAGGCACATGGATATTTTAAACCAAGTTTAATGCCACACTGAATAATCATATGACTTAGTATTAAATATTCTGACCTCTAATGTAGTTTCTTACTTTTCTACATGGTGACATTTTTTTTTTCTTTTATTTGATGGGAGGGGCCTTGCCCCAGGCCGGAGGCGGGCCTTTCATGGGAG
chr1	28183620	TACTATCATCACATGTCAACATGGCCACTTCTGAAATGATACATTTCCTCTGCAAACCTGTTTTAGTCCTAGGTTCCACACATCAATAAAACATGCTGTTAGACAATTGTTCCTCAAGCCAACATGTTGGTCATTTATCTATTGCCCTTTGTATCAGAAGTCCATCCTATCTCAGAAATATACCTCCAACTCTTGTTCTCCCTGGGTTCAGTGTCAGCTCCCTGATTAGATCATCTTTGATCTCAATTACTCTGCTGCTGCTGCTACTGCTACTACCAAAGCATAGCTACCTAAATCTCCT
chr1	28224365	CACAAAGGTTTAAATTTAGCCTAAGTTCTAGGGTACTCTTTCCTGGCAGAAAATCAAATTACTTGGTCATCAACTGGGAATTGGAGAGATGGCGAGCTGAGTAGTCTCACAGCATGCCTGCACTGATTCTGCTAATGCAAGACACACAAACCATTCATTGACATGAAGAGAGTATGCACTGATTGTCATAAATTTCTTAACGGAATCCTGCGATGAAGTTAATCAGGAAATGGGGACTTTCTTTCAGAAGCCAGAAAGAAGCACATGCATATACCACTGAAAACAATATAGGAAAGTGTGT
chr1	28259334	ATGAACACAAAATAATTTACTTCATCCCTAAAATTGCTAAGGTGTTTTTGTATTAGTATTTTTTTTCCTTTTTAATGAAATGCTTTTCGGATTAAAATATTCTTTAATCACAGTTGATATTTCATGTTATATAAGGAACATCAATAACAACGCAATCTAGCAATGGAATAGAGAAGCCTCATTATGGTGCCCTTGCTCAGACCTTAATTTTGAATTTGACCAGGATATTCATTAAAACTAGTCAATGCAAATTCTGATTCCAAAATAGGTTGATCCTTCTTATCTCACCTAGATGTGATCT
chr1	28287281	TATAGTAGAAAGGCAGTATATGATTTCATGATTACTGTCAGAGTTTATAAGCTTAGATATTTATCCTTTATTCAAGTAACCAACCACCTCAGAGCCTGATTATCACTCCTTATTTTCACTTATGAATCTGAATAAATGTAGTACTGACTGCGTAGTTATTGCATATTTAACTTTATCCATCATCACTGCTAATGATTATTTGGCTCTGAGAATTAAATATATCCCCTTCAATATGCCCTTTCCTATGTTTCCTGAATGCATTAGCCCCTTTGACCTTCCCTAACTGATCAGGGGACCCAGT
chr1	28340806	GAACTGAACTGATCAGAATCAGTTCTGTATTTCCCTAAACGGGTTAACCACACACAGTCTAAAACACAGTCAAAAAGTTTTTCTCATTTAAATCAGATTTCTGACTTCAAAATACAAATCCAGTAGAATTATCCATTTGCTTACAAATTGCCAATGGTTTTCTTTTCCTTTGAATGTAAAAATGGTTCCATAATATGGCAGCTATGTATCCATGTCCAAAATCTAGGCTAACACTAAGCAAAAAACATTTTGAAGTACATTTTTGGTGTTTCCTCTATCCCCAGATTTTCTCTGTCCCCAG
chr1	28374109	AACTAATTTTTAAATCCCCAGCTAGCTTTTGTTTTCAAATTCTAGAAATTAAACTCAAAGTGGAATTTTGTTCAAATGATACATACATATATAAATTTTATTGGTCATATAACCCAACAATCCCACAGGCTTGATCTGACTCAGAGACTCCTATACTTTCAGATGGATTTGGTTCCTCTGGTATTAATATTTCAGTTCTATTTTTCTTCATGCTGGTGCTTCCTTGCTAGACTGTAAGTGGTGACATGAAGTCTACTGTCTTAATCTGCTCAGGCTACTGTAACAAAATACCTTAGATGGA
chr1	28423490	CTCAAATCCACCTCCCCAAATTCTCTGAAACCAGTCTGAACAAAGGAAAAGAAAGATACAATCAAAGTTAACCTGTGATTCATTTGCCTTAAACCCGTGATTCGTATGCCTTAAACCTAGGTATTTATCAGTGGACAATTATCTATAAGCTTGTGCTCATACACCAATAAGCATAATAGAATTTATGATTCTATTCGGTTACACAGAAAAGCAGAGTATTCTTTTAGGCGATGGAAAGTCTAGGTACAAGTCTTGGGGCTCTTCCATCCGGGGTCGGGGGTCTGGTTTTCTAGTTGGTATG
chr1	28470961	GAAAGCAGAAAGCAGAAATGAAACTAGGTAGGAAGAGATTGTAGGAAGTGGAAGCAGAAGCAATTTCAGTTTAAAATACCAGTGAGACATCTAACAAGAAATTTCATAGCTGTGGAGAGCAAAATTCTGGAGTTTAAAGTAAATGTCTCAGGTCAGGAAATGTAAGCTATCAGCATGGAACTGAAAAAGCTAAAAAGGAGGATGGAAATCAGAACTATGTCTATCAATGAATACTGATGCTGTATTAAAAAAGCTAATATTATCTCTCTATTTTTGACAAATATACTTCTGTTTCTTTATG
chr1	28505400	CAATTTTTGTATTTGTTCTCAGCAAGAGGAATGGTCCAAAACAAATTAGTCCTGAATTCCAATAGAAAGAACTGTCGGAGAGTTTGTAATTTCCTCCGTTCTGACTCACTGCAACAAAAATTTCAAGCAACAGACAGACCAGAGTTATAGTTCAGTTTTATTGGCAAGCAAAGGAAAATACATCCTCAAGGCATGAGGGTGGGCCAACCCAAAAGATATGAAGAGAAGAGAAGCCCCTGGATCAATTTTGGCTCCTCTATTTGCATGTTTTTTCTCCTGCCCCTGAGACTGCCCTATGTAA
chr1	28531724	TGTTTGTCTTCAACAACTCTAAGGAAGAAATATATTATAAAATAATCTTTCTACTTTCTAGCCAGCCTTGGGAGTGAAAAAGCTTTCCAGTGGTAAATTAGAAGTGAGTAGCTGCCAAAAGTAGAGAAAATTAGTTGTAGTACCTATGAGCAGTAGCAGTAAAAGAAAAACTGGATAAGGTCTGAGAAAGGAACTTGCACTTTAATGCTTTAAATATCTACTTGTAGTTTGCCATAGTCTCTATCGCTCCATATTACTTACAGCAGGCCAATTCATACATTTCCTTCAATTGCCTGAAATG
chr1	28587802	GTATATATTTGATTATTAAAAATGATTTGTAAGTTGGTTTCAGACTTTCTTCAATTTGAAGGCACAAATTGTTCATTTATTCACTTATAATACTGCCTTATTCCTCCATTCCAGGTAATTTAAACACCATTACATTCCAGATTCTATACAGTATATTAGGGAAGTAGTAGTGAAAAAAAGATGTCATTTTGTTTTCCTGAATGTTTACATTAGTGGAAGTAATGAACATGACAAAAATATAATCAATATAAAATTGCAAGCTGTAATAAATGTTGTGAAGAAAAGATAATGAATGCAAAGT
chr1	28622557	TTTAATTGGAATGTGAACAGAGAGATATCTGAAGGCATCAAATTACACCTGGAAAGTAAAAAGTCGTAATCTCTCCCATTAAGTTAAATGAGGAAAAGGCCTATTTTAAGAATGGCTTGTGATGCCCTCAGCAAAATGACCCACATTTTCATTTTAAAATAGCCTACAATGTAAAATTGCTTACTCATTGTCAATGTCCTGTATGCAGTTGAAATCTAGATTACTTTAAATATTTATATTAAGGTGGAATTTTTCAAAATATATGTTTATTGCCTAAATTATTGGCATTTTATAGACAAAG
chr1	28660970	CTCCCTGTCTTGTTTTTGCTGACTGTATACGGCTTCTCTTTATGAGTGTAAGAGAAATGTTAAGCAGAGTCTGAATGCTGGATCACCACTCTCATTGAGTAGAGAGAAGGTCATTAGACTAACAAATGTAATCATATCTTTCTAACATGCGTTTGTTTAACTCTGTCATCACAAGTAACCCCTCACACGTCAAGTAAGGTTTTATTTCTATACTGATTTGCATATCTCATTCTAACTCAATTCTTCTTTTGCTAATACTTAAGTCTTTTCACTGGAACTATGAAGCTACATTTACTAAATT
chr1	28699248	TTGCAGGTGGATTCTTTACTACTGCATCACTTGGGAAACCCCATAACAACAGCATTCGTGACTAAACAACAACAATAAAGAAACATCAGAAGCAATTTTCTAGGTACCAACTCTTTGTTCAGCTGTCTCCTGAAATGTGCTTTTCTAGATGCTGAAAGATGGAAACTGAAACCAGGGAAGAAAATGAATGGTACACTACTTTGCCCATCTCATTTTTTTCCCCATCAAGTATGTTAAATACATTGCTTTAAAGACTGGTATGGATAGAACAAGATAAAAATATCATTGCTCATAAGATAAC
chr1	28740019	AGTACCTTTTATTCAATTAAAAAAAAAAAAGTTTAAAGAAAAGAAAGCAAACACACATGAAAGCAGCTACTCCTAGGGAGGAGTGTGAATATACACTGCGCCCAGAACTAGTGAGGCTAAGCAGTACAGACCTCCTGGAAAGTAGGTTGGTAGGCTCTCACAGGGGATTATATGTGACAAATTCAACTCATTTCTACACATAAGGCTATTCTTGTTTTTCATCTCATTTTTAATGAGTTGTGGTTGTGTTCGTTTGTTTTTGAAAGAATTAGTTCATTTCCCTTGGTATATTTTGATGTCT
chr1	28780170	TGCTGTTGAACCATCTCATCCTCTGCTTCCCCCTTCACCTTTTCCCTTCAATTTTTCCCAGAATCAGGGACTTTTCCAATGAGTTAGCTCTCTTATCTTCTAATATTAAGGACCATAGTTTCCTATCTGGGTTACGCTGAACCCTGACCAAAGTTATTTTTAGAGGTCATGAAGGGAGATATGGGTGAATTTGAGAATACATCATATCATCCTGCAAGGTATCCAAATCAGTTGAAATCTTTGCATGAGCACCAAGAAAGCAGAGCCTTATATTCTTTAAAAGAGTGAAGGAGTTGCCTTT
chr1	28824369	AACTATGAAGAAATGTTTATGTCTTTTCTTTCCCAAACTGCATATTTAAAGAAGTTCTCTGAAAAGGGTCTATATAGTGTATTTCAGGCTTGATATTACTCATAAATTTAGCACCCAAAGTCTTATTTGGCTAGATGAAAGAAATAATTTAGTTTTGTATGACACTTTGAAGCTTGTATACTATTTCATATATTGGGAGTAGAAAGTGGCCACCCACTCCAATATTCTTGCCTGGGAAATCCCATGGAAGAGGAGCCTGGCAGGCTGCAGCCCTCAGGGTTGCACAGAGTCGGGCAAAACT
chr1	28853297	CGGGCTTAAAATTCAGTAAAGAAGTTAATTTCAACTCGATTACTAATTTTCCACCCTTCAAAGAAAAATGAACAAAAGTGTAGAAAATCAAACAGGAAGCTGTTCTCACAGGGGAAGTGAGAATGTGTATTTTGTGTTCCTTTTCTATTCCTTTATTTGGCAAAGAAGCAATTAAGCAGGTGAGAGACAACCCCATGGAAACACAGAGAGGAAATCTGTCTAAAACATCTGTTTAAAAATTCTGAAGTCTGAAGATTAGAGATTGATAAAGAGAAATATTCTCTGTAATCAGTTTAACACC
chr1	28908840	CCAGGGGATCTTCCCAACCCAGGGATGAAACCCAGGTCTCTCGCATTGCAGGCAAATTCTTTACCAACTGAGCTATCAGGGAAGCCCCCCTGTTTTGTAAAAGAAACTTAAAATAATTTGTGAATTATATTCAACTTTGGCTTAAGAAGCGACATTCAAGCTTTAGGCTAAATACGAAGACAAACAAAATTGTAAACATAGTCTATAATCTTTTTAGGAAGAAACAAAGTTTAGACTCTTCCTTGGAATAGAATTGAAAGTATTTGACTCTGAAAATTGATTTCTGTACAAAAGACAGTGG
chr1	28936831	CACTAATAAATGCATAATATAGCTCTTCTTCACCACCAGTATCATCATTATTGACAGAATCATCTGACTCACAAAATTAAAAAGTTTAAAATCCTATGTTAGTTATTTTAGTAATGTAACAAAATCAACAAACGTCCAGATTGTTACTGTGTTCCCACTCTGATATCCACAGGCTATTGTCTTGCACTAAGTCTAAGGATTGAGACCAGAAAAGCATGTTACAGGTGATGAGGATTGACTTAAAAACTTACTCAAAATAAGAAATGGAAAATTATGTTCAACTGAAATTTGATTGAAGACT
chr1	29027339	AGATTTTTATTATCATCTGGAGTTGATTTAAATGACAAGATCTTGGAACTAAAAACTGAGTTTGATATCATAATGTAATGAAATTGTAGGCATTTTAGGAGGGGTGAGTGTATTTTGAATTGGTGAGAAATGGAAATAGCACATGTCCAGAGGCTGGATTAAGATGGACAGATATTTTCGGTTCCTCTCCCCAACAAGAGCTAAATCTGGTCTTGACCTGTGACTGCTTAACTAGTAGAATGTGTCACAGTGATGTATCATTTCCAGTTCTAGTACTTAAAGGAAGAGTAAGAAGTCCTAC
chr1	29049114	ATTATTGTATGACTTCTTCTTTAAGATATTTTAAAGTATGTTTTAGAAGCCTAGGTATAGTAACCATGCACACAAACCTTATTTTTTAAGTTGCATTTTAGATGAAGTTATCTAAAATGAATGTGTGGCTCATCCAATGTTACTCTAAGACTGAGAAACATCAAAGAAAAAATATTTGCTCAATGGTGGCCGGAGTTGGGGTGGGGGGGCTCTTCCCAAACTTCTTTGTATTGATATTACAGTAAGATGCATATGGAGCTCTTGCTCTATGGATTTCACTTCTAGGTTTTGTTATGTAGAT
chr1	29109176	CCCAGCTCTTAAAAAAAAGTTTATACCTTGACCAAAATAAAGAGCAACACCGAGAGCAATCTCTTTCATAATGGACTGCATTCAGCTCTTATTAGCAGGCTGAGTCATGTGAAATCGTCATTTTTATAGATGGAGAACGGTTGCCTAATGAACGGTTGTCAGATCTACTAGAAATGACTGAAAACCATTGGTGAGAAGAAATATTCTCCTTGTGGTGGATTTATAATAAAATGAAAGAAATATAAAAGTATTGTTGTTAAACAAATACCACAACAAATCATATTCAAAATATTTAGTGTCT
chr1	29141479	AAGAGATATTTTATTAGAATCCTGCTTCACATTCAATTTAGAATGGTAGATTGTAAACATGTAAACAGCATGAAAGAATTATATTGCAAATAGCATATATTGAAGATCAACCAAGATGGTAGAGCAAAAGGATATAGAACTTGTTATCCCACATGAACACATCAAAGTTACATTTACATGTGAAAGAATCATCACTGAAAACTAACTGGAAACTCCAATACAGCCAAAGTTGTAAGAAAGATACACAAGTAATTGGGTACGAAGGGAAGAAAAGCAGTCCGGTCAGGACCTGTGTCTTTGG
chr1	29180423	ATTTGAGGGTTTTTGAGGATTGAGGGTTAAGGACGTATCCTGCCTTGCACATATTTTGTGGCATCATTCCTATCTTCCTTTGTAACTAAAATTAGTCACCTCATCCAAGTTAAAATAAAACCTATTTTCTACTGATATGGTGATATGAGGGGTCCAAAAAGTCATATGCGTACAGTACAATAAAACTACTGCTGTACTTCTTGGTAGAAAAAGGCTTTTTGCTTCTGAGAACTTAAATCATAAGATCATATAGTTCTGGGATGGCAAACATTTGCTGGTAACTCATCTGGAATAGCCCCCA
chr1	29215474	AAATACTGAACTGTATTCACGGCTAGAATCTTCTAATGCTCACACGTTAATGATTTCAGATGTAACTTCTTTGAAGTCCAGGTGAATAAGAATGGAGTGAGAGCCCTACTGTGTGTGTGCCTCCAGCCCAGACCAATCCTTGCAGGCTGACGATTGTATAAAGGGTCTACAATAGGTTTAATGAGCACTGAGTGAGTGAGTGAAGTCGCTTAGTTGTGTCCGACTCTTTGCGACCCCGTGGACTGTAGCCCATCAGGCTCCTCCATTCATAGGGTTTCCCAGGCAAGAATACTGGAGTGGG
chr1	29242728	GTGGTAATAGTGACTGTTTTTATGGGTGAAACTTGAGTATAAGGTAAAAGACAGCCGAGGAAATCCCTGTAAAATGTTGTGGTTAAAAATATAAGCTTGGACATCATGCAGCACCGCATTCAAATTCTGCTTCTCTCATTTATTGTAAGATATAGAAAGATGATTTCACTTAGCAATCTCAGTTTCTTCAAGGGCAGAATAATTCTAACACATCACACCTCATTAAGTTAGTGTAAGATAAATAAAATAATGTGCGCAGAGTGTAGCACAGAACTTAGCACATGGTAAGAGCTGTCACAGG
chr1	29286833	AGTAAAAATTGAACTGGACAGTTGTCTATGGACCGTAGATTTCCAACCCGTGTACCTAAAAGACAATGTCACAGATATCTTCTCTCTCTCTTCAGACGTGCAGCACCTCCTCTACCTTCTCACTCAGTGGAAGGTTTTGCTTTTAATCTCGCTGAGAAAATGGAAGCAATCAGAAATGAACTTCCATAAAAACATAATCATTATAATAGCTTATGGTGAACTGTGTCGGATTCGTGATTTCTGAAGAGGAAGATTTAACTTTGGGACCAGGGACCAGGCCTGATCACTCAAGAGCTTTTGT
chr1	29339959	ACTCCTTTCTCATAGTTTCTCCTACTAATTCTTCCTTAAGTATCTTTGATCAGAACATATTCACACTGCTATAATTATTTGCAAGGAGTCTGGGAAGTGTTTGTGTTGTGTGTGTGTGTGCATACATTCATGTTTGAAGATACTTCTTAGGGCAATAATATAGATTTCTGTTTCTATGTAAATTTAATCCTCCCATAGTCCACCCCTTTGGCAAACTAGCTATCAAAGGAGGTGCTGATTCCCAAATACTGAAAGATTCAGCCTTTTTACAAAAGTATCAGACTCAAAATTTCACCCAGTT
chr1	29379970	GTTTCCAGTTTTTTAAGGAATCCAAAGGAAGAAAAATTTGAATTGTGGATGCCTCCTGGTAATTCCCATTTGATCTGTAATGTAAATAGATAGGTGCAACCTAGTGTGAAGCCTTGGTTTGACTGTGGACAGTCAGAGACATAGTTAGCTCAGACCACAGCTTCCCACCATTTCCCAATTATTTAAACACTGAGTTTCCCATGTGTGAAGGGCACTATCATCCATAGACAAAGATAAACCTGGGAACAGTGCAGGTGTTCTACCAAAGGAAGTATTCCCATGGTGGAGAATGCTGGAATAG
chr1	29432376	CACAGATTATTTCATGATATCAAAAAAAGTTTCAGCATTTATTTTAAAGATCGTGTGACTCTATAACAGTAATTCCCACTGCCTACCCTGTTGGCTTGTTGTGAGTGAGGAGCTTTCAGAATTAAATAATGGTTTTCCTTCTTCCATAAATAAAAAATCCACATTGAACGGAGGATCTAGGTGGTATAGACCTTGAAGTTTACACAACACAGGGAACGCTTTGGTCTTCCCAGGTTGTGGTAGTGATAAAGAAGTTACCTGCCAATGCAGGATACACAAGAGATACAGCTTCAGTCTCTGG
chr1	29462092	TCCCATCTGTCTTGAGGCTGAACCTCTATTTCCCTCAGGGAATCAAACATTCTCTACTCTCACTACTGTCCCATCCTGCAGTAACACCAGATTTTGTCCTTTCCAATCCATAGGTCCCACCCTTTCCGCTTCAATAATGGTCATATTACTCAAGTCAGTCAGAGACAGACAGACCTGAGATTTTAGCTGGGACAACAGGGGAAAGTGTGGGTACTAGTTATTTATTATTTGTTGATTTTTCACTGTGCCTGAGAGTTCTGTGGACTTATGCCTGAAGCTGCAAGGGATGAAACATGGAAAG
chr1	29497890	TGTATACGGCTCCTAACAATAAATAATCAGTATTTCCCAAGAGCAAAGGGGCATCTCTGGAACATCCCTGTAGAACCATCTTAATGTCCTTGTGCCATTGTTGAGGGATTCATGTGTCCCACTTTCTCGCAGAAGATTTATATGCCTGCAAATGGTGTGTGTGTATAACTAGGGAGAGTGTAGGGAGAGGTGTTTTGAAATTGCCATGGAAGTTAAATTCTTCCCTATAAATACAATCTTTTTCTTTGTATCTTTGGAGAGGCATCTTATGTGACAGCTGAAAATTATTTCTGAACTCATA
chr1	29537243	CTTCTCAGAAATCCTCATTTGTCATCTACCTCAATCAGGTACAGCTGTGCCCCTCTGCTCACAAATCAAAGGATCTGCCTCAATGCTTTGTTATGGTGCTTCCACCAAGGACTTCCTGTTACACGTGTTCGTATATGCCATTTGAGTTCACGTTTACAGCTTTTACAGTGTGGTAAAAGGCAGCTCGACATTCTGCTCTTGTGTGATCTTGTATATTTCATGTGTCTAAGTGAGACCTTTGTGACCATTCAGGATTCAGGAACAGACTGTCCCCTAATGAATAGGATGGAAATGGAACACA
chr1	29579199	CTGAATTCCAGCCAGCTCCTCTTAACAAACCACTCACCTGCCACTTGCTTATTTCCCCATGGAAGCGATAATTTTTCTTTAGTTAAAAAAAGTCTGAATTTACTTGACAGGGTGCTTTTTTAATAATTTACACAAAAATGCCATATAGATCAGCAGCAGCTCTGTCTACTCTATGGAGATAAACATTTAGTGTGTTTTTATTGTCATATTTTCAGCACCTTGATTAGTTTCTGATGTATAATAAAAACTCAATAGATATTGGTTGAATAAATACACAAGAGCATTGAACCATAGATCAATA
chr1	29614865	CACCCGAGGGCTTCTTGGATCCCTTTGCTTCATTTTAAAAATTTGGAGTGCCTGAAAACATCTCCAGGATTCCAGATAATATCTTTTCCTGTGAAATTTAGGTAAGGAAGTTTTGTAGAAAAACTATAGTCCCATTGTCACTGCTAATCTGAGGGCCATTTGCCTCTGCTAGCACCTCTGCAGGTAGAGGTTGGTATCCCATTCCTTCACTACCAAGGACTCTAGGCACCATGCCTTTCTTGGTCATAACTGAAGCACTTTTCATTTACTGTCAAAATTAAGTAGAGAGTGCCAATAGATT
chr1	29658675	GATATCTTATATTCACCTTTCCCTTCTCCAGTCACCAGATAAAGTGTGTCTCCAGTTACTTGCCTCCTTTTCCATTTTCACTTGAAATAGCACTTATGAAGATCTTGCTATTACTTTACAAAATTTTCTGCAAAACTCTTTGTTTCCTCAATCATTTACAGTTAACTCTCTCAGTTTTTATGAAAGGAAAACTCATTGAGCTCTTCCAGAAATTTAAAGCAGTTATTCCACTAACATTTTTAAAGCACTTGTGCCGCTTTCACTGTTATAATGGCTACTGTTATGACTTTTAGATTATGTT
chr1	29692754	GATTACTGACTAGTAATCATGCAATCATATTGTGCCATTTTGTCATGTTTCAATAGCTCCAATACCCTGCCCAGTTGAAGATTTTCCATCAACACCATCAGCCACAGTTAATGGAATACCTGGTAAGGAATTAGAAGTCAATCCACAGCACTAGACAGAGTTTGAGCCCACTTTAGCACTTGGACAACTTAGGGTATAGACTAGATGAATTTCTAGACCATGTAAATAATCAAATGGAATAGAACTTAACTAGGCTTCATTCTTCTCACACTCAGGCATTAAATGACAGCATCTATTGACC
chr1	29742545	AAGAATAAGACGACTTAGCAGGCAGGAGGCAAACAGCTATTAAAGAAAGGAAATAACATATGTATATGCATGTGCTGATATTGAAATATTTTTAAGATCCAGTATGTAACAAAACATATGTACAGTAAAATACGCTTTAAGAAAAGGGGAGAAATACCATAATCTGGGTGTTTTTTCCATGAATATTTTAGAGAAGGATAAAGTTCCTTCCACTCTCTTAGGTTCTGTAGCTTGGTCTATGAATTAAACTAACATAAGACAGGGACTGCCCTGGTGTTCCAGTGGTTAAGACTCCATGCTG
chr1	29781727	ACTCACAGAACAGCTCTCAAGCCACAAATGTGTCATTCAATGCCATATGGAAACACCAATTTCATCATCGGTTTCACAATAACCATTCAAAATGAGATTTGTAGTTATATGTGTTAGCTTGGATGATTCGTAGTAAGTAGGCCATCTTTGTAGAAATCCCATTAGAAAGAAAACTCGTGTATTCCTCTTCAGTATAAGATTTCTTTCATTTGAAACATTTTTCACCAAACTGCATCTCTGTGCTCTGTGATTTATTGTACTCTACATCTGGATTTTACAGTTATAATCTAATGGTAATAGA
chr1	29819400	CACATTCTTCACTTAACCTGTAAAATGGGATAAAAGTACAAATTTGCTTAATAGATTATTAGGATAATTGAAATACAGTATTATTAGTATTATTTAATAAATAAGTAGTCAGAAGCCTGAATATGTACACACCATTTTGAGGCTTACACATTTAGGAAATCATGGGGGCAGAGCAAGCATCCTGTGATTCTGATGTGTACTCCACTAAGACCCCCACACTGACTCAATAAAAGTACTGATGATTCTGGTGAAAATGATGTGGTGCTGGGAGGATAAGGAAATGTAGGGACAAGTCATTAGG
chr1	29855725	CAGATAACATACCCTTGGGGACTGTTTTCTGAATAGCTTTAAAATTAAGTGAGCTTGGGCATGAAGAGTCTCAACCTGAATATTTGGGGGTTTGGTTATTAGCTTCCTTATGAATTGGCTTTATCTTCTAGGAGCCTACTTTTCTACATTGTATTAGGATATCTCTTGTGACTATCTCAGAAAATCTGCTTTATAGTTGCCTAAATGTGGCTTACAATTTAGAACTCTTCTTACCTCTGAATTCATGAGTCATGCTGTTAAGCAAAATGATAAAACATTAAAATTTTATAATTATTCACAG
chr1	29901892	TGAGTTGATGGCACAAGTCGGGAAGCTGAATACACTGTTCTTATTGGCCCAGATCCTTAGTCACGCCCATTTGGAGCGAGGGAACACTCCTTTCCCTTTGCAAGGCTGTTCTAAAAGAAATCATTCATGTCTACACACACTCTCCCAGACGCACATGAAGCTCCTTTCCTGCATGCTGACAAATGGCCTGTGGAAACCTGGCCAGGCTGGTTGGGGAAGCTCCTTGGCACTGATAGGAAAGCCCTAGAAGCCAGGACCTGCTGCTGAGGGGGACACCCTCCAAGATAGGCAGCCGTGAGTC
chr1	29941235	GTTACAGGTTAAATATAAGTTCCTATATCAGAAGCTAAAATGTAGAGAAATCATTATGCTAAAATGGAGTTTCCAAAAACTGCCAGGAAAGCAGAATGGAAAAGTTCTGCCTTACAGCTTCCTGGCATTTGTGAGACACTCCAACCTTAGTATATACATTTCAGCAGCAGTACACAGGCAGTTCTCCTCTGGTTTCACAGTTTTAACTGATGGAGCACATCAAGAAGATGCCGGGGTGGTACCTGCTGAAGCTGCAGCACGTATGGCTATTTTAAGATTCCTTTGAGTTCTGTTTGTTGCT
chr1	29981186	GCAGAGGAAAAGCCAAAGTGAGAGGAGAAAAACCATGCTGGGCGGAAGACTAGAGACTGACTCCTGAGAAGGAGTGCTTCCTAGAGGAAACTGTGGTAAACAGAAATAAGTGCTGGCAAGTTGGAGTAAAACCTGAAGCCTGGGGACTTCTCTGGTTCCAGTGGCTAAGACTCCATGATCCCAATGCAAGGCACTGGGGTTCGATCCCTGGTCAGGAAGCTGGATCTCACATTGCACAACTAAGATCCCACATGCTGCAACGAAGACTGGCATAGCCAAACACATATACATATATTAACAT
chr1	30024670	TCTCCAGTGTCACAGCTGTGCACTGCCCAAATCGCCTGCGGACTCAGAAGAGACATGAGATGATTATAATAACCACTTCCTTCAGAAAAGGCTTCGTGGTTTTTCTATTCAAAGTTAAGCTCTTCTGCCACTGTGATCTCATGGCACCAGCTCATGTCTGTACTAAAGAACTTTATCAGAAAGCAATGATTATTTGATACATATCTGACATCTTATAAATATTCAGCCTGTGACTCAGACTTTGCCACTCTAGAGTGTTCTATATCAAATCTAAGTCTTATTTTACATTATCTAAAAATAA
chr1	30058849	TCCCCCACATGGACTTCACAACGCATTCTCCTCTCTGTTCACTCATCCCTCAGGGTTTCATATTGTACTTTACTTCATTCAAGTCTCTGTGTAAATACTACCTCTTCAGAAATGGTTTTCTTGACCACATTAAAAAAACAACTACAGTCAACATAACATTGAACACTTCTAGCTGACTTTATTCTTCCTCATGGCACTTGCTACTATTTGGGAATTTTATTTTGTATTGTTTTCCTTCCCTATAGAGAGGGCTCAGAGAATTGGGGTCTTTTCTGCTTTTTTTTTTTACTGCTTCCTTTCC
chr1	30115810	AAATGTAAACTTTGAGTTAAGAAAATGAATGCTCAAACAAAAAATTCTTTACATAAATAAGTGTTGGACAAAATATACAGTTTCTATAAACACTCTGGTGAATTTTCAGACATTGGTGGAAAAATTTCATAAACACACCAGCTGAATCTCAGGAAACAGAGCATTTTGTAGGAAGGGAGATAATGCTGATTTACAGACTTATCAGATACTGACTGCCTTATGCCAATTTATAAAATATTTAATCTGTGCTCACAAAGTCTACAAAGATGTGAGAACTCAAGGAAAAAAATCATGGCTTCTA
chr1	30152668	CATCAATAGACAGATTTACTATTTTGAGGAAGAGAAGAGAAAGGATTCAACATGTAGATTCATGACATCAACTTCCACTACTAACTTTTCAAAGTATGTGGGAAGGATGAAGATAGCTACAGAGATCCTTTTAGCGAAATGGTTTGGATGCTGCAATTTTCCTTTCTGCTGTCTTCTATTTTCTTTGAAAAGTGAAAGCAAGTATTATACTAATGGGAAATGAGGAGGCAGTGAAATGAAGGATTCTGCAAGGAGTGGTGAATCTGAAGTATTATAACTACTGTGGAGGATGTAAGAAAGA
chr1	30192537	TGCCTTCAAGACATTCTTTGTTATGTGTGGGAAATAAATGGTAGAGAGAAAACCAAGGACTGAGAAAGCATTGTGTAAGATGAAGATTTATTCTCAGAAGATAGAAGCAGCTAGAAGATAAATACCAGAAAGACAGGAAAAATCATGTTTGGCACATAGATATACCTAGTCATCTAGAATACTGGCACATATTAAGTACTCAACAAATAAATATTTAATGAGTACCTATTACTTCCCAGACTGTGGCTAGAGAATGGTGATAGGGTGGTTAGATTTCGATTTAAAATTAGGGTTATTACAT
chr1	30231891	TGCCTAAAAGTGTTGGAAAACACATGCACACCCATACAATTTGTTTAAAATCTAAAAACTTTTTTTTTTTCTAAAAGAATCCATCACAAACAGAACTAGAAAAAATCTTAGAGAATCATTAAAGACAATGTTTGTGTGGCCCTCAAATTCACATGTCAAAACCCTAACCCCAATGTGATGGTATCAGGAGGTGGAGTTTTAGGGATGTGATTAGGTCAGGACTGCGGAGCTCTCATGAATGGGATTACTGTCTTTATAAGAAGAGATTAGAAAGAGCTTGCTTCCTCTTTCCTTCTCTCTC
chr1	30248741	CCTTAGCCTAAGGGGCCCTGAGTTGCTGAATAAGTGACAGTGCCAGGTCATCAACCTAAGACTTTCTTTTCCAAACACCAATCAATTGTTTCATTACCCCCAATGCTGCTTCTTGCTACCAACTACTATTAAGAAAGTATTCTACTTAAACATATGACTAGGTATACTCTGTTGCCATGGTAGTTTTGAAGTGCCTCTGCTAAAAGGGCAGAAACCATTAAATCACAATGTGCTTATCTCACAAATATAGCTACTATAACAACTATTTTAGTCTTAAAAATTATACCTTTTAAGTTGAGCT
chr1	30310978	TTTGGGAACAATATTTTTTTTTAGAAAAACAGCACCTTTTGAATAGGGAATATCACAACCTCCTGATATAGTGTAAAGATTATGAACTTTGGAGTCTGAATGCAAGCATTGGCTTGACTCCCTCTACATAATGTTGAGAAAATTTCTTAACCTCTTCTCAGTCCCACTTTCTCTTTCTGAAAAATAAGAATATGCTTTTGGATAGCATTAAAACACACATGTAGACATATTCTTCCTCCCTGATGAGGACTTCTAAATAGCTTAAATGTAAATATTTGCTCTAGTCTGCATCTCTTCTCCT
chr1	30335354	AAGCACAATATTATATAAATATCATGGAAGCCACCTAGGGGCATTTACTCATCTACTGAACATGAAGGAAGTTTGATGAAACTAGGCTTTGGGGAATTTTTCCCAATCCCACACTTTTCTAGCTCCAAAAGTAACCGTCCACACTTCATGATCCCCAGGTCCTATAAAGCGGGCAAGAGATTTGATGGGACAGATTTTCAGAAACAGCACAGAGGAAATTGGGTGAAGCTGAGTTGCTAGATATTCCAAACTATTTTGTCACTATATTTTGAACTATAACTGACATAATGCTTCCTTCTGG
chr1	30388240	AATGTATTGCTGACTTATGCTTTTATTTTTACCTGTTTAAATATTATTAAATGTTCAGCTAATAGGTTTGTTCATGTAAAAAACTGCTAATAAATGGGTTAGATTTGGACCTTGGACTTAAATACACATCTATTTTGAGCCAAGCTTCATGTCTTTTCTATTTATTCTCCCTTAGAGATCCAGAGTCAAAAAGCAAGTGCTTGTGTCCACCAGGAAGAAGTCATGTACTGAGAGAATGTAAGGATTCCTGAGATCTTAAATTAGATCCATTCGTTTATTCCTGGAATCTTTCTTTTCTAGT
chr1	30418018	AAAGGGACATCCTTTAATCACCTCCGGACTCTGGAGATATGGCAAATTACATTGTTTCCTTACAACAAGCAAGAGTAAGAGCAGAAGAAATTTTTTCCTGGTATGTTAAGGCAGACTGGTCAGAGAGGGCATCACAAGTCTTCCCACAGTTTTGAGTAGTTTGAGATCAAGAGAATATTTCCAATGAATCCTAGAATGGCTGGTACATGGCTGAAAGTGAGCTGAACTTATGTCAAAGGAGAAGGGGTTGAAGAGCTGATTTTTGTGGATTGCTGAGCCAAGTAGAAACTGGGAACAGAGA
chr1	30464038	TTCTGAATTTACAAGACTTGCACTATAGATATCTACAATTGCACAGACAAGGTTTAGCACCCTTATGAGGTCCCCTAGTGCTCCACTTATTTCTTCATACAGAGGAACATATTGCCACGTATCTTGTAAAATCAGCTAATGTGCTTGCACGGAACTGGGATGTCACTGGTACAACAAGACATGCAGTAATGTGCGCTCATGTAGTTGAGGACACTTTTAATTGATTTGCCATACCACTGTTCTCCTTGAAACATTGCTTAAGGAAAAAAAAAAAAACAAACATTTGAATAATCTTACACTG
chr1	30496570	CTGGAGACTGACGTGACTTAGCATGCTTGCACGCATGTATATTAATAAGACATCAGATAAAATTTAAGACCAGATAAAACATTTTAATTCTTCAAGTTATGAAAAGTCTCAAACACAGTAATTGTGCTTGAAGAACTAGATGTCTCTCCTGAGAAGGGATGATTCTTATAATGAAAAAATCCTGAAATATCATTAATCAAATACTAATGAAATAATATCATAATTAGAAGTAGAGTTAATTAATGGTCACTTTGACTCCAAAAAGGAAGTGAAATAATCTACCTACACCATATGGTTAGAG
chr1	30542414	CAAATCCACACTGACTGGAACTGGAAAGATGAGGATGAGGAGAGCTTCTGATGAATGTTAAATAATGAGGGGCCAACAATTGAATGGAAGGAGTATAGTGTCAGTGAGATGTGTGCAGAGAAGGGTAAGCAGCTTGCTGTTATGGAAAATAAGCCTGTGAGGCTGAGCCAAGCTGGCAGGCCAAATCTGGAAAATTCTTATAACCTCTAGAAAGGATGTGAACTTTATCCTGAAATGATAAAAATAAAACACAAATTAAAGAAAATAGGGAGTGTTTCAAGTGCAAGCTCTGGATGATGGA
chr1	30579737	CTGACTATTACAAAACTGTGCAATGAATGGTAAAGATTAAGGAAAGCATTCAGGTTGAGTACATATTTTGAACTGGCCAGGGAAGGCTTATCAGGACAAGAGATTAAATGACTGAGTCACATAGTTCAGGTAGGAACTATCCATGAAAGTGGTGTGATGGGAGGGTGCAGGTGTGGAAGTGAGGCTGATGTAAGGGAGAAAGGAGCACAGGAAGGGTGATTAACAAATATAAATGTCAGGATGAAAGAGGGAACCTGATTATTAAAACTGCAGAAGTGCATGCTATGAAAAAATTATAGTA
chr1	30622773	TAAATAGAAGCTGGATATATATAAATACAGTAAGTCTAGAAGAAATGGGAGGGCTTTCCTGGTGGTCCTAAGAATCTTCCTTGCAATGCAAGGGGCACCAGCTCGATCCCTGGTCCAGGAAGATCTACATGCCATAGAGTAGCTAAGCCCGTGTGCCACTACTGAGCCAGCACTCTAGAGCCCATGCTCCACAATAAGAGAAGCCACCACAAGGAGAAGCTTGTGTAGTGTAGTGAAAGAGTAGCCCCTGCTCACCAGCAACTAGAGAAAGCCCTCTAGCAACAGTGAAGACTCAGTGCAG
chr1	30662187	TCAGCAATTACTCATTGAGTGCTTATTTTGTGTCTAGACTACACTGGGCCCTGGGGACATAGAAATTAATAAGATAAAATCTCAATTCTTAAACAGCTCAGAGTCTACTAGGAAAGACAGACATATACATAAATATTATGATGCAAAAGAGTTGGTATAATAGAGTATAAACAGAATGCTGCTGATGAATTTGGTAATGACCTTATGTGGACAAGATGCATTTCTACTACAAAGACTGCCTGTCATTCAGTTTGAGAATATCTGCATTATAACAAAGGTGATTCCCATCATTCTATCATAA
chr1	30698607	GGGCTGCCAATTCCTTCTCCAGAACTTCCTGGGATCAAAACACATCCATAGGTTGATTCTTTACCTCTGCTGCCTAAAATTTGGAGATTTTTGCTACAGAAAAATTTCCTGGCAAAATCTGTGTGACTAAAACACCGCAAAACCCAAAGAGAGTTTCTGTGATAGAGACTCTTAGGCCTCGTCAAGCTTCCATGATGCTCTTTGAGTGGTTAAACTTAAATAAAAAGCTTGAAACTTTTAAATAAGCTTGTCAAGTGAAGGCCTGGAGACAGAATATGAGAGTTTGAAAGTATATATTTAG
chr1	30746358	GATCCAGCTAGCAACTCCAGCAGGCAGATTCTTTACCACTTGAGCCACTTGGGAAGCCCCTGAGTCACATGCCCCACCCTTAAAGGGCAGAGTGGGAGTGGAGTCAAGGCAGACACTGGAGGGGGCTCGGCCAAATACCAGGAGGCTAGCAGTGAATGATGGTCCCAATGCCATGTGTCCCAATGCCATGTGTTCCAACAACAGGACACAGGACCATCTGTCTCCTAATATCCAGGGGTGTACACACACAGACTGCCTTTCACTTGAGGGAGCTCCCAAAGGGATTGTAGCTGCTGTAATT
chr1	30780003	CAAAAAGAAAACAACTGTGAGCAGTATGTAATAAGCCATGTATTACAAGTATTTGTCCTTATCCATTTGTGGGATGTCGTTAAGCCATTCCATTCAGGGTCTTGCTCCTCCCCTTGTGTTGGGCCTGAAGTCAACAGAGTCAGCAGTAGCGAAAAGAAAGATGGACATGAAGATGAGGAAAATGATGACCTACTAGAATTTGCAAGCATGAAATCCAAAAGGATGAACTAGAATCTATGTGCCTCTCTCTTACCTCCTGCAACCTTGATGTTATGGGGGATATGTAGAGTATGTTATTGCT
chr1	30827099	GAGAGCACCAAAAAAAGGAAGTTAGCAGCCCACAGTTAACAGCCCCTGGAGCTAGAGATGCCTTTATACATGCACTCATTACACATTTTTCCCCCTAAGAAGTTTTTATTTATCCCTATTGTTTTTTTCTATTTACATCTCATTTGCATTCGTCTGTTGACATTATCCAAATTTCCCTCTGTGCAACCACTACATCTCCTAACCTAACAGGTGTAGGTATATGATTTGTTTGCAAATTAGACAATCAGAGCTTTGTATTATCTTGACATCAGTTCAGTTCAGTTCAGTCACTTAGTCATGT
chr1	30857505	CCTCTTGGCCACGCTTCTGCTGCATGGTCTGTCCAAATTCATCTGTACTCCCTGAGGAGGCAGATGGGTGCAAGGGGCCATCGTTGGTACCAAAGCTCAAGTTCCTCATGGAGTTCTGTCAAATGAAAGAAGTCCACACTTTTTAGCTTGTTTGGTTGCCATAAATGTTGACTAAAACAAGTTATACAGCTTGAGAGTTGTGAATTAAACTTTATTTTGGGAAAATGAGGACTGCAGCCCAGGAGGCAGAATCTCAGATAGCTCTGAGAGAAAAGGCAGAGGAACCAGAGATCAAATTGCC
chr1	30890214	TAGAAAAAAATTACCTGAGATTCTAGAAAGTCTTATAAAAAGTAGCAAACATCCTCCAGTAAACTTTATATATAAGGGTGAAACTACAAGTATTTCTATTTACAATTAGAAATAACATAAGGGGTTTTGAGTTATTACACCTTCTCTTCATTGTTGTATTTGATGTTCTGTAGAGCAGATTACAAAGAAATATGGTAGCAAGGTTATAAACATTGAAAATAAATAAAAAATAATTATGTTTAAAAATATACAGAAGAAAATCAAAGTTAATAAACACATCTGCTAGATTCAAAGTTAGTAT
chr1	30930806	GTGGCATAAAATCTATGTGCTGAGTTGCTCAGTTGTGTCTGAATCTTTGTGACCACATGTACTGTAGACCACCAGGCTCCTCTGCCCATGGGATTTTCAAGGCAAGAATGATGGAGTGGGTTGCCAATTCCTTCTCCATGGGAGCTTCCCAATCCAGGGATTGAACCCATGTCCCCTATAGCTCCTGAATTGGCAGGGAGACTCTTTGCCATAGAGCCACCTGGGATGCCCGCAATCTATGAGCTCTTGTGAAAAACAGTGACTTATCAGTGAAGATTTAGAACAATAGTTGTAAAAGAGG
chr1	30981597	AAACTCCAGAGGATAGTGAATGATAAGGATGCCTGGCATACTGCTGTTCATGGGGTCACAAAGAGTCATACATGACTTAGCAACTGAACAAGAAAAATAATTTAATCTGTGAATTGATTACAACTGAACTTCTCTTGAGTCTGTGCACAAAGAGCTGGTTTTATCATCTACTGTTCCCTGCTCTGGAATCCAAACTCTTTTAGAATAACCATCTAGGGGCATCTAAGAAGATGAAGACAATGACTAGCATGTATCAGTTCAGTTCAGTTCAATCTCTCAGTCGTGTCTGACTCTTTGCAAC
chr1	31007867	AATGAAATACCTGAGATGAAATATGTGCTGCCATGATCTAGGAACAGGAAAAGGAAGAAGGACAAAGTGAATTAATGTAGTAGGAGTCTACATCATGGAGAAATTTGGCAGAACATTGTCAGGACTTTGGTTATTACTATGAGTCAAATCAAGACAGGTTTTGCATAAAGTATTTCTAGAGCATGATCCAATTTAGAACTTTTGAAGGCTTTCCTTGTCTCGAGTCCTGTTTAGATCTTATTCCTATAATCAGGCTAGAAATACTGCTCCTTTGAACCAAGGTGGTAGCAATGAAAGTGGC
chr1	31058018	CATTTTATCTAAACCTAATTTTATCTACTTTATACTGTCTTTTTTATGCCCTATTTGTTCAAGTTTTTAAGTGTGTCAAAGGAATGCACAACACTAAAGCCTATAATCTTTCTTCCTGATTTAGTTGGGTCATGCAAGAAGATCATGAAAAATACACTGAGGCAGCTAGAAGTACATAAGGTTTTTTGGAGAGGAAGTAGGAAACCTATAAAAGAAAAGAGAGAGAAAGCTGAAATGAGCATGAAAAGTTGAAACTCAATTCATAAATTTAGCACTAATAATTTTAAAAAATCTAATTACA
chr1	31101978	ACCTTTAATTTTTTCTTGGTAGATGGGCACTGGAGTATATGAAGTTTATTTCTGGCATTCTTTCTCCTTATCAATCTCTCTCATTCCTCTCAGACTACTTGCCCTTTGCCTATACTACCCCAAACTTTTTTATAAATCGCCCCAACTCACGCAAATTATATTACTGTTGTTGTTGTTCAGTCACTAAATTTTTCTGAAGCGCACCAGGCTTCCCTGTCCATCACTCTCTTGCAGAGTTTGTTCAAACTCATATCCATTGATTTGGCGATGCCATCCAACCGTCTCACCCTCTGTCACCCCC
chr1	31144281	TACACAAAGAAACTCAGGGAACACTTATAGGTATGAATTCCCTTACACTTCCAGGCTTGCTCAAGCAGAAGGGCTTCCCTGGGCACCCAGGAGGGTCATTTTCCAGAAAAAGATGTTGTTCTCTGCTCTTGACTTAATTTAGACTTCCCATCATTTGGATTCTCATGATTGTATGCTTCAGAGGGATGGTCTGGGAGCAGGGGGCATTGATTTCTCTCTTGGCTTCAGTCTCTGGAATGCTCTGAAAATAATGTAATATTCATTCAGCTGAGTTTTCTTGAGCGAAAAATTAATCTAGATG
chr1	31188827	GAGATCATAGGAAAGGTTCTTAGAGACCAGGCCAGAGAGCAGAAGACATCATTTCCACTTTAGGAGACCATCCCAACTCAGTTTGCTTGCCTCTTTCCTGAATTCTGCACTTAAATTCCCATATCCTGAGAATCACCTTAATTGTAGACAGGATGGGTAACCATCTGATTGCCATTTACATTCCATTGTGGAGAATTTAGCCATAAGACTACAACTAAAGACAAGAAAACTCAGACACACCTAGCTCTGTGGTTAAGAGGAGGAGGATTTGAGGTTTGATGGACAGCTGGCAAGGTGCCCC
chr1	31222398	ATTTATTACCTAGATTTGCATGCTTTCATTATAATGTGGCCACGTGTCAAATATCCATCTGCCTATAATGTAATGCATAACTTAATATATACAATAGACTCCCAAGTTTATTTAGACTGACTTGTGTGAAATACAGTGGGAGATTATGAGGGTGATTTCTCTAACAGTTCTTCAATATTAGAAAAGAATATTAACAAAGTATAAGGTATCTATACCCAGAATTGTGAAAAAACCCACCGCTTACTTTCTGCAATAACTATTGTGTTAATTCAATATATATTATTAAAAAAAATTCAGTAGC
chr1	31270873	TCTGCACTTCTAGTACATTTATACACCTGCATCAGAATTGCCAACCATTCCACCTGTGAAAAACAATCGCGTCTGCTAGAGCGCAGTGCTTGTGTGCCACTCATGATGCCTTTCTTCTTACTGACATCGCTTGTTTCTAGATAAACAAGAGTCTGATGGAAACCTTTTCCCTGAATAGTAGAGCTTTGTTATGGATAATGCTCTGGGTATATTTTAAAGTGGTGTCCCACCCTTTCCAGAAATATAAGGATATTTTTCAAGACTTGATGGGATTCCTGGAGATAGGACTCATGAATAAGTG
chr1	31305183	ATGAAAAAGTGTGAAAAATTGAAATGACAAGATTGTTGAAGTAGCTTCAACATGGTGATGTGCTGAAATCTAGGAGCTGAGGTACACCATGAGTTTTGATATAGTGAAACTTAATCAATACCAGACAGTGACCAATATGTCTGACTACCCAGTGTGCCTAGCAGGCAACACTAAAATTCTTTCAGCACAAATAAGAAAATTGTCAATGAGACTGTCAGAGACCAAAAATAGAAAACAGAAATGTATTTACAGACTAGCTGATTCTAAGAAAGAATGAAAAATGTTTTGCACAGAACTCCCA
chr1	31331886	CCTTCAGGCTCACTATGGTAGCAGTCCAGCTGCCACAGTACAGCAGGAGAGATTCCTGCCCTTTATCTCTGCTGAGTGGAGGTCAAGCCCCCATAACTGGGCAGAAATTGACTGCCCTATTGTAAATGAGGCAATGGTCCGCACTTCTGATACTGAAGAAACTCTGATAACTACTGAATCATCTTAGGGGTCATTCTTCCCTTAAATTAGAAAATGGAGTATGTTCATAGCCAAATAGCTCTGTGATCCCACCCTATAAACTTGTGAAGTCTGACAGCCTTTCTTAATTCTGTCCTGTTTC
chr1	31377960	ACCACATAATATCAATTTTATCATTATTTTAAAAAAATCATGTGTTTTGCATCATCTTATAATAATTTTCTTCTTTTTGAAGTGTATATAGTAGCAGTTTCATTAGCAAAGGCCTATGGGGGGTAACATTATAATTTTGGCCTAAAAAATTACTTTAATTCCTCTTATCCTTGAATGGCTGATAAAACAAGAATCAGATTCTAGATTGACAGTTATTTTGAATATATTATTTTGAATGCATTATTCTACTGTCTCTGGAATCTATTGTTCCAAATGAGAAATCTGCCAATCTTTCAGTCTT
chr1	31408764	ATGTTTTTGAACCTTTCCACCAATATCACTCACTTAAGTATTCTTACTATTAGTGTCATTGTTCATTAGTATTTCTGCCTCCCACATTGGATTGCTGAGGTCCTTAAGCATAATAATTATCTTTTAATTTTTCAGAAGCTTAGAATAATACTTCACAGTTTGAACAGGTCAGTTATATATTTGTAATGTGGGACATATATTCAGCTTCAAATGCAACAAGGATGTAAATATTTAAATATAGTCAACATATTTTTAATGTTATGGCCATTGTTAGTGGTGCTTTCAGATGTTTCCTTAGAAA
chr1	31456680	TGTTGCTTCATCTTGCACTTCAAATGAGTGCAGTTCCCAATTGTGCAACAGCCGGGCAATTGTCAGTAGAAACCCTACTGGTTGGAGATGTCAGAAGACAGATCCTGAGGGTGGTATATCAACTGAGAATCAAGAGTAACTTCCCAAAGCACAAGGAAACCACAGAGAATACAAAACAGAGCATAGAACCACAACAATGCATATCTAATGTCCAGTTTTCAATCAAAAAAAAGCTTGTATTTTTCTCCTGTTTAAAGGGTCTTTCACAGAGCAAAACCTTTTTCTTTGATTTTGACAAAGC
chr1	31506389	AGCAATTAATATAATAATTCTGGCCCAAGATTTGATACTAATCAAAAGCTTGGGAAAAAAAGAAGCAGAAATGAAGCTCCTAAACTTGTACCTTAAATACAGGCAACTGTGTCAGTAGTTTCCTATCTTTCATAAATGAGGGTTGGCTAATTCATCCTGGCACTCTCTGCCACTGATTCTTGACATGGAACTCCAATTATTCCTACTGTATTGCATATTCACTGTTATTTGATCAAAATTGGCATAAAAGATAAAGTCCATTAGCATTTCCTCTCCTAATTTTAAAAATATAGTGATTTAA
chr1	31547015	CAGGCTACCTAACGACTTCCCTGTGAATTCTGTCTTATTTGTTTTCCCTTTAGTTTTTAATTTTTTTAATCTATTCATTATTGAAAGTAATAGAATTTTGATTCATAAGGGTAATTGGTACATTGTCCTTAAAAAAAAAAATCTGTTTCTAGAAGAACTGATGTTGTTCAGTCATCAGGTGGTGTCCAACTCTTCACAACCACCTAGACTGCAAAACGGCAGGCTTTCTTGTCCCTCACCATCTCCCAGTGTTTGCCTAAGTTCATGTCCATTGAATCAGTGCTGTCATCCAACCATCTCA
chr1	31583559	TCTCTCTTTTTGTATTTTATTACCATGATTTGTTCATAGTTTTGATGAAAAGTTCCCTGCTGCCACATTTGAAGGAACAGAACCCTTTCTTATTTAGGAAAGACTTTTCTTTACTTTGATTCTAACAATTCAATAGGTTGGTAATTAGGAACCTTTCTAGAAGGGGGTGACATACACATGTTTCTGGTTTCTCTTGATGGAGCAGACTTACTCTTAAGTTTGGAACAGGTGCCTAAAAAAGAAAAAGCTAGTTGAGGGGAGAAATGGGGTGGGTAGTAGAAGAGAAGGGGTAAGTGTGTAC
chr1	31617087	TTGAGTGGTGGCTGCACAGCACTGGAGAGACTTTGAGGAGATATCCCATATCCAGAGGCAATGGAGAAGCCACAGCAAGATGGTAGGAGGGGTGAAATCACGTTTAGAATTAAACCACATCCCTGCCAGAGATGCTCAGAGTGCTCAAACGTACCTTGTGCTCACCAAGACCCAGAGATTCTGCAGACACTGAGACAGAACTATATTTGGGTGTCTCATGAGGAGAATGTTCAGCTGTTTTTAGAAAACGAAGAGGAAACAGAGATCAAATTGCCAAGGTCCGCTGAATCATCGAAAAAGC
chr1	31665781	GATAAATAGTTAAAATAAATAAACTCAAAATAAATTTACTTTTACTTAACATCTGTTGAATCAAAAGCCCTAAGTTATCCAGAAATGACCAAAAAGTGGGAGGAATTGATAAAAAATTATCATGCCAGTCAGCACACACTTATTTGAAAAGTTATATAGCATCCCTTCTTTTACCAAGCACTTATTGATTACCATTATGCATCATACTTTGTCTCTATGAAAAAAGTTCATAGTTTTATAGGACCACTATAGCTCAGTCAGTAGAGAATCTGCCTGCAATGCATGAGATGTAGTTTCAACT
chr1	31710918	TACCAATTTTCATCACTCTGAAGAATCTGTAGCAGCTTCAGGCATATGGATATAATTTTATTTTGCATAATATTAACTTTTTTGGTTTATAAATATTGGCATCATAATTCATGGTTTTTTTTTTTATTAGTCACCAGTGGGGAAATTGGCGGCAATTTTGATTTCTATAGTCCTTTCCTAGTTTTTGTCTTTTATTAGAGTAATATCCTATAGTTAGCATTTCTAATCTTTGGTACTTTTAAGTGTTTTAATTCACATCTCTCTCCTATTCACTTCTTCCTTCCTCCTCCTTTTTCTTTTT
chr1	31741572	AAATTACTGTGAGAACTTTGATGAAGAAGATATTACTTTTGGCTGAGGGAATTTGATTGTTCCTTCAAGTTATGTAATAGAATTTCATCTGTATTCAGACTCAACCTTTGACTTCAGTGTTGAAACAAGCCATAATGGTATTTATTGTGTCGTCCACTATATGGGGACACTTAACAGAGACCACCCGTTCACTTCCCATGAACCAAGGTTATTCCATAATGATTTTGTGTCACGATTGATATAAACCACATTTGAAAGAGTCTGAAAGGTGAAAGGCTTACTAGCAAAATCCATGAATCTT
chr1	31786991	ACAGTTTTAGATGGCATTAAATTGTTTGTATAGTTTTACAGTTGTGTACAGAAATGTCAAGTGGTGGTGTATAGGCAGTAATACTGCAGAAGAGCACCCTGAAATTTACAAATGGATTATGTTAATGTATTGCTAATGCAAGTATCTGCTAAACTGAACCTTTCATATTCATGCAACCTAATGTGGTCCTCTAAAAACAAGGTAGTGAAATTTGTACTCTGTTTTGTGTTCAGTGTTTTGAACCTATGAATTATGCTGAAAAAATTTATATTGAAAAAATGTAGTTTATAAAACAAAAAGA
chr1	31812532	TGTGAGGGACAAAGCAACAGATTATCTATCTATTGCATAATTCAAGGTTACCATTTTATGGGTTGGTATCACTTGGTGATCCTAGAAACCTGGAAATATTGTAGACACACTATGGTTAATTTGCAACAATAACATAAAAAGTTTTGGGTAATCTAAATCTCTCCACACCATGAAAACAAACAAACAAAAAAGACAAAATTATGACTGTCTTTTCTTAGGACTTGAATTTATTTCATACAGAATATGCATTTTTTTTATTTTAGTGAGATAAAGTGATATATCAATAAAAGTCCTTGATTGA
chr1	31869900	AGAATGAGATTCAGACAATCAAAATAACCAGAGATACATTGGCATTATGTATTGACTTGGGGGACATTAAATATATTCTTATCCATGTAATTCAGAGGGGCCGACACAGATATGGATTTTAACAGCTATATGCTGTTACAGTATAGACAACATTCAGTTATAAAAGTAATAGTAAGAGAGTGACAGTGCATATGCTCAGTGTTTTTTCATTGTTTTAAGAAATCATATTGCTGATAGTGTTACTATTGTTGTTTTGAGACTTTCATGTGAGTACATTAGTATAGACAGAAATGAGTAATTG
chr1	31889167	ATTAGGGAACCTAAGAAGGTGCATAGTCCATCCAATAACCCAACTTACTATGGCAAGTAAACAGAGAGCACAGTTCATGGCTTTCCCTATCTGCAAAGCAAAACTCATCGCCTCACCTTGCCAGGGAATTTTGTGAACATTCTTGCTTGACTGAAGACTCAAAACCATAAGCTGTACAAGCCCTGGGCTGTGGGAAGATAATCCATAGTCCCATCTACTGCTGATAATATGTAGACTTGATTAGCCAGTAAGAATGACCAGAATATCCGGGCAACTGTAGAGTCCATTTTACAGTCTTACT
chr1	31954465	CAGCCCTCCATTTGGCTTTGACTTTTGCTGTACTGAAATAAGTGTATTCTTACAGCTTTATAGTACCATGGTTTAGTGGCATGCTGTATATTATTCTTTCCATGTAGTTTTCTTTCCCAGCCACTGAAGTGAATTTGGAGGAGAGCTCATAAAGTCATCCAGGAAAATGCAAAAACCCATGCCTGCAAAAGGATAATATCTCCTGGATCAATCTTTGGGTCAATCTTTGACCAATAGGGGATTAAAATAACCCTCTTCTTTCTGGGCAGTCAACACTGTTTGATTCTTCATGATTTCTCAA
chr1	31978399	TTTTGGAAACATGCCGGTTATCTTTACTAAGAAATTGCATCAATGAATATGGCACAACCAATTTGTTTTCTTATCACATTGCATATTAAATTCATGTGTACTACTTTTCACTGTTCCCTTCTTATTTTTTCTAATTTCGAGAAATCATTTCTCATGTTTTCAGTTCAGGTCAGCTGCTCAGTGGTGTCTGACTCTTTGTGACTCCATGGACTGCAGCATGCTAGGCTTCCCTGTCTATCAGCAACTCTCACAGCTTGCTCAAACTCATGTCCATTCAATAGGTAATGTTACCCAACCATCT
chr1	32019184	CATGTCTGTCGCTTCTCCAGTGGCATAAACCTTTTGATTCATAATGGATAAGGCTTTGTGTGGGGCTCTGTGTATTGACTGTAGCAAAAGTTGATTTCTTCCTTTAGGATGACCCTACCTGTGAACCCTCCCCAGTCCACACCCTGTTCTTGAGTCCTTCTGGGAGCATCGCATGGAAGTTCACAGAAAAGACAGATGACTATATCTCTGATTCCAAGTGTTTCTATACATTTATTCTAACCTACACTCAACATATAGCAATTTACAAAAACTTTATTTGGATTATTTTGACCCATTTTAT
chr1	32076950	AACGCATTTGTTTGTCTAATACTAGTACTTTTCAAGGGGGCACCAAAATAATTTATACCAGAGAGTTTTTCCTGTTCTCTTTTAACGGATATATGCTTTGAGCATACTTTGATTAAAAGGAATGGTTTATATAATGCCAATGCAAGCTTTGGTAATACCTAAGAGCCAATTATAACCAAACTATTTCTGCATGTTACATAGCCATCTAATTTACAATTTTTGTGTTATGCATAATGAAAGCTAATGCATAGAGACTTAGAGCTCATGCTTGGTTCTGAATATAACATTATGATATTCTATT
chr1	32096887	TTCACTTTGTTAAGGACCCCTCTTATATCATGCTGCTCACTACATACAGATATCATCGTTCTCTTTTTATGCTGTGTTTTGGGAAATGGCGCTGATGTGCTGATTACTACAATTACACTGAGTAACAAAGTATCCTCTATATCTGAATCCGGAGTCTTATGTCTTCTACAAGTATGCATGAAACTTTGATAGGCTAACTTAGTAGCTTGCAAGTAGAGTAAAATCTCAGATTCATCATAGTTCTTGATAGTCATTAGCAACAAGCACACTTTCAGTAGCTGGAAGGAGTACCTTGATCCTG
chr1	32122524	CTGACACTTTAAGGATTAACTGGGGATTTTAATCAAAATGCAGATATCAGATCCACTGAATCAAAATCTCCAGGGAGCAGACCTAGAAGTGTATATTATGACAAACTCCCTGAATGATTATTAAGAAAACCAATTTACAACCAATAAACAACTGGCTTTAAGACACAAAATCCAATTCATTGGTAGCCATTTTAGTCATATTATAGGAAAGATTTTAAGACCAAACTTGACTCTAATTTGAAAATACTCTATACTATCAGAAGGCCCTAGTATGGACATAGAAACTTACAGTGATGGCAGA
chr1	32190216	ATAAGTGTTTTCTTTCACTAGTTAAATTTGTTGCAGTGGGATATTAACTTTTGATTATGAACACAGATCACTGGTGTAAAATCTAATCCAGGTCACCTTAACCACTCACAATCCACTGGTAAAGTGGGAACTTGGAAGATTTCTGTACACTAAATGAAAATATAAAACTTTGTTTATACACATGTATGCATGTTGCCCCCTTGGTTTTCTTTCATGCATGTTAAGTCACTTCAGTTGTGTTCAACTCTTTGTGTACCTATGGACTGTAGTCTGCTAGGCTCCCCTATCCATGAGGTTCTCC
chr1	32203083	AGGTTTGATCATATGTAAATTAAACTTAATCTACCAATTTCAAATAATTTAAAAATAACTATACATCCTGATCACAAAATCTAAAAGATTAACATTATCTCTTGTAGTTTTGGGGGGAGGTACCCCAAAATGCTGTGCCTTCAAGTGTCAATTCTCCGACTAGCATGATTGGAAAAAAAAAAATAGAATACAGGTCCTTTATGCCTCATGACCATAACATTTATTTATTTTTTAATCTGTTTGCAATTAAAGAACATATATTTGGAAAAAGAAGGGGAAAAAACATCCAGATGAACAGACT
chr1	32262738	TAATACATTTTAAAAGAGTGCATAGTATCCTTGTTTGTGACTAAATGTAGAGCACTTACTATGTGATAACACAGAATAGTCATATTTTCCATGTTTGCTTGGGTGAAATTTCCCATAGATAAGATGACTATGGAATTTATATGAAGAAGTAATATTTGTATTAGTTTCCTACTGCTGCTGTAAAACATAACCACAAATTAAGTGGCTTAAGCACAAATTTATGTTATAGTTCTGGAGATCAGAAGTCTAAAAGTAGATCTGCAAAGGTGCATTCTTTTTGGAGGATCTATGAATGAATCTG
chr1	32293978	TTTAAATCATCACTGAAGCGGCACATAATCTTGTATAAATTTTAAAAGAATAACACAGAAAGACAATATATGAAATTCATGAATATGCAAGCAACTTATTCAGAGAACCATCATTTAAAACACATGAACATATCTTTCCTTCTTCAATATGCACTTTTGGTTGAAAGCATAAGTATAAAAATGACTGACTACAGAACATTTTGTATTTCAGGTTAAATAGCAAACTGTCGATCATTCTTTATCTAAGAATTCTACAACAAACTATAATAATTTTTCTGTTTTTATATTGAGTTAGGATTTT
chr1	32338147	TAAGTAAATAAAATTAAAATACATTGAACTCTATAAAAAAATCAAATATTACTGATTTCTCTATTATATTTCTATGAGAAGCCTTTGTAGTAAGTGTCAAATAAGAATAGTTTTTTGGGAAAATGCACAGAAGAGAGCAGAGGGAAGACAGTAGAAAAAATTGGAAATATTGCTTTAAAGCCATTTGAAAAATTACTTTAAAGCCATTTCCCCAAAGAGAAAGCCTGTAACAAAAAGCATTATAGTAGATATGTTAATCATAGAAAGCATATTAAAGCCAAGCACAATTCAAGGTTGCAAC
chr1	32370441	ATGTCTTGCATGGGTTACTGGTAAAATGTAGAATACAGCAGGGCAAAATAAACAGACACATACCAAGCTATCAAACATTTTCTTCTGAATGGAATGGGAGGAAAACATATCAATGTATCTGTCCCACCTAGAAGGATAGTAGCTAGATTGGCTTTTTTTCTCCCCTTAAAGCATTCCATGATTTTTCAATCTGCTAGAAACTGTATTTTACTTATTGTTCAGTGTTTTACCCCAAGAAGGGCCTGTGCTTTATTATGAGGCCCATGATTGTTTTATATTTGCCCCTTTCTCTATTACACAC
chr1	32437489	TTATTCATGTAGACTATGGTTTAGAAGACTTTTACAAGGTGAGAAAATATAGTGAAATTTCAGAGGTAATTAAAAAGTCCTACTCTCAATTATTGAATGTTGAAAAAAAATCCATGAACACTAGCTACAGAAAATTGCTAGAAGGAAGAATGACAACCTGGCAAATATTCAGTGCTATAGGTTAGGTACTTGAGAATGTGGAAAAATTTCATGAGAAATCAGACAAGCTAATGGTGTAATTCCATTAAATTGGATCTGTTGCCTATTTGCAATTAATTATTCAATTAATCATTGAAAATTA
chr1	32467955	ATAGAAAGTATCTAAATTTTGATAATGAACCAAAAACCATTATTGACTTTTATTAGTTCTACTATCTAATTGTCATCTACTTGTTTCTAAAAATAGGAACTACTAAATTCTAAAAGTTAGTACACCATCTGGATTCTGGAGATGATTGTGATTTGAAAGAGGAATCTGACTCATTAAGAAAAAAAAAAGTATGTGTATTTGTAATTGCACCAAAACATTTACAGAGCAGTAGCTGAACCAGCCTAAGAAACAGGTTTGTCATTTTAAACAATCTAAAATTTTTTTTTTAAGTTTCTACTAC
chr1	32495592	TGAAGAAAAAACCAACAATCTCTTTTTATTTTGGTTTCAATCTAGGATCAGCTGCAGAATTTGACTACCAACATAACATAACATTATAGTATCAAGTACCTAGAAGCAAAGTAAAAATCTAAGTCAATATTTCTGTATGAATTTGTGGGGTTCACTTTGTAGTTTACTCCTTGAAAGTCAAAGTGAAAGTCACTCAGTTGTTTCTAACTCTTTGTGACCCCTTGGACTATATAATTCACGTTATTCTCCAGGCCAGAACACTGGAGTTGGTAGCCTTCCCCTTCTCCAGGAGATCTTCCCA
chr1	32537592	CTATAGACAAATTCTAGTTTTATTACTCAATAAAATGGCTTATTGCTCTACTTTTTATATCCCTTTTTTCTACAATTCTGAACAATATATCTCCTCTTTTAAACCAGTTCCTCAATCCTCATTGGATTTGGAGAACTGGTAGCTATGGGGCCAGGAAAGAAGGATGTCTGTCATGATATCATAGTAACAATATTTAACCTTATGATTTTATTGTGAGGTAAAGTTATTATATTCAGCCTCAATAAGAAGTAAGGAATGACCAGAGTCAGTTAAAAATTAACACTTATATCTCAGGAAGGTC
chr1	32589578	AGACCAAGTTCTGGGAAGATTAAATGAAAACTGTTGATTTGAAATTTTGTCCCATAAATATATTTGTCTAGGATTATACTTTTTCTCATAGATTATTTCAAGGAGAGGTGCTTCAGCTTCTATTCTCTCGTTTTTTTCTGATATATTTATATTTTCTGCATGTATGTGAAGTCAAGGAAACGGTATCATAGAAACAAGTGAAATCTGAAATTGCATTTATGGGTTCAGTGTAACATCAGTGCATCCAAACCTTTCTTTTGTAAAATGCCATTTGATTTTTCAGTGGATTAAACCTGTCAAG
chr1	32600125	TAGAGGGCTGCCATCTATGGAGTCGCACAGAGTCGGACACAACTGAAGAGACTTAGCAGCACCAGTAGCATGCATATTTTTAAAAATAGGATTCCAGTGCCTCAGAACCAAGAGATTTTTATTCAGTAGACTTGAAATGAAAGCATGAAACTCACATTTTTAAAAGTCATTAAAGGCTTTTAGCAGTCCACTTAGTATAGATACCTCTAGGATAACCGGCAAATGACAGAATTAAGGGTCTAATGAGTAAGACTCATTCATAATATTTTGGGTAGTTATATAATATTAAGTATCCAGAGAA
chr1	32665078	CCAATGTTTCTTATTTCTTTATTACATTAAATTGTTTGTTTTTTATGAATTGCTTTCCTCAACTATAAAATTTATACTTTCATCTACTTGATTTCTTATATGGTTTTGAACTTTATTGTCTCTGTATTTTCATTAAGTTGGTACATACTCATATCTGTACTCTCTGCTATACTGCTATATGTACTTATTACCTGGAGTTATGTTTCCTTACAGAGTTCTTCATCATGATGCTGAATTCTTTTCTTTCATTGCTCTACAGAAGGATATCCATAATTCCTAATAATGTTTATTATGTTATTCA
chr1	32695133	CTGGTGTGCTGAAGTCCATGGGGGTCGCAAAGAGTTGGCCGTGACTGAGCAACTGAACTGAATTGAAGTCAGAAAACCAATAAGGACGTACAAGATCAGAAAATTTTGCCCCATTTAATATTTATAGAACACTGCAAGCAACTTCAGTATGATAGATATTTTTCCCAAATTAAATAGAATATGACTAGGTCATGATGGACCTTAAGAATCAGGTTGGTACTTGGACTTAAGCAAAGGTATGACAGTGAAACCTCCCCTATTTTTACTTACATGCAGGTCATGAAAGATTATATGCACAAAA
chr1	32735111	CAATAATCTTCATTGTGTTCATTCATATATTCATTTAATCCACCATACATAAGCAATCTCTGAATCTTTCTGGGATGCTGACACACCTGTTTATATTTAATGAGTTTTTGACTAATTTTGAAGACTAGAAGGATGGAAAGAGAGAAGGAACAAAGTAGGGAAGAAAGGATTTTAAGTTTGACAAATCTGTGTAACTTCCTCCCAATTAAGGTATTGAACAAATTCTTTACACAAATAAGTTTTTATCCTGTTCCTTTCTAGTTAACCTTTCACTCCAGTCCAATCACTGCTCTAATATCTA
chr1	32787653	GTTAGATGTTGTTAAGATCTATGTTTTTGCCTAGTCTTATGCATAATGTCTTAATGTTTATCCATGCACTGTTATCAACTGAGCTTTTTCCTGTTGTAATCTAATCTCAGTCAGAATAGTCATTTTCCTATGCTGCTGCTTGGATAATAATGGCATTCTCTCCATTTGCACTTGCTCTCTATTGAAACTCAAGTGTAGAGGTTTTATCAACTGTTCCTCTGTGCTATATAGAACTACACTGTACTCATTGTAAAGAATGTCAATTCTTCTTTAGCTCCTGCTTTTAATAGAAAAAGAACAA
chr1	32815979	AATAATTTGGTATTGAAAGTAAGTGAAAGTGTTAATTTGACGTATAATAGATGAGTTCTGGTCTAAGATTAAAACAACTTAGTTTATTCATCTTGGACAAATCATTTAACCATGTTGACTCACTAATAATATGAAGAAAACAAAATTTCCATTGCCTTTGTCCCACAGTTATTATGGGGCCAAATTAAAATAGTGTTTATAAAGGATCCTGTAAAACAAAAGTTCTAATAAAAAAATCACTAGTTGTAAATGTTAATGAGTTCTCATAAATGTCTAAAATTAATATTTAATTTTTAAATAG
chr1	32871194	ATGGACATGAGTTTAAGCAAACTCCAGGAGATGGTGAATTACGGGAAAGCATGGAGTACTGCAGAACATGGTGTTGCAAACTGTCAGACATGACTTAGTGACTCAACAACGATTATAAATAGAAAGAAAGTGCCAGAAATACTGTAGTTGGTTTGTCTTCTTATTTTCCATGCTACTTTGACATTTATATGTGTACCACTTCATTTGAGTCTGACCAACAAATCTCTGTGTCAATGTCAACTGGAGTATAAAGACTGTTGTCTCTGAATTTATTCTTTTAGTGACTTAGGTCTGGTTTGAG
chr1	32893183	TTAATTAGTAATTTAAATAGGTAGATAGACATATGTAAAAAATCTTCACTATCGGTATTTTTGTCTCTTAAGTTTAATTAAAACACAGCCCTGTCTGTATTAGGTTTTACTCCATTCAGAAGATTAAAAAGAGAGATTTTTGAAGTCAGCTGAAAGGCTTAAGGAAACTAATTGTACCTTTGGCTTAAAAAAAAATCATGCCTCAAAGAATTTTGGATTTGTACTGAAATGTTGACACCTAATATGATGCCCAGCTGTATGATAGTATTGTACTGTCAGTGAGTCTTCAGTATCAACTGTC
chr1	32937942	ACCAAATGATTGAAGAGAACCACCCAGTTTGGTGGCACAGAACTCCAATGAATGCAGGAGGGATGTGCATCACCAATAGGAGGGCTGTAGATCAAAGTCTGTATCATGGACAGTGGCCCTTCCTGATCTTCTGTGGTTTCTAGAACTCAGATTGCCTAGCATTTTCCTGCCGAGTAGAATACCTACAGGAGAATCCTTTGCAAAAGCCAATTTTCTAAAAGAAAATCTGTGCTGATATCACCATTGTGGGTCAAGGTAAATCAAGTTAATTGCTCCTGCAGGGAAGAATAAGAAAGGTAGT
chr1	33019543	AGGGGGGTGTTCTCACACCCTTGGAAGACAGCAGCAGAGCCCACAAGGAAGAAAACTCTTCTCCATGGATTCTGTTTACTCTTGCTTTTCCCAGCTTCCTTTTCCTCTTTGTAAGTGTTCTTCTTCCCATGCTGTGCAGGAACTTACATGCGGTTCTCCACAGACCCCAAGTAGCAATTTTCGGCTGATCCTGAATAAACTTATCTTCGCTAGAGAAGCAACTGGCAACCTATTTGTTTTAGGTCAACAATCACTCTATCAATCTGCTTACCTCTGAAATCAGTGGTTTTAGATTTGTCTG
chr1	33066267	GACAGAAATTTACTTTTTGCTGAAACTGAAAGATAGGAGCTAACAACTGCCATAAGTTTTTGCCTGAAGAGAGTTTGTATGCCTGGCCAAAGGAGAGGAAATCAACAGAGTTCAGAGGTCTTTCTGGGTTTAGGTAATGGAGCTTGTAGTGTAGTGTATAGGACAGAATACTGGAGAAGAAAGAGCTACACAGAGAGAAAGAACTGGGTGTCTGCCAAAGGACCTCAAGTCTTCAGCTGAGTATTGACCACTCATGCATATTAGAAAAAGAGCTGAGTCTAGTGGGGAAAATAACCCAAAA
chr1	33097598	TTGCAACTTTCTTATGCTAAAATATCATTCATTCTGTATCTTATTTGTTAAATCTGGCAAAATGTTTCCAAAAGGAAGTCTTTCCCTGGAGCTTATCTAGATTAATTGCTATATTCATGCATTAAAAGCGCATCTACCCCATCACATATCTGTTTGTGTTCAATGTATTTAAATGCCTTTAAATGCCAATAAACTGAATAAAGGAAGTACCTAAAATTGTGAAATTTCTGTATTTCTATTTTAAAATATTCTAAATAAAAAGGAAAACTGCATCTGACAAAGCTATATTGAATCATAAATG
chr1	33121660	TATTGTTTGGATGAGTTACCTTGTATGAACTAGAAACGCATGCTGAAACTGCCAGCTACTGCATAAAATATTTCATTAACATCATGACCTCATTTATTAGATTGTATTGCAGTCATTTTGCCAAATTTCCCCCACAGATATATTCTATTTCAGAAAAATCGAATACAAACAACACACAAATGAGAAGACAATTAATTCATATCTGTGAAACTTAGAATGTCTAAAATACAACCATTAGGGCTGTATATGACATAAAACCTGCAATTAAATTTCTACTTTTATTAAAGTTTAGGTAACAAAA
chr1	33178854	AGCCATTTAATGCATTCAGAAGAGACACTCTTTGCAGGAGAGAAGTCTCTCTGATAAAAACTTATAGACAACTCTCAATATTATACTTTAGGCAAATATGAAATGCACGTAACTGTACTGTTTCTGTTACAGTTACTGTTAAGATAATTTGCTAGAGTAATGATCAAGTACCTGTCTGTCAGAAAGTTAAGAGTTCTGTGACCATAATAATTTTACATACTTTTAAAATTTTCATTTCACTATATTTACTGGGCATTACAGATTTATTTTGATTATCTAGTAAGGCACCTATTTATTTAAC
chr1	33224285	AATTTTGAGACCTCTTGGATTGTTCATGTGTCTGAACTCAGTTAAGGATTCTTTATAAACTTTTAAGATACTAGTGGGTGGGTGGGAAGATTACTCTTCTTGTGGTAGCCCAAGGCAAACATCATAAGTAAATTCCCTTGTTTATTAAAGCTACTGATTTAGAGTGATCTTCAGAATGGTCTGCCTCTTTCTTTTGTCTCTCTTTGCCTTCTGTGGAAGGGATCCAATTTATAAACCAGCATATGATAATGTAGTTTTTGTAAAGCATTACTGGAATTGATTCCACAATATAAAATTATTA
chr1	33257135	TAATTTCTCCTACCAAATTCTCTTTCAGTTTCATTAAACCTACTCCAAAATTTAGTAACTTAATATAACTATGTTATTTTGCTCATAATTTTGTGACTCAAGAATTAAGAATGGCTTTTGATGAGAAATTTATCTCTGATCCAAAAAACACTAGCTAATGTGGCTAAGGCTAAAGGAGCCACTTAAGATTGTTTTTTAAACTCAAATGTTTAATACTTTGATGTTCCTTAGCTTCTCCACCTGACCTGAGTTAGTCCAACTTTTTGCATGCTCACTTAGGCATCTTAGTATAAGTTCTTCT
chr1	33296472	GGGGGCACATGTATACCTATGGCTGATTCATGCTGATGTATGGCAGGAACCATTACAATATTGTAAAGTAAGTATCTTCCAATTAAAAATAAAATTTTTTTAAAAAGCAATAAAAGCACTAATCCCATTCAGAAGCCACTTTCATGATTTCATTTCCCCCGAAAGACTAACCTCAAAATATCATCATATTGCAGGCACATAAACATTTTGTGATCACACAGACATTCTGTACCAGTTGTCTTCAGTTGGTACTCATGCGTTGCTAACTCTAATGACTGACTTATGTTACATCTCTGGATTT
chr1	33333081	AAAACATTAAGTAAATCGTTAAACATCAGAGTATGATATACTGAAGATCTGCCTGATAAGATTGCTCAGAATGTGTTCACATTGCGCTAGGATATTATCTTGCACTAAACTCAGATGATTCCTCAAAACAAAGTCTCTATGCAGATTTACACATCATTAAAGGTACCCAATATGTCACCTATATTTAAAATGGGTAACCAACAAAAATCTATCGTATAGCACATGGAATTCTGCTCAATGTTTTGTGCCAGCCTGGGTGGGAGGGGGTTTTGGGGAGAATGCACACATGTATATGTATGGC
chr1	33379690	ATCCACAAAATAAAGGATTATCTTTGAGTAGAAGGAAAGACATTTATTCCACTAAAATGAGATAATGGGAAGTAACAGTGAAGGTAGATATGGTTATTTTTGAAAGGAAGAGGCAGATAACTAAGGATGTTGATGATGCTGTGGCCCTTTATTTCATAGGGAATTCTTGATTGATAAGAGAGAGCATTCATGCTCTGACCCTTTGCGTCTCTGCTTTGAATGTCAGAGACATGAAATGTGAAACATGTCAAAGATACTTGCTTTTACAGGAATAATGGAATGTGTAACTTTACTATTGTCG
chr1	33412468	TTTTCTCAAGAAAAAGCAGTATCTTTTCTTTTCTCTTCTTCCAAGAAGCACATAAAAGAAGACTGTGCAGTGAAAGTGTTTGGAGAGGCAAAAGAGGTGATTTTCTGTACATAATCTGGCTGTTAAGGCAGATAGAAACAAGAAGGAACTGTAAAAGTACTAATAAAAGACTGAAAAATAGCCACTAAGAATTTTGATGCAAAACATCTAAATGCTGAAAACAAAAAGAAGATCTTTAAGTTAAAAAAAAAAAAAAAAGAAATACATGTTTACTTCCACTGCAATGTCCTGTATTTACATT
chr1	33451952	CTGAGCTTGCCCTCTGCATCCGAGGGCTTGTGTGCACTTGTCTCAGTTCCCTGGATCCTCCCTCTGCATTGTCGCAGGGCTTGTGTGTACTTGTTTCAGCTCACCAACCTACCCTCTATGTTGCAGGGCTTGTGCATTCTTCTCTAGGCTTCCCATCCAGCCTCTGTGTCCCACGGTTTATATGTACTAGAGAGGTTTGTATGTCACTTCTCTCTCAGCATGCCAGGCCCGCCCTCTGCACAACAAGGGTGTGTGAGCTGGAGAGGTTTGTATGTCTGCCCTCTATTGGCACCCTGGGCCC
chr1	33492193	TGGGTTCTGCTTTTTTATTCAATAGCAGTTACAAATTTTAAACTATATTTAAATCAAACATATATAAATTATAAACCAAGATACAGGGGTTATGTTTTTTTTCTGTTTATGTATGATTTTTTGTAAGAATAGAATTTGGATAAATGGTGATAACAAATGCTGAGTCTGCAGGAAACAGGATTTATAACAATTTACTTTTATCTCAGTGTTGGCTTTGTTCATTTATAAATCAATAGCAATGTCATTTTTGTCTTAGTAATAAATATTTATTCTGCCATTTATCACTGCAAGTCTAAACATT
chr1	33551673	TTAGAAATAGCTGAGAAAAGAAGAGAAGTGAAAGGTAAAGGAGAAAGGGAAAGATAGATATATGCAACTGAACACAAAGTTATAGAGAACAGCAAGGAGAAATAAGAAAACCTTCTTATGTAATACTCATTTATTATTTCTCAGCTTTTCGATATAACGAGTTTGGGTACTGCTTATCTGGGTACTGTTTCAGATCTAATAAGCCTGCAGCCTGGGTGTCATCTGTAGCAGTGATCTCACCAGAATACTGTGGGATTCTTCTGAACTTACATAGTTCATACAGTTTCTTTGTAGCTATAGA
chr1	33581289	TTTTTCATCAAGCTTTTATGAGGAAATTGACAAAGTGGTTTTAAAATTTATGTGGAAATACAAAGGCCCTCTTGTGCTCATATTCTTTATTCAGTGACTCAGATAATCCAGAAAGCAATGATCTTTTGACCTTAACTTCAAAACAAAAGTTTTTTTCCATAATAGTGACAGAAGAGAAGATATTATTTGCCTATGATTATGCGCTTTTGTCTGAAAGTCATATTGATTATACTTAAACAGCCCCTTGGCCTGAAGTGTGATATAGTTCAACTTATTTTCAAAGAGTTAGCAAATATAGAAT
chr1	33624895	GTAGTCATGGATGGATGTGAGAGTTGGACTGTGATTAAAGCTGAGCACTGAAGAATCAATGCTTTNACAAAGAGTCGGACACAACTGAGCGACTGAAGTGAACTGAATAAGAGACACTAGAGAGCCGATCCCTTTTTTTGTGCACACATGAAGCCAAGAGAGCACATGTCAAGGTGGAGGCCATGGTTACACAATAGAAGAGGCCTCAGTATGAAACCTAACTTACCAGCCCCTTGAATTTGCATTTCCAAGCCTTTATAACTCAAAGAAATAAAGTTTTGTTGTTTAAGTTACCCAGTCT
chr1	33659463	ACAAGTGAATGAGGTTCTGCCAAAGCTACGATGCCTACATCACTAAAGACGGTTTTCTTTAAAGATAGCTTAAAAGTGACAGAATGAAGAAAGTCAGTTCAACAAAAGAAGTAATGTATTATGTCACAATTGGGTTTCAGCAAGGATATTAAAAAGAATAGAAGAAGAGAAACCTTTCAGTTATGGAATTCATAATTTTCTACTTGTCCTATTTAAAGTGAGTGCAGTCCTTCAACTAAGAGCTATTATGTGATATGCTATATTAATGTTATGTTTCCCCACCTTATGTCTATTTGCTTTT
chr1	33700942	ATATTATGCACCAGTGCAGCATCACATCAGGCACGGTCCATAGCCACCTTCAAGGCAGTCAGGAAATCCACCCCACAGTGCCAGTGGCAGTACATGCAGCCTTGTTTGGCAAACCGGAACTCACCACCTCTAACATCTTTTCAGTGCTGTTTGGTGACTTGTCCACTGCCTCCCAGTCTTCCACTGGAGCCCATGCCACGAGGGTCGCAGACACACAGTACCACATGTTATCTGTTGGCCACTGGCTTCCTCCATCCAGTGGAGCCTCAGGCTTCCCTACCTGCTGAGTATCCTGCCGACT
chr1	33825571	CTAAGAGGAGCATTTCCTTCTCCTCTAGAACATTTTAGTTAGATGCCAGATCTTCGTGTCCTTTGATTTGGTATCAACCTCCATGGTATACATTTTATCTACTACCTCTGTTTCCTTTTCCTTCACAGCAACCTTGATAGATTGACCTTAGGCCAAATTCTAGCCATTGCTCACCAGTATTATTTTTGTAACTTAATAGTTATAGACTTCTTATCACTTTATAATCTCATTAAGGACCAGGACTTTTAACTATTTTATTCATTGCTCTGTCCTAACACCTTGCACAGTCCCAACATATAGT
chr1	33859259	TAAAGGAGAAACAAGAATAGCAACCAGAACTCCAAAATATTATCTAGGCTTCACAGTTTAAACCTGAAACTAGCCCAGGGAATAAGCAATAACAAACCACTGTTTTAATAATCTTCATTAATTAAGAGCGTTCAGTGTGCCAAGCAAATTATATGCTATCACCATGAGAATAGCCCAGTAAAGTATAAAAAGTGCTCCATTCAAAGTGATGGAGGTTCAAAAGGTTAGCTGAGCAGTCCAAAATCATACTTTCATAAGAAGTAGACAAGATTCTAAAACAGTTGCAAATGTCAGATTCTTT
chr1	33889766	AGAGCTTATCGTTGATGGTAAGGAGTTTGAACTACACAGGAATAAAATGATTATGCTGGTAACTGAGAAGGACTATCTAGAAAGAAGATATAAAATGCTATAGCAAGGATCAATCTTGAGAAAACAAGGCAGCTCAACTGTTGAAATAATTAAGATAAGGTGTTCTTTAGAATTCGAATTGGGACAACTGTCATAGGGATGAAGAAGAAGGACTCAAAAGTTCTCAAGATAAAGTTAGGAGGTATAATTGAGAAGACTTAGTGATCAGTGGATGGAGGACCCTGATAGGCTACAGTAAATG
chr1	33940199	ATTTACACAGCAAAAGAATGCTTAGAATTGTGTTTTGTTGTTGTTGTTGTTGCTGTTGTTCTTCATATAACACCAGAGTTTATTTCTTTTCATTTTTTCTCTTAGATTATCTGGAATGCTTACACCAAAGTTAGCCAAAAACAATGTTATTTTTGGTTTTTAAAGAGTGAGCAGTCTTTTTTTATGTTAAGACAGGTGAATGGAATTTAATTGTAAGGTCCTTCAGTATTCAACTCTCACTTTCGTACAGTTTTCTTAGGAAAAACAAAAGACCTTCAGGACAGGAACATATTAAACCACT
chr1	33974798	ATATTCTCTTATTTCAAAAATAAATATTGTGCTCTATTATGTGATAGGCACTATGTAATCTCTGGGGAAATTATGACTAATAATACATATGTCTCTCCTATGTATAATCTAATTGAGGACATATCCCTTTAAACAGTCAATTATAATTCACTATGTGTAGGTTAGGATTTGGAAACTCATACAGTGCAATGGAAATAAGAATAGAGGAAGCTCAGCTCTGTTCTATCAGGAACTTACTATGGGAGTGAATTCTAGGCACTTTAATCAAGAATTAACCAAGAGAGAATAGGGAGACCTACAT
chr1	34013885	AGAAGCAGCTCATATCACTCTTGCCCATGTTTCTTCAGCCAAAGCAAATTGCACAGTTACACCTCACTTCAAAGGAAGAAAAATAGTTGCAATTCTTTCTGTGTCGAAGACTTCTTGGAAAGGGCTCTCATGGTCTTCACACTGGGAACTGGCTTATCTTCTCTTTGGCACTGTTGCATAGCCACTGGCTTTTAAATTGAGTTTTCCAATAAAATTAATATATACCATGAAAGAGTTAAAAATATACCAACTCTTGATCTGAATGTGGAATTTTTCTTAAGCTTCAGCAGCTTTACTAAGC
chr1	34065791	TCTTTCCTCACTTCCAGCCTATTCCCTCCCCAGGGCAATCTCCTGCTGCTGTAGAGCATCTTCTTACATTACATATCTGATCATGTTATGCCCAGTTTACAAAATTTGTCACCCTTTTGCCCAATGAATAGTTGCCAATTACCTAGGAGCACAAAGCACACTTTTAATATTTAATACATTTAACATATGTATGCACTGATCACCTAAAATTTGCCAAGCACTGACTGGGAAGGATCAGAAAAGCAAATCCTGGTGTGGTACCTGCTGCCATGGAGCCTCAAATCCAATAAAGAAGACTGAT
chr1	34102872	ATATTTATAATGATTAAATTAATTGCAAAATATGAAAATAGTTGTGTTTACCACTTAAGTGTGCTCTTTCTCTACACACATATTGATGTATTTCTAGGTATTGATAGATTTCAAACTATTGATGGATTCTGTGTGAGAAAAGTCACTGATAAGGTTGATGTAAGTGTAATTGAAAATCTCAGCTGATAGAGAACTCTTTCCCAGGATGGGTTATAGAAACAAGCAATAGATAATCTCTTCTCTTAAGAGATGAACTTTTTGCAAGCATAAACAATTTAAACTGTGAACTAGACTCTAAGCA
chr1	34158038	TTAGGAAAAGTAACAATGGTTTAAGCATCATTGCAAAATGCTTTATAGACCAATAATAGTTTATGTCTTTTATATATTAGAAATGTTTCTGGCTTAATGTGAGCAGCTTTACAACCCAAGTTATGGTATATTATGTGATAATACTGATCCATAGCTTTGCCTTATCTACCACTAAAAGAATAGTGCAGATTTGGAAAGGAAATCAAATTTTGGATATTCATATAGTTTATACATAAATAATTATAGAATAGTCATTTAATAGCAAACAAGGTGTGAATAAACTGTTTATTTTGAGGTATAA
chr1	34186320	TTATCTTTATTTCTCTAAACCAATTTAACAGGACTTTTTAAAGCAAAGTTAAAAATATTTAAAATGTTAAAATGCCTCTCCTATGAGCCACAGGATGTATTTCCAGAGTTATTGATTTTGCTTTTGTTTTTCCTCCTCTTAAAGGAGGAGTATAAAACAATGTAGAAACCAAAATTTTTGCTCACTTCTCATGGTCAAATATGCCTTTCTGATGAGAATACTTATTAGTCTCCTGCAACCTTGAGGTGAGGAGATGCTATCTGCTGTCAAGATGTGCAGTGGCAGCCACTTACCAGACCAG
chr1	34220873	TTAATCTCTTTTGTTTTTCTGTCTTTTGCTTCTTTTCCTTTTTTTCCCCTTTACTTTACTATTTAATTATTATTTTTCTTTTTTATTAATATTTTCTTCATGTGCCACAAACAATAAATTGCAAGCATTATCTCAAATCACTAGGTTAATCTTGTTGGCATAATTGAGTTTCCAAAATACCTCTAGTGACTTAGTATCATTCAGTTCAGTTTAGTTCAGTTGTTCAGTCGTGTCCGACTCTTTACGACCCGATGAACTACTGCACGCCAGGCCTCCCTGTGCATCACCAACTCCTGGAGTC
chr1	34260067	GCTAATCAGTTAAAAAGGAAAATGTATTATATTATTATTTCAGTTTCATAAATATTTATTTTTTACCTATCTGACACTAAAGTAATATGCAGAAGTGATACAAAAGAAATAGAATATACTCTCCTGAGCTTTTATATTTAGAAATACAATGCACCAAGGCTTAGTAAATAAATCACTCTTTCCATGTGTTTCCACAATGTTAAAACTATTTTGCCATTGTCTGTGAGCTGCTTGGAAACAAATGAAGATCATAAACTCCTTGGGAAGTGACCCTGTTTCTTCACCATTATATCATTAGCTC
chr1	34302028	AAAACCATTCATTGAATTCTTATTGATCCAAAGTATAGATCCAAATAGAAATAGTAAACTCTGTACAGTTTGGCCTCTTCTTATCATTCCAAATCCATTTTGTGTTACTTTCCACATTGTTACTCACACACTGTTGACTTTGGCTTTACTGCAGGTTTTCATAGGTAACACATTCCTTTTCTCTCATAACCTTTTACAAATTCTTTTACCACTTCAAAGTATAGCCTTTCCTTGCCCCACCCCCATATCTTATTAGTGAATTCCATATAATCTTTAAAAATTAAAAAAAAAAACACACCAT
chr1	34348312	ATTTAAAAGAGTTTGAAGTACTTATGTGCAGTCCAAAGCACTCAATTTCTAAGCTAAATGCTTCACTAGTTCACTCTGCCGCAAGTCTAGATGACTTTGGCTTTAAATTAGAGAGCAATGCTTCCTTACATTCTAACTTGAAATATCTACTTTACACAACACGTTCTCATGTGATTTTGTGGCTCAAATAACACTTTTCCTAGCATGTAGCTGTTTTAAAAGCTCTCAGAGTATTGTTTTGTTTGATTCATAGGACAGCACCAGTATTTTTTATTGGGATTTTTAAAGTCCATTTTACAGA
chr1	34381775	AAAATATTCAGATTAGAATGTCTGTTATATTAATTGCACATGAGATACTTAGAAAAAAAAACAACCAGAAACCTGAGTTCCTGCCTGTCATCTAAGACAAAATAATGAATCATTGAAGGAAAATTGTCTGCAGGTTGTCTATATTTCAATGTAACTATACACTACCTCAAATGATTCACCAATCTATTGAGATGTTTATTTTGTTTTTCAAAAAGATATTTGCTTTAGCAGACCTGTTATTGCATCTATTGGGTAAAATTGTATAAATATATTGCATCTATTGGGTAAAGTTGTATTACTA
chr1	34428193	ATCAGGAAGTAAAGTGCAAATTGGTGAGACTCTGGAATTATCTTCATGGCTACTCCTGAAACACAGCTCCACAAATACATATTGTTTATTGTTTCTTTTTTGCTGTTTCTAACACATTATTTCACTTGATGCCCACAGTATTATGAGTTGGTAAGCTAGGTATCATTAAATCATTTTTTCCAAAATAGCTAATACCAATGGTTAGCATACTATATACCTTTATAGAAATAATTTGCTGATCCCAGGCAACACGATGCTGTAAATAATGCATATTTTACAAAGAGAAGTGGCTTCTCAAGTG
chr1	34457925	AGGAAAATACTCACTTGCAAAGTGATTTTCACCCAAATCTAAAGATATATCCATGTTCTATAAAGAAAAGAAGTAAAACTGAGAAGTCAGAAAAAGGTATATGAAACGAAACAGAGTAGACATTCTCTATATAGGTCAGTCCTCCAACTGCCATAATTATGGTACACAATTAGGGTTTAAAAATTTTATAAATGACACAAATAAAGATATGGAGTAATGTAGGCAAGCAGTGTTTTAATGCTAATATTACAGAAACTACAAGCAGGATTTTCCCTGCTCAAATTGTAATAATTCAAAGTTC
chr1	34496213	TATTTTAAGTTATGAAAAAAAAAACTCTCATCTTTTCACCCACTCTAAAAATAATTTATCTATTAACTATTTATTTGGTTTTAACCTGACAGCATACTTTAAATCTTATTTGAAGTAAGTCCCAGACACTCTAAGGGCAAGTGAAAGATGGATCATTTTGTGAAGTAAAAAGTAAGCAACTAGAATCCTATTTTAAAATATCAACTATATAAATGGGGAATTATAAAATAATAATTTAATCTCTGAATCGTTCCTTTTCATTGTAAAAGTTGACTTGAATTTAAATAATTATTTCTCATAT
chr1	34536840	GTATATCTATATATCTCTCTATATACCTATCGAACCATCACCCCAATCATGGTAATAAGCATATCTATCAATTTAGAAAGTTTTCTCATACCTGTTGTTGTTCAGTCACCTAGTCATGTTAGACTCCTTGCAAAGTCATGTTAGACTCTTTAGCAAAGATAGACTCTTTGTGACCCCATATCCAATTTTTTGCGACCTCATACCTACCTTTTTAAAACTGTGGTAATAACAGTTACTGGAAAATATATCCTGTTTGAAAACTTTAAGTACATAATACTGGTGATGAGATGGTAAGAGTGTG
chr1	34618885	GAAAATAGCAATATTGTATTTCCAAGTGATCTTGTTCTTTTCAGTAAAGTCTTTTGTGTCTTTAAAAGTGTCCTTTATTTTTATTAAATTTTTGTAGTTCTCATTCTCACCAGGGGTTATTATTCTTTGCTACTCCCCACACTAATCCTAATCTTCTCAATTAAGTCTCAATTATAAAATCTTTACCCTCAACTAATGATATGGAAGCTTTTGCTTTGTTATCCTCTTTGAGAAAACAAACCAGACCATCTCACTGTTGAACTGTTTTAACTTTGATCATGCTATCTATAATGATGTCCTA
chr1	34660035	TTCAGTCATGTTTCCTAGAGGTCTCTGCATGTCAGATTCTAAACTGGTAATTCTACAAGGACCCATAAAAAAGCTCTGTAAAAAATGTGCCCTCTACTTTATTTATTTTCTTTAAATGTTATTGCCACCATTCAAGGCTCTTTCATCTGTTTAAATTGGTAAATTGGTCTCTGATACAGTTCAGTGGTAAAGAAGCTGCTTGCCAATGCAAGAGACGCAGGAGACATGGGTTCAATCCCTGGGTCTAGTAGATCTCCTGGAGAAGGAAATGACAACCTATTCCCATTCTTGCCTGGGAAAT
chr1	34703684	CCATCACATTTTTCAAGTGTACATTGAAAGACAAATATGAGTTTAAAACTGAGGCATTGCTTTGAACTATTGTTAGATTTTATCTTAAATAAGACACATATTTCAGTTTGTACTATATATTAAGAAGCTCCACTTTGCAATCTGAATTGCGTAGATCAAATCCTGGTTTTTCAACTTACCTGATTTCAATACCTGAACAATTTGATTACATTCACTCAACATTCAGTTGTTGTGACATTTATATGTGATTATGTATAAAAATATATTAACTTATGGAATGGCATATGATAAACACTCAATA
chr1	34736961	ACATGGTTGTCTCTCCCAAAGTCAGAAAGTCAAAATGAGACAAAGTCAGATTCATGCCTGTGCGTGCACTCTTTCCCCTCTCTCTTTCTCTCTCTTTTTCCTTATCTTCCACACACCTTCCCTCCTTCCCTCCTTCTCTTTGTGTGTTTCTATAAATCTCTGAAGGGAGAAGAAAGAAGGGAAAGTCGCTAGACCATTCAGGTGTGACCAAAATAAAATCCTTAATGATTATACAGTGGAAGTGACAAATAGATTCACGGGATTAGATCTGATACAGAGTGCCTGAAGAGCCATAGACAGA
chr1	34790455	CTTCAATAACTTAGTGGAAGTAATAGCATGTTGTGTGCTCATTTAGATATATATTTAGACTCTAATTTTAGCAACAAGAATAATCTTGAACTTTCTAAAATGCGGGTTCTTTGTGTAAACACTCAGAACCAGTTGATAGCACAAATGAGGGAGAGAAAGAAGCACAGTGCTAAGAATAGTTGAGGGGAAGACCCTAAATAATAGTAGGCTATCTTTGTATTTCATTTAAAAATGAGTTACCTATTTCTGTCTTTTCTTATTGAGGTTGATATTTAAGAAACTTTAACCTATTTTGTATCTA
chr1	34809110	TTTAAGTGGTCAATTTTACCCTTCCTTTTGCTTTCTTAAATAAAATCAAATATAATGTATAAGTTACAATAAAGATATGAAATCAATGATGACAACTTACAGTTGCACAAGGCAATTTTTAAATAACTTCAGCATAATTAACTCTTCTCCTTGGATCTACAATGACCTATATAGTCAATATTCCCATTTTGTATATGAAGAAACTGAGGTTTGCAGATCTGAATGACTCTAGTAGTAAGCAACAAAATGATGGTAAGACATGAACTTTTTTAAGTGAAGCCGAATTCACTTCATGATATAT
chr1	34874173	CTGTAAAGTTGAAAAATGAAAAATACTAAAGGCTAGTTTCTGTAATGAAGGTAAATGTTTCCCATTTCCAGTGTACCTTTGTGTATGCATTTCCATAATAGCATGGCATATAATCTTTTTGTCTCTGATAAAAATGCTTGATGAGAGTAACGTCACATGGCCACATATGGTGGTTTTATGGTGGGATGTAAAAAATAAATCTCATATGTCAACAAGGAGACCATTATATTGTAGGCTGTTGGAAAGAATGAGAGCTTACAGAAACTGTTCAGTTCAAATACCACATCATTTTCTTGTTCTC
chr1	34894733	AATTATGGCACATGAGTGAATATCCAACTAAAGAAAACAAGAACTTTGACCTGGAGATGTTTAAGATGTCTTTGGTATGATAAAACCAGATATGAGGAATATTTTCCTATAAATAGGAATGTGTAGCATCATGTACAATAAATCTCAAAGTAGCTATATTGTTGGGGGAAAGGATTATTTGCCATATGTTTTAACTAAACATCGACCAGTTCAACATATTGACACTGTGTTAAATTTCAAATTCTATTTAATAGAGTTATGAGCATTGAAAGTGACTTCTGATTTCAGTTCAGTTCAGTTT
chr1	34945959	CCCAGGTTAGAGATCTTCTTTAGAAATAAAAGAATGATGTTATAAGTTAAAAAAAAAAGAACAAACAAAAAAACTTAGTTCAATCATTGCCCAAAGATTACATTTCTTCAGCTGTTTTCCGCTACTTCAACTGCTGAGTCTAAATTGTCATTTATGTTAGTCAATGTCACTTATGTTAGTCAAAGTCACTTTTGAAAAATTAGGATTGGTCCTACAATAATGAGCAGCACTGACGCTAAAGCTCTAGATGCTTGAGAACTGGCTCATCTCGAAACACACTTCACTGTTGCTATTTTTTTTT
chr1	34976773	TTTATTTAGATTCTGTTTCTTTCAGAAACTATAGGTAAATGCAAGTTCACTTCCCATTTTAGGTGCTAATTCTTCCTTTTAGTCAATTTGCTTATCATGGGAGAGAGACAAATTGAGTCATGGAGTGTAGCCTTTCTTTCACTTTAACAAACATTTCCAAGCCATCTGTTATCTCCTTCAAATATTTAAAAAATGTGCAAAGTATATATTCAATTGCTCTATTGTTATTAGTATGTGATTTTAAAGTTAGCAAAATAAATAATACATATATAGATGCATGCAGTACTAATTATGAAACAGA
chr1	35021901	TCATGCCCAAGCCACATGCTTTCCTCTGCAAAGAACATCCTTCTTCTTCCATCTTGCTAACTCCTAATAAAAGCAGGAATCATTTCTTGCTTCATCTACTGTCACCTTTTCTCCCAGCACCACAATCAGGACAGTACCTGGTGTATTTATTGTAATAGGACTCCAGGAGCAGTCATAAATGGTTTCTACTTATAGCTTTTCTAAAGCTTTTGCTTTTAATAACCTGTTATCAATGTTTGGCTCAGTACCAAATCATGTAATCTTCCCAGAAGTATTTCAGTATCAAATTTTGCAAATTTTT
chr1	35054779	TTTCACAATATTTCTATAATACAAGACAGATGATCAGTAAAAATAATAGTTAAAGAAGAGTAAATCAAGTTTCAGTGAGAATAAAGTAGGTAAGTTGTTAAAGATCATTCAATCCATACTTGACTGAATCCAGTTTGAGCTTCTCTGACTATAAGAGAATATGTAATTGAAACAGTGATTCATTTAGTGTCATATTTTTATTGCATCTTTGGTAAAGAACTCTCTTAAGACTCATTTTTTCCTTTTTTATACTTACAGTAACATAAAATCTTACAGGTAATATATACTGAAAATTCTTTTC
chr1	35101430	GGATAAAACTAGAAAGGCTTACTTGATGAGGTGCTATAATCTGAGGGAGAAAAACTTGAGATGATACTTGGAGTAACTGGAAGTTGTTAACCAGGTGAATGTAAAAGGAACCTAATTGAGGCAAAGAAAACAGCAAATATGAGGAGCTGCCGCAGGGTATTTTGGAAAAAATGTTTTTAAAAATGGCAAAGGAGAATTACTTGATCTTTCATCATTGTTGTATCTTTCCCTGGCATGTTTTCTTGTCATATCAGCATTACATGTTTGAAGTGAAGTGAAAGTCACTCAGTCATGTCCAACT
chr1	35141971	TTTTAATCATAAATAGAGGTTTAATTTTCTCAAAGGTTTTTCTGCAATTATTGAAATTCTTAAATATTATCTATAATTATATTCACTTGTAAAGAAGGTCAGTGTATATTCATTTTTCCCCTTAATTTTTTCTAACAATTTCCTTATACTAGTTGTGCTGTACAGATTAGGTTCAGGAGCTCTGGTTTCATGTATTACTCTGATTACTTCTGGCTGTGTGTCAATACTATTTCTGAACATTATTTTTTTATTTGTGGAATTGAGATCATAATGCTTAGATGATATAAAGTATGTAAAAGTG
chr1	35186299	GAATTAAGCAAATGCGTAAATGTGATTTTTAAAAAATACCATGTTAAAGGAAAATAAACATTCTGTACAGCAATTCTGTTATTACCAAACTGGACTATCTTGGTTATTTGTTCAGTGAAACTACCAGCAGCATACGACACAAGTATAAAAGCTGTGAAACTGTTCTTTATTTCTGAGGACAAGAAACTAGTATCTAGAGAGTTATCATCTCTGAAAGCATATGTTTACAAGCAGTTTGGAGTGCAAAATGTTTATGAGAGTTCGAGTCTCATGAAAGGAAGAGAGAAGAAGGATTAGTCAG
chr1	35217393	ATGGAAAAGGAATGGAAATAAATGTATTCCCTCTTCTTTGAAAACATCCCCTCTGATTCTTGTTCTTTCCCCAAGACTTTGTATTTCCCCTTGAACAATTGCAGGCAGCAGTGTCCCTGCTGTGGTCACTTCCAAGCACTGACATGTCAGATCGTCCTGTGGATAGTACTAGTAATGAGTGTGAATATCACCTGATGCTCTCTGCATCACCTCCACCCCTGCTCTCTGAGGCACTGAAGTACACCCGACTCTTCGTTCTGTCTCCTCACCCTGCTTCCTGCTCCTGCCAGCCGTCATGGTG
chr1	35258659	TCTCCCTTCCATCATGTGTTATTTTTCTGATTTGTCATTTATTTCCACCTGGCAAATTACACCTTTATACATTTGTTATCTCTCTTCCCTCATTAAAATACAAGCTTCATACATCAGGGTTATTGCTGATTTTGTATGTTGCTATCTGATCAGAATCCAGAAACTTCCTGGCATCCAATATGTATTTGGTAATTATTTGAAATTATCGAATGAAAGTTTGAGCATAATTATATAATAAATATGACAAACATTGCCCAGAAATGCAAACATGAGTTTTAGAATTGTTTGAATTAAAAAAAAA
chr1	35307854	TTTAATCCCCAGGAGAAATATAGATAAACTCATGGAGAACCTCAACATCTGCCTCTCTCTCTGTCTCTCTTTGCACTTGGCAAAGATCTCTCTGCCAGTCTTCTGCTCAGGACAGTGAAGGCTCTGACCAGGCTAAAGATGTGGGGGATGAAAAAGCTATGAGCTTATTAGAAAATTATCTAAAATCTAAATACCCAGATATTAACTTTGACGTCGCCTGAGTCTGTCCTCTCTGATTTTCCCCAATACGTTATTCAGGAGCTGTCTGTCAAATTTGAGGCTATTAATAATAAGCAGGCTT
chr1	35331342	TGAAGTTTTATCCCCTCTCTGTAAGTAGCATTCACAGAGGTACAGGTTTTTGGATTTCCAACAAAAAGAAACAAGGTTCTTTGGTGTCTCCTTTCCCGTCTGTGTGTATTTTCTTTTTAATCCAACTGTTCTTTAACTTGGGAACTTTTCAAGAGTTGGCCACATTTCTAATTCTTGACCTTTCACAGATTTATGGCCTAGCTCTCTATCCTTGTGAAGTTAAAAGCTAATCCTCTAATTTATCTGCTTTCGTTCTTACCATTCTACTTTTCTGTTTTCTTTCTCTCTTTGTCCTCTTCCC
chr1	35384107	TGGCACTCAATTTACTCTCTTTCCCAAGAATTTTTACTGTCTTCATGGCACTCATTATAATTTGAAGGCATTATATTTTTTTGTTTTGTTTCCTTTCTAATACTTAACAGAGGATAAGAATGCTTAATAAAGGTTCAGACTATAATTCCCATAACAGTCATTGTTTGTTATTCAGTGCTGCACACTTAGTCCTAGTACTAGGCCTTATAGACGCTAAGTAAAATTCATTGAAAAGAAGAGTGAAAATTAAATTTCCTTAAACCATGGAAACACACACCTGAACAGAATAAGCAAGTCACCA
chr1	35422119	AAGTCCTGATAAAGTATAACAACTGGGAAAATATAACTACCAGATTTCTGTGAGCTGAACAAATATTGAACTTTATGTAGGAGTAGAAAAATAGGAATTCTGACATGTCAGACTGGAGAAACCTCATAGAGGACTCCAGGCATTCATGAGGCAACCCAGAGAGTCCATATATTTGGGTTAGTCTACATAACCCCAAAGTAGAGACTACTCTAGATCCACCTTAACAAAGCTCAAGGATAGGTCTCGGAAAGATGAAGTGGTCCTCCAGTAAAGCAACTGCCAATCCAAACAAATGATTTGC
chr1	35471512	GGCTGCCGTCTATAGGGTTGCACAGAGTCGGATACGACTGAAGTGACTTAGGAGGAGATAATTGTTAGAAATGTGAGTCTTCCTTTACAGGAAAAAAAGAGAGGACTTGTTTACTACTTACTGAGATGTTCCAAATCATGCAATTCTGACGTTCAATGATACATATGATTATTATTGTTGCAGCTAATATTTCCCGAGTATTCACTATATACCTACATCCATGGCTATTGCTTTACATAAATTTTAATTTTGAGAACAATCCTTTAGGGTACACACCAGTATTACCCTCTCATTTATAAAT
chr1	35495743	AATATCTTTCCTTCACAGTTATATTAATATTAGCACAGTGGCAGACATTTAGAAAGTTCCTCACAGGGCTTCCCTGGTGGCTCTGTGGTAAAGAATCTGCTTGCCAATGCAGGAGACATCCGTTCAACCCCTGGTCTGGGAAGATCCCACGTACCATGGAGCAACTAAGCTTGTGAAGCACAAATACTTAGCCTGTGCTCTAGAGCCTGGTAGCCGCAACTACTGAATCCACGTGTCGCAACTGCTGAAGCCTGCAACTACTAGAGCCCGTGCTCTGTAACAAGAGAAGCCACCACAATGA
chr1	35532294	GACTAAATATTGTTGCATCATCTTCTAGTGATTGTTTCTATGGGCTTCATAATTAATATGATAGCCTTGGAGGAATGAGGCAATGATGTAATATAAAGAGGTCTTGTTGCTACTTTATGCTCTGCCTTTTCTATTGTTTGCTAGTGAGCCCCAACAGCATTCTCTCAATTCTGTTCAGCTGAGAGCTCAGTTGTACAGTGACTATGTAACAGGATATTTAGAGATTTAGTCCTTAGCACAATGTGGCATGTGAGTCTCTCATTCTTTCGTCCTTACAGGTCAGTGTTGGGAAGATCCCCTG
chr1	35575992	CACTACCTCTGTGCTTTGACTGGGAGAAAGTCTGTGCCCGTGCTCTTCAGAGCAAAGTCTCAGTTTCTACAGCCCTTCAGTTAAGTCCCACTGGTTTTTAAGCCAGTTGGAACTCATCTTCCCAGTATCAGGCCCCTTGGAGGGTCCCCAAGTTTGTTATAATGCACTTTCTTTTGGATCATCAGCTAAGGGTATGAGTCCTGACTAAATCTCTTTTCTCTCTTCCTACCAGATTCTGTGTGGACCTTTTTTTTTTCCCCCTTCCCCACAGTATTTGTTGTAGAAGAGCCATTCTGCAAGT
chr1	35616752	TTAGTGATTGGCTACTGAATAAATGAATGAATCAATGAAAATGTAAACATATTCTGTACATTTACTCTACTTAACCTGACATATTGCTAAATATATGCTTTATTAATTATTTGACTACGTATCTTGGCTTCCTGTCAGATTAGAATATAGACTCCATCGTCAGTTATGTTGTCTATACTGATATTTAATGCCAGTATTTTCTGTCTCATCGCATAGCTTTGCACTATCTGATGTTCACTGCTATCTCTGTGTCATGTCATTAAATTGCAATTTCTGTGTCATTAATAGATTTAGTAAATTT
chr1	35659923	TTCCCAGTCTTACTTGCCATATTCCAAGTGCTCAGTACTTACATGAAGCTATGGTATTAGACAACTCATAAATCAAATCTTTTCATTATTGCAGAAAGTTCTATTGAATAGTGCTGCTCTAGAAACAATCCAACGCTAAATTTATAGTATGTCCATATGTGTAATCTACACACAATAAAATAACATCTAACAGCTAATGACACGTTTTGAGTTTGTCTTTTGCTGCTATAAATTTTAAGCAATAGTGCTTAATTGGCTGAATAGGCATTGTTAACCTATACAAAAGGATACATTGTTTTAA
chr1	35703789	CATGGAGTGAGTATATTTAACGAGTAAGAAATATGGTGATATAGATATACCCAAACATTAAAATCTTCAAGGAAAATTTGGGGAATGCACATTGAAAACATACACTAATTTTTAGTGATCATAATTGACACTGAGTATCATTATTGTTTTCCTGAGACTGTTGTGTGGATACTGTGAAACAAAGCAAATGAGTAATTATCATCCTCTATGTTCTTCAGGAACAGACTTCTTAATGTGGAAGAAGATCTAGGTGAGAAGCCTACAGTCTAATCTGAATTGGAAATATCAATATGAACTCAGG
chr1	35734830	TCCACATGATTGGAAACTCATCAGCATTTTGCATTAGCTGGGGCATGTCTGAGAATTTTAACTATGGAAATACATATTACTTTTTTAAATCACTAGCCCTCTCCATTGGTGAAGTGAATACTGAGTTAGCAGAATCCTCTTCTATAGGGCGTAATAGACATACAGGGAATCCAGAAGAGTGTAGCTGGATACAAGCATCTGTGACCTTTAGCAGTGTATGTAAGGGGATCACTGAATGAGACTTTTTTCCACAGGAATAACTGATCTCAGGCGGTATTATATTTACATGGATCACAAGCCT
chr1	35791321	GAACTGTGAAAATTTTTGGACAGAAGACTTTGTTTACTTCCTTAAGAGATCTGGGTCTGTATACAAATCTGTTTCATGTTATTTTCTTGGCTTAGATTCCTGCACTGCACTGTAGTAATAAATTGCAACCTGCAGCTCTGCATAACACAGAACTAGACTTCAATTACTTACCAGTGATTTATTTTCCCCATGTGTGGCTACAACAGATGTCAAATGTCCTTGCTGTTCATTTGGCCTACAGATAGAGTTTACAAGTCACTTTCCTTTGGTAGGGTAGCTCCTTAGAGTATAATTGTAAGAC
chr1	35823695	TAAGATATTTACTGGTTCCTACCTTCAGATTCCTACTCCTTTTCAAGTGCATTGTTTGAACTTACCCTATAAAACATCATTTACATTTTTGAAACATATCTCCACTTTACTCAATTTAATTATAATTCTTTCAGTTGTTGCTGTCAAAACTTCTATTGCAATCTACCTGTCCACAATATGACCTCACCTGCAAATTTAATACATGTGCTTGCTTTTCTGTATCTGAATCACAATTGATTATCTTAAGCAAAGATGCAAATGGACTCATGTTTGATGCTTGAATCCATTCTTACTTGTGGGC
chr1	35855300	AGACTGACAAGAGAGCAGTCAGGTTAGGGAACAAAGGTGGTTTAAATTGCTAGGTAGCTTATACTTTTATACATTACACAAAATAAAGAAGGAGAAACAATATACTGAGGGAAGGAAAGAATGAAGTAGCTTCTGCTAGAAGCTGCAAGAATGAAAGAGAAATGAGAGTCAACTGAAAGAGTTCCCAAAGGCCAAAGCTGGAACAATTTGTATAACAAGATATAGTATGAATTTTAATCCAAAGTATACACTAAATATCCATGAGTCCATAGCAGTTTCAATCCCTGGATCAGGAAGATCC
chr1	35903274	TATAATTTTACATTTAGTTTCTTTGGTACTTCATTTGAGAGACTGTGACTTTTGGGCAAAGCCACATTCAGCTCACTCTAACCCTGAAGTTTTTCATTTTGTAAGAAATGAGAAAGAAACCTTGAGAAATCTTGCAACTGACCAGGTAGTATACACCTATCCTACAAATGCATACACTAACTTTCTATTTCTGCTCATTCACAACTTTATTAAATGACCTAAAGCTGTAATTCCAATACAGTCTTACTCTTGCCTTTTAAAAACAACTTACTGTTGAGTATACCACTAGATGGCAGAAAAA
chr1	35952835	ACTGGCTAATTTTTACTACAATCTGGTTATTCTCAATCTTGGCTGGGAAGCATTGAAAGCAAATTAAAACCGAGGCCTCACCCCATACCAAATGAATCAGAGTATCTGGGGGTGGGGCCAAAGGAGAGGTACTAAACAAAGGAGGGGGTGCGGATTCATGCACCATGAGCCAGAGAACCACAGCAATATAACCTTAGTGATATTTTATTGGAAGTACTAGTTCTATCCACAGGAGGTTTCTATGAATAGTTCTTGATAAATATTTTAGTTTCCAGGAAGAGAACTAAGCCATCTCTAGCAC
chr1	35975768	CATTCTTGCCCAACAGCTGCCTGAGGCATGGCAGTTGCGTTAACTGAGTGGCAGCAAAAACCATGGATATTTTAAGGGACAGGATGAAATCAAGCTCGGGGACTCAGAAGAAGTATAAGGAGGTTATAAATTAATTCCTTATAAATGCAACATCTGAGGCTTATTTTACATATGCAGGTGAGTGGAAGAAACCAAGTATGAAGACAGTGACTAAGTATCTTTTTCTCTACGTCCAGTCCTGGCGGGAGCGGCTACAGCAGCCACCATAGTGGTGGTGGCGACAGGGACAGCGGAGCCCTGA
chr1	36019963	GGAGTGGGTTGCCATTGCCTTCTCCATTTAACTTTGAGATTACTCCAAAAGAGTTTTTCTGAAACTACACAGAGATGCCTGCATCTACTCTTTGATCTTTGTCCTATCTCTCTGCACACAGTATTAAAATCATATGCATCTGTGAGTCCCAAAATAGTTGTCTGAGAGAAGAGGTTGTCTTTCTTCATTGTCAGACTCTAGCACAAAGCCTAAGCAAGGCTCTGCTACTTGTGGTCCATCAGTATCTGTTTTTCAAATGAACTGGCAATGTTGATGAAGACCTTGTTCACTACTAGTTCTT
chr1	36058225	TGCCCCACCAGGGGTGCAATTCCCATAGATAATGTGTCTGTGACTGGTCTTTCCTTCCTTATATGGTCTGTAATTGAATGTGCAGAAGATATTCAACCAACCCTCAGGTCTTCAGGATGAATTACTCTGTATATAGGTATGGATTCAGCATGTCCATGGGACAGGTTAGTTCAAGGTCTTCCAAATTTGTCATTTTGGATGGACAGGGAGGCCTGGCATGCTACAGGCCATGGGGTCACAAAGAGTTTGACACAACTGAGTGACTGAGCTGAACTGAACTGAAGTCTGTTATTCTCTTCAT
chr1	36096578	GTGAATAAAAACAACTTGTCAATTCACCAGCCACATAAAATTTTGTATAGAATCTTTGTAGGCGATTTCAAAGTTAATGTAAAATTGCCTGGATACAAGTTATGAAACAGATTTTGTCATAGGAGCTGTTTCTTTTAGATGTACTGCTATATGTGATACAGTAAATAGGAAAGCAGTACTGAAAAGATAATTTGCTGATATGAAATATGCTGACCACTGAAACAAGCCTTTTAATGCTTAGAGTGGTTATTTATTTGGAATCACGTGATAATTAAACAGTTTTTCAATCTCTATAGCTCCC
chr1	36129369	TTTGGCCAGCATCTAACTAGTAAATGGCAGGCATGGGATTAGAACTTATTTCTATCTGACTAGAAAGCATCTGCTAAGAAAACAGATTAAAGAAAATGAGCCTCTATATAATATTTAATTGAATAAGCAAACAGAAGCCCACAGGTAGCACGGTATCATATGCTAAGAAAAGTCGAAAGTTATTTATAACATTTAAAATTAGGAATGCAAACATATCAAAATATGGTTATTATATAAAACATTGTTTTTCAAAATATATGTATACCTAGAGGAACCTGCCCTTCTATATCTAGAAATGTGT
chr1	36175039	GACCCTGCTGAGGAAAATGAAAGCCCAACTCCCCTTTTGTCATCAACCACTGACTGTTGTTGGGAGAGAGAAGCCTCGCAAGCACATAAAAGTGCATGTCTGGTCCCTCTGGCTCTGGGATACAGCAGAGCCTGCAAGGGCAATAGGATAATCTCAGGGGTATCCACTCTTATTCTGCTGAATCCTGTCTGGAGACTGGGAATCTGGAACCTATCCTTGTTGACCTTCTGAATCACTAATTAGTTCTCCCAGGTTGTGAAACACCAGAAAATCTAGTCATAAAAGATGGGGATTCAGCCAC
chr1	36211174	TTTTTACTGAGTCAAATAAAATTTTGGCCATGCCTCTCTCCTTTTTCCAAGGTTTTATTGTTTGTTATATGCTATAGTGATAAAGCCTGATTTAGCAGCAGTCAAGTTAGGGAGACTGAATAAAAGTTTAGCTCCTTTAATCCTCTGAAACAGCTAAAAGGATGGGTAAAAAACATCTCTGGGGATTATCTAAGTAGAACAGGATGGCAGATCCTTTCAGACCATTGAGAAGGATACAGTTTACAAGGATAACACTTCGGGGTTGTCTACCTTTGCTACAGAATTCTAATAGACATTGCAG
chr1	36273969	TCCAAATTTTCAGTAAAAGTTCTGTTCTGCACAGAAGTTTCATGTTAGATTTACTTTGGTGAATACAGAAGAAATGGTCTCTGCCCGTTTGAGGCAGTAGAAGGAGCCACAACAAAGAACAGCAGCTGAAGGAAACGAGAAGGCAGGAGAGAATTGAGAATCCAAAGTAGTAGAGAAAGCACAGAAAGTTAAGCGATCATCCACAGTACTGTGATGGCTGTTGCATCTTCCATGAAAAGAGATTTATGTCTAATCATGGGAAAGGCTCGGGGGTTGGGAGGCATTTAGGCTACACACATAT
chr1	36294843	CAGCTGCCCACCCAAAAATGTGGTTTGTGGTGTCCCAGCCCAAACATTAATGAAGATGTATATGGCGGTAGGTGTTGAACTGGGAGACAATTACTAAACAACGGACGCACTTATTTCACTGAACTTTAAGTTATTTGTGTGGATACGTGTCTCTTCAGCCTAAATATTCCTCCTTGAAAGCAGGAAATATATTTGTATCCATCCCATTATCTGGCATAGTATTTGATACAATGTTGTTGCTGTTGTTGTTCAATACCTAAGTCTTGTCTTGAATCTTTGTGACCTCATGGACTGTAGCCCA
chr1	36347110	AAATAGGAAACAGTTACACATATATAAATGTTTATAATTCTAGAATGACAAGTAAATTATATGTAGTTTTTCACACTGAGGATCAAAATATTTTTTCTGTATCTCTTAATTGAAATTCTATAAGAAATTCTGCCCAATAGTAAGGAGAATGTTTGTAAAAGGGAGTATTGAGCAGGCTTTTGTAGATACACATCCTACCAAATATACTAACAAAAGTAATAAATATTCTCAGAGACACTATAGATAGAAACACATTTGATATATTTGACATGTACAACTGCATAGCTCTAAAGCTTGGATC
chr1	36375974	ACTGCCTGGTGGGTCAATGGGACTCCAAAAACATGGATGACATTCTGCATGCCCAGGGGCCTGACAGTGGGATCATAAGCAAACGGACTGTTTGAGGCCAGCATTTCCCGCTTTAAAGGTACTGCAGTCAGGAGCCCCCAGCAAGGCAGGCACCTGAGGAACCCAGGAAAGTGTCCACCACTGAGTATCAGTACGAGCACACATTCCCAGGGCACCCTCACTAGATGACACCTGTGCCTTTCAGTATGCTCTTTTCTATTTTTAACATCTCCCGGTGCTAATCATTAACCCTGAAGGGGGC
chr1	36424726	AACGTTGCATTAAGAAAGCTGCTCCCCACCCTTCTCCCGGCCACTTTCAAGCCTAGAAACCGGATCCCTGGAGACCCACACCGGGTAATGGGAGCCCCGGACCAAGGGCCGCAGTGAGTGCCTTGGGTCCGCAGGGGCTGCGCGGGTGGGTGTCGGGGAGATTGCTGAGCCAGTCACCGCGGAAAACTCCCAAGACAAACACCACCAGGGCACGGACCTCAGCATTATCATCAGCCCCTGCACTTATGAAAGGCTTAATACAGACAGCAAGGGCATGGTCATAAATCAACTGGTTCCAAGA
chr1	36450498	GTGGTGCAGAATGTGGCTGGCTCGTTAGGCAGGGTTGGGATGTTTGGTCTATTTATGGAATTGAGTTTTCAATGCTAAGAACAATGCAAAGCCCCTAGAGAATTAGGTATGCATGAGCTGGTGGGGGATGGGAGGGTACAGTCTTGTATTGGAAAAAATTACTTTGGCTGCAGCATGCATAAAAGACTGTCTGTTCTCTATCTTTGAACTGACATATCTTATGTAACACACATACAATAAACACATATACCCAGATACATATATGATAATAATATATAAAATATTTTGGCCATACTTGATA
chr1	36499039	TAATCTATTGTAGGGATTGTAAAGGGAGGACAAGGTAAACAGGGGTGCAAAGTAGGAGAGGGCAAGGTGTTTCATTTCCTCTGATAGAGATCAAAGGCTCCCTTTGATTATTTGGGATAGCCTCAGTGTTCTGTGCTGTTTTTGAGGGGGCCTGAAATATGTCAACTGAAAAATCCAGTCATTTATGTGTAACTCACAACATTTGCTTAAAAAAAATACTTCTGTAACATCAATGTGGTAATCATTTCACAGTGCATATAAATAGTAAAATCATTATACTGTACACCTTAAACTTAAATAA
chr1	36543043	AACCCATAAGAAATGTTTTTAGTTTGTTTATAAGATATAAAATCCAAAGTTGGTGGAAAATAAAATAAGTGCAGTTTTTTAAAAAAGGGCATATATTGATCTGAAGCTTATCAAGTTTCACAGACAGTTTTTCTCTTCTCTTTAGTAAGATTTTACGCTTCATCTAAGTGGTTTATAGGTCTGAGTTTTCAAGGGAGCTGAGGGAAAGCAACAGTTTTATTTTGTTTCACAGACATTACCTTCTTATTACTGCCAAAAAGCAAGGTCATAGAGGTGACTTGGCCAAAGGCCCAGTGTAATC
chr1	36584687	AAGAGCTTTTTAAAAATCATCTTACTGTTATCTACTAATTCCATATTTATATCATTTTTGTTTCATAGATACAATATCTCCCTTTATCTCATGGCACCCTGTATTGTTCCCACTGTCTCTTATTTGTCTTTGCTTTGATCTCTCATTCATATTTGAGACTTTTAAAAGATTTGTTTCATGATCCTTGAATATCCAGTCACAGTTGTTAATTTGGAAAATATTTATTGAGTACCTGCTATAAGGCAAAAAGTCTATACTATTAAGACATTGATTAAATAAAAGACAAGCCAAAACAATGCCC
chr1	36609516	GAAAAAAATTACAATCTAATTGGGAATATGATTGAGCAAAGAGAAAGCTATTTCAGATGCAAAACACATCTTTCAATAATTTGAGGAATTAAGGGCAGGAAAAATGCTTAGCTCACTTTTTAGCATTCCCATTTGTTTAAACATAAAATGTCACTCCTTGAAAAGTAAAAAGACATGTCTATTAGACAGAGTGGGCAGAGGAGGTTGCAGTGGCATCAAGATAACCAAACATAATTCTCTGTACCAGGGGTTCTTTGTGAAGAGGAGGTGACCTCCAGTGACAGATGTTTTGTTACACCTC
chr1	36650851	TAGATTGCTAGCTTTCCTAAATCCTTACAGAAAATCTTCTGTCTTTCCACTCACTGTCATATCCATGGTTAATCATATGTAGAAGCACACGTATGTGTTGGTCTGCACTTGTACAGTACAGCTCAGGACAACCTAGGAAAAATTCTTACACTCTGAGGCTATTCTGAAACTTAGGAGGAAGGTGGTTAAGTTTGTATGTTACAGGTGGTAGAATCATTTGATGTCCCCAAAATAGTACTTTTCCATGATTTATTCTGTATTTAAAGCAAGTGAAAGGATATAATGAGAAAATTGGAATACT
chr1	36696449	GAGGCAATCCCCATTAGTGGGGGTAGATTTTCTGTAGAATCACCAGTCCCCCCGCAACCTTCTAACACACTTCAAGCCCATAAAGTGCCCTTCCCAACAAGGCAAGTTATGTTGTAATTTTGAAATTCAAATCCCCAACTCACCCTCAACTACATATCTCAATGGCTCAAGTCTATGTGCTCCTGACTATTTTTAAAGGAAAGTCTAGTTTTTTAATTGCCCCTTGGGAAATTCTTACCTTTTAGAAGAGAAAATAACAACTAGCAATTCTCTTTGAGACAGATGACTATTTCCTAAATGA
chr1	36747480	TGGAAGAAATACATAAGTAGGGATAGGGATGAAAAAGGAGCAAAGACATTTCTTTGTTATTGTATAGCATTATTATAAGGAACAGAATTTGCCTAGTTGCAGTAGGGACAAGCAAGAAAAGAATGAATGGTAGAAATGTGCTGATACAACTGATAAAATTATACAATGGATTCTCTGTGGTAAGATATGAAAGAAGAAAAAGGAGAAATCGAAATATCCATTTGTAGAGGAAGGAGCAGAGTATATGAAATAGTAAATTGATGTTCCTAGTTTAGACATGTTGAGCCTGAAATGACTCCTA
chr1	36775391	AATATATCTTATAATATTGGTAGAATTTAGAAATTGTGTAAGGTAGGTGGAATGGGAAAAACATTGGACTCAGAAATCAGACTTCCTAGTCATTTTTAAGACTATCTAAGTGCCTCAGGTTAGACAATTTGCTTGTTTGGGACAGTGATTTTTTTTCTTATTCATTTTTTGTTTTATGCCATGGAATCTTAGTTTCCTGACCAAGAATCAAACCCTGGCCCCCTGGAATGGAAGCATGGAATCTTAAGCACTGGACCACCAGGGAAATCCTGGGATAGTTCTTCACTTCAATGATTCACAA
chr1	36822956	TATTGTGTATGCTCTTGGTACTTTTAAAACCGAAGCTAAAATAACTGCAGTAGCTTATCAGTAGTGTGCTTAGTAGCACTGTCTAGTATGCTAATTTAAAGAAAATGAGCATAATAAATCTCTTTAACATGTGCATATATTGCTCTCCATTTAGAGGAATAACTTTCATATTCGCATATGTTACACTAAACCACTGGTTCATCACGTGACATCCTAAGGGGTATAAAAGGCATGATGAATGAAATCTGGGTTCACATCTTATTACATTAAAATTCAGCTTTCCTGATTGCAAAGATGTCAA
chr1	36866513	AACTACACTTTTTTTAATTGATGTTTGTCAGAAACTAATACAATTCTATACAGCAATTATGCTTCAAATAAATAAATTTATAAGTAAAAATAAAAAGAAGAGTAAGCATAGATTTTTATCAACTGTTTTTCCAACTAAGGTGTTTTGTTTTTAAGGGTGCATATTTGTCTTTTAACTCTCCTGTTCACTGGCATCCGCAGCTATAGGCGAAGTCTCAAATACTTAACATGGCCTCCTGGGCTCTCCAGGATCTATCTGGCCACCCACTGGCTTCCCAGACCATCTCAGCGATGCACACCCA
chr1	36891447	TGAATCCCATGACCATCAGTCACTAACTATGTGAATTAAGAAAGTGACAATTTTCTCTGCCTCAATTTTCTCAACTGAAAAATAGTATTGCTTTCCTACTTTATGGTGATTGAGCTAGTAGAATCTGTGAAGTGCTCAGAAATACAGCTGATATAATTATTACATTGTCGTTCAGTTGCTCAGTCGTGTTCTACTCTTTGTGACCCCATGAACTGCAGCATGCCAGGCTTCCCAGTCCTTCACCACCTGCCAGAGCTTGCTGAAACCCATGTCCATTGAGTCAGTGATGTCATCCAACCAT
chr1	36938201	CCTTCTGATTTAGGAGCAAAGGTGAAACGAGGGTTGGAGTGAGGGTTCATCCTCAAGGCTCCTGCCTCTCTGGAAGCTGGGAGAGCCGCATCGTGTGCCCGGAAAGTTAAGGAATAAACGGAGGAGACGGAGACGAGGAGGAAGACTACAACCAGAGATTAGCATTTTGGGGACCTCAGTGCTGGGTTTGGGTTTTGGGTGATTTCCGTTTGCATGAAAGAGGTGGACCCGATAAGGTGGGAACAGAAAATGCGTTTTGGAAGAAACCTTGAGAAGACTTCTTTTGCTGCATGTAAAGTAC
chr1	36978609	AACAACAGCCCGAGTCCTTCTCACATTTCAACATTCTCCTTCTTTTTCTGTCTTTTCTATCTGACCCAGTTGGGAATATTTATCATATTATTAAACTGGATTCAGTCAGATAATCCAGGATACTATTCCCATCTTAGTGTTCTTAATCACGTCTGTAGAGGCTGTTGGTATCATATAAGGTAACATATTTGCAGGATCTGGGGACTAGAGCATGGACATCTTTAAGGATTATTATTTTGCCTGCCATAAGACATGATGATATCACTATTGTTTTACTATCAAACTAAAATTTTCTAAGGTC
chr1	37012801	ATACTTCAGTGATCCTTTTTTGATTCCAAATCCTTTTGGCACCTATTACAACTTGAAACTGCCATATTGAAATGATACCATTCCCTCCTGCTTCTCATCTTTGTTTTCTGATTATACATTTCCTTAGGTTTTAATTTACTATCTTACACAATATTTTCCATAGCTCGATACTTGGTCTTTGAGGAAATCCTACATTAAGTACACAACTGAGTTTTTCCTTATTATTCTGAAAAAAGTTTATCTTTCATGTTTGAAGGTACCCCACCAATAGAAGGTATCTAATGCTAGGTTTAAGTCAGTA
chr1	37073095	TATTTTTCATATCATTAATTTCTTCACTAGTGTTTGGTATTTATACTAACTAGAAAGAGTAATGCAAGTTACTTAAGGGACATATGTTTATTTCTTTATATTCCTTCCATACTTATCACAAATATTTTTGAATACTGATCTTCTCTAAGTGGGCCTGGTACATTCCATTGTGTCCTAGTAACTAGAAATTTTCACAGTTGATTTATCTTTATTCCTAAATTTACTAAAAAGGAATACCAGTCACTTATTATCAAAAAAGAAACTGAGAAGTAATGTGTGTTTTGCTAGAAATAGAATGCTA
chr1	37090410	CTGCCCATGAGCTCACTCTTCAGAGTCACTGTAGGTGGAATGACAGCTTCTTAAACTCTTATAGAATTCTTTCTTTTCAAACTGATTTCAGCTTCATGCTGAAGAATTAGAGATGTGATCCTCTGGCTGCTTTCTCAGCTTTTCCACACATTCATGTAAATTCAGATTCTTATAACAAACCCTTTTATTCCCATATTAATTGTGGGGCTCTTCCCTTAGTTGAATCTAGACTGATAAAGAGGTTCTTCAAGATGGCCTCTGAGTCCTTTTGATATAATATTGTGTAATCTTTAATAATTCT
chr1	37145846	TCTTGTTGTTTTGTATATTTACTTTTATGTATGTATATACTTTATTATTTGTAAAACGTTTTTTGAAACTGTGGGTAGCTTATAAAACAAAATTATCCTAGCCTTGTAAGATGGGAGGAAGACTATCTGTCATGCCTCCCCCTTGGAATCGTAGGGAGGTATAGACTTTGAACATGCAAGGCATGAAATAGAGAGTAGGGAATGAGATACTTAGGGAGAATACAGATAAAGGAATTAATTGCAGTTTTTCCATTCAGGTTACTCACCAGACCTCAGGGCCTGTCAGGTGGGGAAACAGCAT
chr1	37182957	AAACCTACATTTGTGAGAAACAAACACAATTTCATTTTCTAACTAGAGCAGTATTAGTGTTTTTTATTTATAGTACTGAATAAGAGTAATGTATTTTCACATGAAGTGTGTTTAATTTGCTATATTAACCCAGCCCAAGAGTGATTTGACGCAAGATTAGGTAAAACTATCTCTGGTAATTCCCTATTAAAATTCAGAGTGTTAACATATTTAGTATCCAGATGCTACCTATTTACAAAGAGTTTGTATTTGTCACTTAAGTTATGTTTTTAAAATCTATTTAAGTAGGAACACCCTTAAA
chr1	37207984	CAGTCTTCAAAGTTTAAGAATTAAGTGACTGAAGGGCCTAGGGCTGAGCTGGTCCAGTTAGAACTTTATTGACTTGACTCTCTTTTCATGTTATGGCTCCTGTACTGTCCTTGTTCCAGCCAAAACCAGCCATGCTGGCCCATGCATTTTCCCCTGCTGCTCCCTCTACCTGTACTACTTTTTCTGCTTCACTCTTTCTTTGCTTAATATTCTTGAGCATCGTTACACTCTCCAGAAAGCAGATCTCTCTTGATAATTCTGGATTTCTCTATTAAAACCTATTTCTCCCAGTCTTCTCCTT
chr1	37263877	AAGAACATAATATTTTAAATTGATACAGATGAGAAGAGAAGAAGGAGGGAGATGATGGTAGACAGGTAGAACACATTCCAGGCAGAGGGAAGAGCATTTGGGGAGGTCCTCAGGGGGAAGGAGTTTGGCAAGGTCAACGGTGTGAAATGATGTTACTAGGTTAATAGGCCTTCAAACTGTTTAGCACATTGCTTACTGTGGGCTGAGAAAGGCAGGAGATGACCTGTCATGTCAGTTCAGTTCAGTTCAGTCGCTCAGTCATGTCCAACCATTTGCAACCCCATGGACTGCAGCACGCCAG
chr1	37300728	GCCATGGGGTCCTATCTTTCACCTCTTTCCCTCCATCTTGTCCATCTCTCATCTACTGCATCTTTGTTGGACCAGAGCATGAGAAAAAAATCTGCCCCTTCCCTTCCCCTAGAGGAGGGTGGCTAGAGGTGAAATCTGAGGTTCAGCCTGGAACCTACTTCTCACTCACAAAGTCAGGAAGCCTGGGGAGACCAGAGCTAAGTCCTTTTTAGCAGGGTTTCTTTGAGATGCTCCCTCTCCACTTCAGAAGGACGTTGCTCTGAGAGAGTCTGAGGGCCAGGTGCTCAGGATTTGCTCAGGC
chr1	37337193	CCTCAGGGTAAAAGCTTAATCTAGAGAAGTGAGGAAGGAAGAAGACACCACAAGCTTTGCCATAGGCTGGAGAGATCCCACGGTATTGTCTATAATGCAGGGGTGAGGGGTGGTGGCAGGAAGGGGAAGCGGGGGAGCGAGCCCTGATCCTTTGTGGAAGTGACTGAAGGCTGTACAACAGTGTCAAGCTCCCTTTATGTGCTGTCCTGTAAGCTGACTGAGTGATGTTTAAAAAATTAAAATAGTCCACTGCCAAAATCTTTAGCACTGTCTTCCTATCATGTGTATAATAATGATAATA
chr1	37414398	ACCAAAATAAACGTGATCATTTTGGATAAAAAGGAAGATATTTGTCCAGTATTACCAGGTCTATAGAAAATAAAAACAAACAAAACAAAATCCAGCCACTTGAATTACAATAAAAAAAAAATCACCACATGAATATATGACTTGAATTCTTATGTCTCCTTTGCCCTAGGCAAAATTCTCTACTCCCTAAACTTAACTATTCTTAATTTGTATGTTTGTTACCACAAAGTATTGGAAAAGTATGTCCTCCAAAAATTATGTAAAAATCTATGATTTTGCAGAGCGCTAACCTTGATTTATT
chr1	37446955	CTGGAGTGGGTTGCCATTCCCTTCTCCAAGAGATCTTCCAACCCAGGGATAGAACCTGGGTCTCCTGCATTGCAGGCAAATTTTTTAATCATATGAGCCATGAGGGAAGTACTTAATTTGAATTTTATGTAGATATTTTTAGGAAAGGATCATTTTGGCTGCTTTAAGGAGAATGGATTGTAGAACAACAAGAGTTGAAGCAGGGGGACTGGTTAGAAGTTTGTTCCTGCTGCTAAGTCGCTTCAGTCATGTCTGACTCTGTGCAGTCCCGTAGATGGCAGCCTACCAGGTTCCTCCATCC
chr1	37488574	AAGTGTCTTCATAACTTTAAAAATTAAAGATGCAGAGTGTCTCAAGTGGTTTGGGTAGGCAATTTTATTCCAATTTTATTATCACAATGGGTCCATAATATGCATGGAGTGTCCTTTCTGATTAACCATGCCTCAGCAGTTATCCACTTTCTTTCCATATTTGCCTGTCTTTCCCTCCTCTGTTCCTCCTTTGCTTCCACTCTAGGCTTCCCCTCATTTTCTGAGAAAATGGAAGAGGCTGCTTGCAGAAATTAACTAGCTATTCCAGTTAACCGTCCAGAATCAAGATTGGCTAAGGCAA
chr1	37538207	ATATAGGATACATACATGCACACACATACCCGTTAATTAGGTCCTATTGATTTCTGTTTGGTCTCTGAAATACTTGGAGTATTCACACATATATCTCAATATACCATTCCTTATACACTTAAATAATTAAAGGAAGCTATCAGAGGTTCCCATAGACAAACACATACAAATACAAACCAACTATAAAGTGTTGAGAGAGGTATTTACATAATTTGAGTTTCAACTATCTAATGGGGCAGTGGTAATTATTTTATAATAATGATATTTTGATTATATATGCTTTAATTAGACATTATGCCAA
chr1	37576888	TCTCAAGTACATAAAATTATCCAAAGCGTTTCTAAAAGATTTTTTTTTAGAGATTTTAAAAGATAAACAACATTATTACTGAGTAGCACCTAGATGTTCCATCTCCTCTAGAGCTGCATAGTAATCTTACAAATACACTGAAGAAGAAATAGAGACCCAGAGCGGGCTTATTAGTCTAATACCATGGTTTACATGGTCAAGGAACTGTTTTGGGGTTTTATTTTGTTTTGTTAAGATTTATTTATTTATTTCTTGGCTGTGCTGGATCTTTATTGCTGTGCAGGTTTTTCTCTAGTTGCAA
chr1	37620297	TCTGTTCCTAGCCAGCCTTTCCCATCACTTCTTGCTGCAAACAAGCGCAAGCAGCCGAGAAAATACACTGACTCATATACACACACAACACACTCAGGAAAATCAGGAGAGAGGGAGCAGAGAGTCTCTGTGCTCCTAAATTATCTAGTAATAATAATAATGAGATATGTCTAATGTCATATGTATGTGTGTATGTTACATGTATGTGTACTGTATAATATTATAATTTTCTAATGTAATAAAAATAAGAAAAGGCATTGAACTCATGTAAGCCTGAGTTTGAATTTTAACCCTTATAGGA
chr1	37658292	TAGAACTTCTGTCTCCTGTTAATGTTAATGGGAGTTGCATGCCTAATTCCCTTAGAAGCCCAGAACAAATGTGTGCTTATGAGTCAGCATTACTAGGTTTTCTGGGTCTTTACCCTTTAAAAGTGTCATTAGTCTGAATAATAGCCAAACGCTTAGCTGACTCCAAACCAAGCCTCAGCTACTGGAGTTGGAAACTCTGGGATTTCAGCTCTTACAAATAGCCTGAACTATCCTCAGATCTGAATGCTCCCATATGTTAGTCTCTTTTGTACACTGGGCCAAAAGTAAAATTCCCAAGCTG
chr1	37699538	GACAAATAACAAGCACTCAGAATTTACTTGCTGAACTGGTTTTATCAGATCTTAGCTTTTACTCATCCTTCAAGATTTGGTGTATGCCTCTCTATCGATAACTATCAACTATTAATATCAACCAGCTACTAGAAAATGAACCGGGGTGACCCTTCTCTAAATGTTTTTGCTTCTTCACTCACCATATTCAATTTTCAGAAAATACAGGTGCATCTGTCCTCTAAATTGTGCTTGAATATGGCATTCCCTTAGTACTGGTATGATAACTCTTATATGGAATTTCTACATAGTTAAAATATAT
chr1	37729012	GCGAGAGCAGTTGTGAGTATAGGGACTGTGGAGGTGATTGCTTGTTTTTAAGTGATTCTGATGCACTGAAAGAAAAAGCTGATAGGACCAAATCGGTCAACTATCAACTCAAAATTTTCACAAAGTGAAATTACATCAGAAACCCTTGGTATAATGTGTAAAAGACCCTTATTTTCTGCAGCCAGAGCATAGGTTGTATTGAAATTTGAGGTTCCAGGACCAAATTTTGAGAATAATAGAGTTTTGAAATAGGCTGAAATTTTCCCTGAGAGAAAAAAAGTGTGGCCCTGGGGGTAGCTTG
chr1	37776373	AACAGATTTTAACATAAAGCAGGTCAGCACTAAGGACGGGATATCCTGTGCATTTGTGAAAGCAAAATTTGCTTTGGTGGAAGCTGGGAAATGGAGGCAATATCTAATGAGTCATGACAAGAGTGACTGGTACCCATGATTGGGCCTCCACGCCATGTTTCAAGCAGGTGCATCCTCAAACACCTGAACTGGGTACCCAGAAACTCCTTATGACTGTTAATCTTGGTTCAACAAAAACTGTGCTGCTGAAAAGGGTGAAATTATTTGGGGTTGTACATAATCAGATTTTTTAGTATATCTT
chr1	37823675	GGATATCAATTTGATAAATAACTATGTCTAAATTACTAGTAGATTCATTCATCTTAAGTTAATGAGCATTATTTTCAGTTCAATTGCTAGGTTACAGAGTTAAGCTTTCCTCTCTTCCTGAGGTTAGGTTTTCAGTATTACTAAAGGGAGGGGAATATGTATGGTGTTCATTTGATAATAGTTCCTAAACTAATCTCTCACTGCTTTGTTATAATACTTTTAGTTTTTTTTTTTTTTCCCAACCAGACTTTGATCAAACTGAAATGCACTTCATCTATCTCTGTCTGTCAAAATTCTCAGC
chr1	37869738	CAGAATACACATAAGAAAACTTAGGGAGCAGACCATATCAAAGAGCTATATGGGAAAATGCAACCAAACATGTCAAAGTGTTAACTACATAAAAACAAAACAAAACAGGCTCTATTAGAAATGGGAATTGTACAGGGGAATCACAGGCTACCATAATACCTACTAAAGAAAATGTACAAATATTTCATCCAGAAGAAAATAAGGATCAAACTACATTAGACTTGCATTGATCTCTCTGTGTGCTTCTCTAGCTTCTTTTTATCATTATATTAGCCTGAAACTATTGTTTGCCTCCAGAAGC
chr1	37900225	AAATGGCAAGGGGCAGACATCAATCTATGCTTATTTTAATTTAGAAATCACTGTACAATGTAGTGCTCTAGACATGCAGGAATCTTCAGAGAGATGTGAATATATATCCTAGTCCTTAGAGATAAGTAGATTTCACTGTTACAACCAATTATGAAATAATCATCTATGTGTGGTTTGGCCCTTGATTTCAATACTGTTGTAACTGCAACATTCAAGCATAAGTGCCCAATTCAAAAATTTGTCATACTACAATAAAAGACATGCTGTAAGGTTGACTAGGCTCTGAGGCCTTTAAGAGACA
chr1	37938552	ACAACTCACTAAAGAATTTATAAATGTGATATAACAGCACTCAGAGTATTAGAGAAGACAGCAGATGCGATAGTATGAAAGTGTGAAACTGTATTGTGTATTTCAGGATTTATAGGCAATTCAGTAATGTGGGGGGTATAAAACAAGTGATTTTTTAAAAAGCATTTCTCTTAATCTCATTTTTTAAGTAGATGTGCATGTAGCATATTGTGATCCTAATGTTCATGTGAACAGAAATTAAAACATTTTATCCTTTAAGTATATTTATTAAAACTCATTAAATAAATGATTCTTCTATTTT
chr1	37976124	TTTAATGAGGTTGCATTATGAAAATGTGGCTTTAAGTTTCTTATGGTACAGTGTGTTTCATTGAAAGGCATTAGTACAACAGATTAAGCAGGGCATGTCTTGTAAAGGCAAATCGCTAACCTTTCATGTCTACTTCTATACTCTGTGTGCTACAGTGCTCCCTAGATATTAAAAAACACTGAATCAAATAAGGCTGTGCATTGCAATAGGGAAGATCAATGGCTTTTGTAACAGGTCCCCATTGACAGCCAAAGAATCTCACTCAATGCTTTCTTATACAAAGCTTTTAAATATCAAAGAA
chr1	38024135	ACACAGAAATCTAGGAAGCCTCTTTATTTTTACAATACTGTGATTTTCCTGAGGGCAAAATATTGCATGCTTAAGTATTTATTTCTTTGCATCCAACAATACTATCACCAACTTCCTGGTAGCAGCATTTTATATGGTTTTAAATCCCATTTCATCTAGTCCATTTAATAGCTGTGCTACCTTGCTTCCTCACTTCCTGAAATAGTTCTGTTTTCACTTCTTGAAATTAGATTAATTGATTTTTCATAGAGGGATTTTAATAATATATGAGAAAGCAAAAGTTTTAGTAATGCCCCCAAAT
chr1	38052680	ACTAAGCATTTGTTTTTCCATTGGTAGAATATCATATATATTTTCTAGTTAATAGTGATTGAACACTGTCACCTTACTTACTCCTGCAACTGCTAAAGATTTAATAAAATTTGAATTTATGGTAAGTGGTGTGACATCCATTAAGTTGCTGGAAGAATAATGGAGAAAATAAGGAAACATAACTACCATTTGGTTTGGGAAAACTTTGTTTGCTTGTCTGCTTTTAACTGATTATATCACACTGTGTCCAACTCTCACTGGATTGATACATCCTTTGCTTTTTCCTTAGAACATTAAAAAC
chr1	38088655	TTGTTGTTGTTATTTACAAAAGGCTACTCTGACTTAGGGCAGAGTACTTAAAAATAGTGCTCAGACTATATTAAATTTTTTAACACTCACAACCCGAACATCATCTTTATAGGCATACTACCTTGGTCAAAAGAGTAATATCTTGACACATTTCATGAATGCCACTGCTCACAAATATCTATAAAAATAGGATTTTTGCTCAACAAAGATTAAAAAGATTTACAAGAAGGAAAACGAAAAGCAAAGTTAATTTTTCCTAAAGTATAATTGAATTAGTCAAGTGTAAATGCTCTGGAAATAT
chr1	38138637	CAAAGTCATCTGACAGTAACTGAAGCTGTAGTTTCAAGGGGAAAAAATGGCGATGTACACAATAATGGCAGGGCACAGTAACAAAGCAGGGAAGCATATTACTATTGCGATCGCTTGCTTCTGCATACCAATTGATACAACCAATAGTATAATGTCCAGTTGAAATAGATAAAAGAAACTGGTGTAGTACATTAAACGGTAATGGTGTTTGAATTTGCTTTTAAATAAAAGGGTTAGAACTGTAGAAGACCTTATAAATCACAGGCAAAAAAAAAAAAAAAAGCCCCATGTTGCCAATAAG
chr1	38233337	ACTCGTGGAGGTTCTGGTAAATGCCTCTGAACTCTAGAGATTCAATTCAAGTGAAAAGGCAAATGCCACCTTATTATTATGAAAATCATTTTGACCTTCTTGAACCAAAGTTTGAGATCCATAACATATCAGAAATCTAGATTCAAAAGGGAAGTTTCAAATAGGGAATACATTGATATGGTTCACTCATCTCTGCTAGCAGTTAATCTGACTTTTCCAGAGGTCATTCATATTATTAATATATTTATATGTGGACAAGAATTATGTCATAGTATATAATTTAAATCGAATGGAAGTTTTC
chr1	38261938	GTGTTTCACTGTTGGCTAAAAGGACTAGATTTTTTACATCTGTTCTAGGGCTAAAACCCGGGAGAAATGTAGAGTAGGTGGGATTTGAAGAGTGAGTTTCTCCAGTGAGAGTCCCTCATTCTTCACCTCATGTGAGTCCTCACACTCTTCCCACAGTCCTGCTCTTCTGCTCCTATGCTTTCAGAGCACTCTTGGTTCAGATCATCACACTATCGTGCAAGCGGCAGTTTGGGTTTTATATACTATCACACTCAGGGCTGCAGCCTTTTGCACTGACAGGCAGTCTGATTTAGATGAAATA
chr1	38307931	TTGACCTAGAATACTTTTTAAAAGTCAAAGTTAGAAGACAATTATAAAATACAGTACTACAGTATTGATAGTAAATATGGTACTAAATTTTTAAGTGAATAAAGAGCAAGCATTCACTGTTACAGATTGTAATATTTCTATGATTATCGATGTGCTTTCTCACTCCTCCAGAAATCCTTTCAGAGATTAGTTCAAAAATCTGTATACAATGGATGCATCTTTTGTGTGAATATTGATGGCTTTTTTACTTACTAAGATTTGTGCTTTTTTATTAAGATATGCACTATATAAATATAAAACA
chr1	38349479	GTTGTGTCTGACTCTGAGACCCATGGACTGTAGCCCACTAGGCTCCTCTGTTCATGAGATTCTCTAGGCAAGAGTACTGGAGTGGCTTGCCATTTCATTTTCCACCATTGATCTGTATGGTTTGATAAAAATAATACTAGAAAATGATGAGCAATATTTTCACTTTTTCCCTTGCCTTTTAAATTTATGTTTCTCCACACTAAGGAAGGTGGGAGGGGCATTCAAGAGGGAGAAGACATGTATACCTATGTTCATGTTCATGTTTGGCAGAAACCAACACAAATCTATAAAGCAATTATCC
chr1	38380603	GGAAAAGTAAAAAAAAAAAAAAAAAGCCTAAAATGTGCATGCTTCCTAACAATAATTGATATACAAGAAGTTACAAAGTAGCACAATTTAAAAATCACACATACACATTTGCTCAGCATTTATATGTAATATTTATCACGATGAAAAACAGTTTCTCACTTGTGTAGTCAGTGTTGTGTATTCAGGCTCAGGTATATATGCATTTGTCATTTTAGTATAATACTTTCTGTGAGCAGAACGTCTTTCTAAATGGATGTGTCATACCATTACTAGGCAGAGTATGAATGATTACAGCCTTAAA
chr1	38417882	CCAACTCCCTCCCATGGTGCCTAAGCCTTTCACTTCGTCTGGAGCAGCAGCGTTTCAGTGGTCTCCAGCTGTGGTCAGAATAGTGTTCATCTCCAGTCATTCCCTAGTGTCCCTAAGGTGTTTAATTTTCAAGTTAGAGTTAACATGGACAAATGGAAATTCAGCAAATGAAAGAGTAACTTGTGATAAAGAATGAGAGGTGACTAGTGGGATGTTATCTTTGCTTTAGGGAAACATATTCTCCAATGTAATCATTAAAACATCTTGTGTAATCTTCTAATCCTGGGAGACCAATGCTAAA
chr1	38460128	TGGTGACTATGAAATCAGTAAGTCAAAGGCCTCCCATTTCAGGTAATGACAACTCTATCCTTCCATGTTATCAGATTAAAGCTGTTGAAGTTATCTTTGACTCCTCTCAGTCACACCTTACAACTGATCCATCAGCATATTCTATAAATACGCCCTCACATTATGGCGAGAAGCAGACCACGTTTTACCATATCCATTGCCACAACGCTGGTTCCTTCATATCCTGCCTGCGTACCCACATGCTAAATCGCTTCAGTAATGTCTGACCCCTTGCTATGCTATGGACTGTAGCCCTCCAGGC
chr1	38512700	ACAGGGGGAGCAGGTTGCTGTCAGAAACATAGTCAAACTAAATTTCTAAGAATTATAATAGAGATAGATTGTTGACAGTATGCCACATAAAATTATTAGACAACTCTATCACACACATTTGATCAATATTATTCTTTCAAATGTTTGCCAGTTTCCAGCACAAAAATAATCCAATTTGGTTATGCACTTTCAGATAGTTTCTGGGATTTCTCTACATTGAGAACTGGAGGGAATTGTAGAGGGGTCAAGTTTAATCCTGTCTTTGGTGGAAAGAAAATTCTTTTTTTCTGTCATGTTTACT
chr1	38531256	GTGGAACCTTGCGTTATGTGGAGTAGCAGGGAAAACTAATGACTCAGTTTTGACAGAAATTGCTGGGAACTCCCAGATAGCTGCCTTTTCTATTATTGTTCACCAGTTTCATTTAAGCTTCCAAATCTTTACCCCCCTGGCTTTGGAAAAGTTATGAGAGTTTGGGGAATGCTTCTGAGCTGTAAAGATTGGGATCACATTAGACCCAAGCCCTTTTCTCTGTTCTCTATGGATTTCAAATAATTCTGATCTACAGTCCCAGATGGATTCTTGACTGCTCTGGCTCACAGCTTGTGATGGA
chr1	38583171	AAGGGCAGCAAGCTAGATGTCAGCATAGCTCCCCATTAGCCTTCCTGGTGAAGCAAGGCGGCTAAAGACTGTGACCAGAGAGGACCTCAAGCAAAATACAGGCTATCCATAGAGAATTTATTAGCCCCTTGAATGGCAGCAGGGTTCAGGAGTAACCTGTAGGGCATTGTGATTTCACTTCCAGCTTAGATAACAGGAATGCAACTGAGCTTTGATTAATTTTATGCAGCAGATGCTTAAATAATATGTAAATTGCTTCTTAAGTGGTTGCCTATTTTCTTCTTGCATAGCTTTATTGCTT
chr1	38629278	GAATCGCTTTACTGTTGCTTTATAACTGTCACTCTATGGAAATCTATTCATGGGATACATTAGAGTGTCAAACATCCTGAACTAAGAGTAAATACGAAAGTGAAAAATGTCAGATTTCTTCTGGCTGCGGTACAATTAAATACTTGTGTTTAACATGGAACATATTTTGTCTGACACAGGAAAACACTTGCCTGCCCATTCTCTCACACTAAACAAAAGTTAACTAAATGTTAAAGAGCCAAAAGCAACTAGGTGATATGCCATTTATTCCTTTTAATCTGTTGTTATATGATTCCATTGC
chr1	38658326	GGCTATAGGCATCTCAAGTTTCCTCTATATGGACCCAGAATATTGGACCTGAAGAAATGTGTGGCTATCTTCTGATTGCTGATGGGGTCAGTCAAGCACCATGAAAGAGTACAGAGGCACGAAGTGTGTCAAATAACCAGAAAGTTAGAAGCAAATACGTCATCTTTATTATGGTTTATATTGCTCTGTTTTGGGAAAACTATATCTTCAACCAATTGGAAAGGAAGTAAATAGGCATGATTTAAAAACTCAGCTAGTGGGTAGAGAGCAGCAGAGTCATGACCTGAAGAGTCGACAGTCT
chr1	38690980	TGGCTTGCACAGGGTCAAAACTGTAAGCTGGCAGACCCATGAAGATGCTGATTCCATGGACAGAGTGCAACTTAAAATGGATTTAACTATGTCAGTGGTAGTGTGAGGAGAGTGGAAAAATAAAGATCCTCTAACGCTAATAGGAAGTCAAAAAACATAAGATTCAGGGATCAGTTTGATATTCCAGCAAAGAAAGAGTGGTATTTAGGATGATCCAAGGATTTCTGGACAGAGTGAAAGAACAGGTGGTGTTGCTATCTTCAGCTCAGAAAACATAGGAAGAGGAAATGGTGTGTTGGTG
chr1	38737189	CCCTTTGAGAAGACAATGTTGGACTTTGGAAAGAAAGGACAACAGAATTATATACAGCATGTTTATTTCGATTCCTGCTGAGGGTTTCACCTATGAAGACTCTGACCTGCAGACTGCACCTGCTGCACCAATCACTTACTCTTTGTTCTACAAATTCTACTTGAAGGGATTTCTTTCTTTTTGAATTTATTTGGATGTCTTCTTTCTTAAAGACTATCATCAACTCAGATGAAAACACTAAATAATTGAGGAAAACTGAAATTAAAATCAAGAGAGTATTTTTGTAGTTCACTTATTGGGC
chr1	38777740	TTGCACAGCAGGATGCACTGCCAGCAGACTGTTTGTCATAAAGCCAGATTTAATAAAGCATTGTAAAACAAACATTATGATGATAAATACAAAATGACAGGCTAATTAAGAGAATCTTAATTGCCATTTTTCCATAATAACATTCATTCCATTGTATCTATTGTTGTGCTAGCGTCCTTCTTGTTCAGCTTGCATTCCATGCACCTTCGTCATCAGGCCCCACCAAGAGAAAATTATGTCACATATGATTCAAAGTACTTAATGCCTCCTTTTCCCCTCCCACAAATCGATTATAAGGTAA
chr1	38824830	ATTTTGATTATAGACAATTCTCAGTTGAAGATCAGTTTTTTTCAAATCTTACTCTTTCATATTGTTATTTCTGCAGATCAAATTCCTATGAAAATTTCTATGGAAAGGTGACTATGGGCAAGATAAAAGAGCTTTCAATTTCATTTCAGTAACAGATTCATTATTTACTTTACTCATTTTGACTTTGGGTAAGCTACTTAACTCCTCTATGACATCACCTGTAAAATGGAAATAATTTTGGCCTCTTGCCTTCTGAGATGGCCCACACTCTGTCTATGGAATGGAATGTGTTGTGTTTCTC
chr1	38863931	GATTTTAGTTCATGTTTCATACCCTGGCATCATATCACATGGATTAAATTAAAATGCTGTAATAAATATATAACCGTATTATATAATGTAATAAATAAACTTAGAAATGTGTATTGGTGGAATATAATCGATGTTTCCTTTTTAGGTTAATGGTCCAGGATATTTATTTCTGGTCGACAAGAGCTGGGTGTTAATATTAATATTCAATGACCTAGGCTCCTTAAATCTGTGGCTCCCGTCTAACTGTTATTGCCTCACTGTCATCTTCAGCCAGAGAGCAAAAGAGGACAGAGAATGTGAA
chr1	38892657	GCTGAGAAGACAAATCTGTTTCAGTCTCTAAGTCTCTAAATCTGCCCCATCTCTAAGGAGAATTCTCATCAGGTAAAAGACAGCTTAAGTACAGCAATTTAACTAATTTAAAGGTTTCTACCACTAAAGTGTCTTTGCCATCTTACATCTCATGCTTAAAATTCAAAACGGCACATTCAGATGCAGCTATAAGCTAGAAAAATGTGATCTTGAACACCTCTACCCTAACATGCTATTACTTTTATACTGAGAGCCAATGATAACATCAGAAGTCATCTGAAATCTCCTGAAATTTTACATA
chr1	38937518	TGGGATCATTTCCTTTCAAAGCTCCTAATACTGAGTTAGGCACAAGTCTCTCATTCTCTCTCTTGCATCACCATCACTTGTCCAATAACCCTGTTCTTCTGTCTTATATGGAGCAAAACTGTCTTCTGCCCTTTTTCTACCCATCCCGCCTTTGCCCTTCCACAGACACACAAGTCAGCCTATTGCCCTTGAAACATATTTTTCAACTAGTCTCTTTACACTCAGATAGAGAGATATGAAAAATGAGGGAGAAATTTCTTTGGATTATATCCTAGCTTGAAAATATCATGTTCAGCCTTAT
chr1	39034313	TCATGCAATAGAAAGGCAGAAGGCTTAATAGAGCCACTTAACATATAAACAATCTACAACTGAAACAAAGTGAAAACACTTTTGTTGCAATGACAAGCTACAAATTCAAAGCATGAAAATAGATGGATCCAATTCATGGTTATGGAAAACGCAGGCTATCTCATCATTATTTTCTCTATCAACCTAATTGAGCAACCAAAGTAATTTTCCTAATAGAACTGGATTTATTTGAACAAAAACTTTAAGCATTTCTATTCCAGATGAATTGACAATTATATCACTGCTTGAATAAACAGGAATT
chr1	39069683	AGAGTCAGATATGACTGAAGCGACTTAGCATGCACAAGCATAAGTTGTGGTATTTAAGACTAAACCAGTATTTAACTGATAATTCCGTAAGACATAAAAATACAATATGAAAATCAGTATGAAAGCCAGGATAAAAATACAGAGGAGGCACTAAATACAGTATTCTGCATTCATTTAAAATGAAACAAGACTGGATAGATAACAAATAGAGCTAAAGTAGTTTTCTTAAAAAGTCTCTCTTCTTAGGTATTCCTGACTAGTCCAGTTCAGTTCATCCACTCTCGTGTCTAACTCTTTGCGA
chr1	39111220	AACCACATCAACCTGCAATGGAAGAGAGTCTCAGATGTGAAGCTGCAAGTAAAAAATTCTGTCACAATGCACTAGCAATGAATGGTTATGTAAATAATGTCTGATGCTCAACTTTTAAATCATTTTCTTTTCAGATCTGCAATTAACCCCTAGCATTCCTATGTATTTAAAATCTCCTACATAGGAAAAAAAAAAGTGTTAGGTGTGCACCCAAGAATGAAGACATACAGAAAGGATGAAGAGACTGCTCAACATGATAAAGCAGAAAGACAAGGGCAGGAACACAGAAGGCAGAGGATGT
chr1	39140260	TTCCAAATATGTGTCAAACATTACGGTACAAGAAGAACAAGGATGGGAATATACAGCCACTGCCTGGGAAGAACTTACAATGGAGTAAAGACGAGAGACCTCACTGTCCTCCAGATACCAGAGAACAGGAATAAATAACAGAAGCCGGCAATTAAGAGCATCACAGTTACAAAGTCACCCTCATACATAATTCCCACATGTTAGTCACTCTCCAAATTCAATCATTTTGTGAGCAACTGTCATCTTCAGTTCCATTCATAATGCTTAGGGAAGACCCTGACCTAGGATTCCAATGTTGTCA
chr1	39170692	TACAATGGTAGTTAAAATTATAGAAGCAAATGAGATTTAAATTAAATGAAGCTATCCCCAGGTCAATCTTTCAAGGAAATAAGGAACATTGTTGGGTTCCTATCTTCTCTTTAATTACCATTTCTGGGTTCGCAGATTTCAGTTCTTTAAGGTGTCACTAGATCTCCTTGTCAAAAAAAGGAAACAAATTTGGCAAATTTATTCCTAATAAAGTGTTATTTTTCTATAATGTGGTAACTTAAGCAGAGGAAATATTTGTATTTGAGGAGAGAAGACAAGGAGAAATTTTCTAATGCTGCTA
chr1	39209937	TCAAAAAATGATTAAAATTATGAACATATGTCCACATTCACAAACAAATAATCTCACCCTAAATGTATATTTTGCATAGACATATTGGTTAGTGGATGATGGTAGGTATAAATATAATAAATGAGTGAATAAATACATAGCTGGTATAGCCAAAAACTGCTCGAGTTAAGGAGCCAGATATCAAATAACAATTGGCCAATAACTGGAGACAATCCAAATGTCCATCAGCAGAAGAATGGATAAGCAAATTGTGGTATATTTGCACAATGGAATACTACTCCACAATAAAAAGAAAGAATTA
chr1	39249645	ATCATTTAAAGAGATGTTCAAGGATAAGACAGAATCATTTAGGAAAGAAAGAAAACAGAGTAATTTTTGTGGCATTCAATAAACATACAGGGCTGATGCACAGAAAGTAAGCATATAAAACAGATGCAGAGAGATTAACGTGTGTGTGCGCACACGCTCTGCTGCGTCCGACTCTTTGTGACCCTATGGACGGCAGCCCTCCAGGCTCCTCTGTCCATGGAATTTTCCAGGCAAGAATACTGGGGTGGATGGCCATTTCCTTCTCCAGAGGCTCTTCCCGACCCACGGGTGGAATCTGCAT
chr1	39307334	GCACAAACCTACCTAAAATAGAACAAAGAAAAAGTGATAGAATAAACTTTCTAGCCTTGAGAATTCCAAGGAAATATTATAAAGAGGTAAACGTGGAGTAAAGCATGTTGGGTAGATCACAATATACTAGGAATTTAAGGAACTCAGATTATATTTTAAAAGAAGCATTTTGCTCTGAGTAGGGACTTCTATTTTCTTTCATATTCATCACATTTTGCTGATGTGAAGCATATATTATCTTGCCAAAACCTGAATCTGTGTATGGTCAGGATTTTCTAGAAGTTGATCCTATTATGGAGAT
chr1	39330505	CTCAGAAGTCAGCACGCCAGGTCTCCACACACACATAGTGGGTCAGGCCGTCTTCAGTCTATCCGTGGACTGCTCACATTTCCTGACCTTTTTTTCATTATATTTTGTTATTATTAGCACCTGGAATAGCTATTGCTTCTTTTGAGATGATTTTAAGAGAAGTCAGCAGTCTGAACTAATCCACCAGTTGGGCAAGAACTAAAAACTAAAAGCTATTTCTGATGTTTACGTTTTGGCTCAGAACGTAGCATTCTTCCCAAGAAGTTTTTCGCTCATAAATTTAATCATCCATTTTATCCAG
chr1	39375383	ACTAAACTACCACTTGCTCAATTCATTTTGCATTTTTCAGCATAAATACCCTTCCCTTCCTCTCTTTCTGTTAGTAGAAGGGTTCTTTTTCCAAAGCTAGTTCTAGAAATAAATTAATTCTGTTTATTCCATTTCTTCCCATTTCCTGGTGAAGCTCAGTCATTCAGCATTCAGCCAGAGATCACAGAAAGAACTTCTTGGATGTAAGATTAAACTTAAATTTTTATCCCAAGATTTATTGTCCAGTTTGATCATCAAAAATACAAAATCTTTCTCTTCTGTCTTCAGAGCTTTGCTTCTG
chr1	39461896	GAGTATTAAAATTTGCCCAGGTTCACTCAGCTACTAAGTGACAGAACAAGGGTTTGTGTACCTCTCTGGTTCACAAACTCCTGCTCACTCCTATTCCATCTACCTCTCATACCTCAGATGTAATTAGGCATAAATGGATGATTTAAAAAAAATTTCAAGAGGTGTATTGTCTTCAGACTTAACAGTAATCTGGCTACTCAGACCCTGTAATGAGTTATTTTTATATTTAATGTACTCAGGCAGATTTATAAATTATTATTTGACCCTAACCAAAATGAGCAGTGAACCTCAAATCCATTTG
chr1	39503750	TAGTGTTATAGCACAAGTGAAAAATATCCCATTATTCAGGATCTTGTTAAGCCATGAAACATAAGTCTTTGAGAGGTCAAGATACATAGCTCATTCGGAAAAGGTTAGCAGAGGATACCATTATGCCAGAATGGATGTCGCTTAGTTGTTTAGTTTTACTTCCTCTTATTAAAAAAAACAAAACAAAACTACATGGCATAGAAATTTACACAAGCATAGAGCAACCTTTTGCCTTCTACCAGATCCCAGGTCCAACATTGCTTATTTTTCTTCTCTAGTCCTGACTTACGTTTTTATATGG
chr1	39545679	ATCACTTGATGATTGTGTATGGCACGTACCCTACATAAAATATGCCATATCCATTTTCTTTTTGAACAATGCCTCTTACAAACATGAGATTAAAATAGAATTGGGAAAAACATCTAGAAATAAGCAAATGGTTGTAATAGAATGTATAGTTGACTGCTTTCTATGGTCACTAACGCTGTATAAGGCGTTGAACCTAACTTCAGAAATACAAGGACATAAGTATAGAGAAGAGGAGGTTGGGTGTCTGCACAAATAACCAAATGGGGTGGGAGGAAGTGTTCAGCAGGAAACTTAATGAACC
chr1	39579481	ACTACTGGACCACAAAGGAAGTCCCCAAGTGTTTGTTTGTTTGGGGAGATTTCTTTCAAGAGAGTTGAAATCATTGATTTTATATAGGAAGTGCTTCAATTGAGATGAGTGCTGTGATAACACAGGATGAATGCCATGGAGTATTCTAGAGATTTTCTGTGAGAATGGTGCAGAGGGACCCTCTGTGTGTGGTGGGGAGGAACAGGGAGGGGAACACTTTAAACTTGGTCTCAGAAGATAACCATCATCAGTGTCAGGATTCTGGAGGATGTCTTTTGTCAGAGCCTGGTTAAAACTGATT
chr1	39622594	CCACGCAGTTTTTAATGCTTTGTTGAGCAAGATTCCTTGAAATGCTACTCTTAAAAATTTGAAAGATTAATAAGATTGAGATGGAAATCAGAGTTTGTTTTGAGAATGATTCTTGTGTGTTTTTGATAGTGTTTGACTTCTGAGAGTAAGTACTGTAAATGTATACATAAGATGAATGTGCCTTACAGAAGGCAGTGGTGATATTGCCCATTTTCAAGAAAATCTCAGCATAATTGCCCTTGATTGATCTACTTTTAAGGAAAAAATGGTCCATTAACAAGGTAGGTATTTGGAATTATTT
chr1	39670843	TAATGTAGATGATAGGCCTCTGTCCTCCTTGGAAGTACCTGGGACACATTGAAATGTGATTTCTGCACAATAAACATACATAATTGTGGAAACAGGTAATGTCCACCCCCAAGAAATAGACTCATTTTGCATTCCTCTAACTTTATCTGCATGGAACACTTAAGTCTTGCTTTTTGTAATTGTAGTTTTAAATTTCATTTTTGCCCAGTTTCTCACTCTTTTCAAAAAGACAAACTGAAAATATGTGGTCACATGGTATATGAAAATATGTGGTCACATATACTTTTTAAAGTACAGTTAT
chr1	39697207	TACAGTAAGTCCCCTCCATATGAACCTTCAAGTTGTGAGCTTTCAAAGATGCGAATGTACATTTGCATGTCCTGTAAGTTAGTTCATGTGTCTAGCATTATTTGTAAAATCTGGGTGTCTAGGCTACCTTTTGTTGGACTTATGAACAAACTGGATTTACAAATGCACTCTTGGAACAGAACTTGTTTGTGTGTAGAGGACTTACTGTATGACACTTGAATCTTCTGTTTCTGGAAACCCATTGACTCTTGAAGGGCTCAATGGAATAATGGCAATAATATTTAAATCTAATGATCCTATT
chr1	39734974	GCATGAGTAATTTTCACTTCTGTTGCGCACATTCTTCTGTTGCGCACATTCTTCTGTTCCCACTTGTTTAATTTTGGATTATATGCAGTTAGAGCAGTTTCTTCCTTTGTACTTTCTTCACCTCAGTATTTAATTTCAAATGCTGGTACCGAAAATTCTCCAGGATTCCCAAGAATTGGCAGAGGGTGAGAATCCTCTGTCCTCCTCTGACAGCATGAAAGCTTTAGACTTTCACACTTTGTTCAAATCTTTCTCAGTCACCTCTGTTTGTCTTTCATCTGATTTTTACAGATGTTCTGAA
chr1	39771803	CAGTTAGTGTCAGTCCAAGCAAAAATTCCCAAGGACAGTTTCATCAAGACAGGTGGGGAGAGTTGTAGTAGACAGTTGTAAGAATTGCCTTTATTTCCGGTTTTTTTTTTCAGTTTTATTGAATACCATGATTTAGATCTCTGTGTAGAGTAATGGGATCTGTCTGCAATTCTACTCTTCCCCCAACTTTGCATTAGGAGGGTCCCACCAGCTCTCAATTGTGTTGCTTTTTTCAATAAATATTAAACTTCTAGTTTTCTTTTTTTTTAGATTTGTTCTCTTAAAATTGGGAAAGACTTCA
chr1	39808729	AGTTAAAAATATTTGCTATCTACCCCTATACCAAAAATATTGGCTATTTACCCCTATACCGAAAATACTGGCTAACACCTGAGGATTAGTGAGACTCATTCACATAGATGGTTAGCAGGGCAGCTGGTAACCTCAGTAACACTCATTTAGTTGTCATTACTGTTAATTATTAACTGTTGTTGTTAATAATAGTAATGATCAGGAAAAGGTCAGTGACTACAAGTCAAAAGTTATTTGAATAAATAACCTCAGCACATTTTCCAGTTGAGGGGAATGACTACCATGAGGACACATGATGTAG
chr1	39860415	ATACATTTGGAAAGCAGTCAGTAGTTCACTGTGACTAAGCAACTTTGAAAATTTAAACCTCCAAATATTTTAGATATACCTGTGATTTTTGTGAAACTTTTCTCTAATTTGCAAATCTATTGGTTCAACCAGGGAGTTTAGGGAGTCTCTCCTGTGTGACATGACTTGTACTTTACCTTCACTTTCTTCACCAGCCTGGCAGAACTAAGGGTTATCAGAAGTTGAGTAAGAATGTAACTAAGTATTTTAAAACTTTCTAGGATGATTGCAAATTGAATGAAAAATCCTCTTTATTCTTGAC
chr1	39892295	TGAACTTAATGGTGAAATTATGTATCTATCTATATATATATATGCATGTGCATATGTGTATCTGTGCATATGTACTTATCTGTATATGTATATATGTTTGCATATATCATCTATCTATGTATTTGTCTTTAGCAAAATTGGTAGGAAAGGTACATCAAACTCTTTCTCAGTTTATCCTGTTTTCAGATGGATTGTATTCAATGAATGCATTATTTACAGAATATAATCTGGTGAAGAGGTATCCTATTTATAAACAGATGCCCATGAAAATATAAGAAAACCCATATGTGTAAAATAATTG
chr1	39931165	CAGCAGCTTCTTTTAAAACATCCTCTGGTTGTTCAAAGGGTTTTATTTTACAAATTGTCATTCTGTAGGCATGTCTGACAACTGGTTCATTGTGTTTCTTTTACCAATTGTCAGCAATAGTCTTTCTTTGGATCCACCAAGGAACTTCACGGCCCTGAGATAGTTTCTTTGAGGACAAATGATCCAACTTTTTCTCTATGTTTGCTAAAAAAGAATTCAAAACTTAACTTTCCACTTGGTGGCTTCTCTTTATTATATTAATAGGTGCTTTCCACTTCCCCCATCACTAGAAATGGGAGTT
chr1	40063715	CTTCTAAACATAAATTTGCTTCATTTTGTTTCATTTTTATGCTCAGTTATTTTGTTTTGGCTTTTTTCTTTTTGACACAAAACTAACCAAAAACACAGCTATGGTCACAAAACAATAATGTTGATGTCTATTTTGATTTTCAAACCGGGAGTAAATGTTTGATAGGGAAATGAAAAAAAAAATATGCCAGAAGGAAACATCTGAAATGCTTGACCTATTTAAAAAAAAGAAAATTTCTCTTTGTTATACATAAAATATCTACAATAACAATTTCCTTCTTCCCAGCCGGTGATGTAAACAA
chr1	40095333	CTCCAGGGGATCTTCCTGACTCAGGGATTGAACTACATTTCTTATGTCTCCTGTACTGGCAGGTGGATTTTTACCACTAGTGCCACCTAGGAAGCCCAAACAGACATTAGAGATAGAATCACACAGTTCTGTCCAGCTGGAATTGTGACACCTTAGCAAGTAAAGTGGATGAATTTTGAATATGGGCCTCATCTTACCATTTAGGTATGCAATTTGGGGTGATATATGTGTGTGTATATATTTATACGCATGCATTTAAGTGAAACTAAGAGTTTGATTCGTTTCAAAATTAAAAGAGAAT
chr1	40134381	CTAACCATTTCAATATACAGTCAGTAAAGTAAGTCCAATTTCATTGTTTTGCAATCTGAATATTATGTTTTGCAAATTCTACATTTTCTTATGCTAATTTGTTTTGTGTATGTGTGTACAAATTGCCATTTGATAGTTTTTTTAGAAATCGATATCAACAGGTACACACCATGTGTATTATATGATAGAAGAGATTGCTTAGGCTAGTTATTTCCATGTACTTTTGCAATACTACAGGATCTCTTCAACTATTTATTGTTTTGTTGTTTTTAGTTGCTAAATTGGGTCCGACTCTTTTGCG
chr1	40177880	GCATAATGAAGGAATATTGCCCGCCCTCAGAATAGAAAGTCCCTTGGGAATTCTAAATTGCTACAGGAGACTATCTTCTGTGTGTATCCTATTCTTCTCCTCTCAGAATGGAAGTTTTCATTGAAATAATCTTGTCCACTCCTACAAATTGGGTGTTTGGGCGCATCATTTGCCTTTTAGTTTATAAAAGCATGGGATCAAGAGCAACTATATCTGGACCCGATGTAGAGACTATCATGAATGCCAAGAAGCTCTTGACTGTCAGCTTAAATGCTGCAATTAATTTAGATTTGGGGGCATT
chr1	40227709	ATGCATCTAAATATGTGGATAACTGGTGTTTGATCTCTATGCGTTGACCTAAAGTTTACTGCTAGATAGATCTCAAGTTTAGCCCACAGAGACCAGCATTAACCTCATTGTCCACTAACGAGGTAATTATTCAACCTGTTTGTAAATCTCAGTCATTCCTCACTCTTTGTTTATCTTTGCCTACGCATAACTTTTGTTTACTCCAAAAGTAAATTAAAGATCGCTGATTAAAGATGGTTGAATCTTTGTTGTTATTCTTCTCATTGAGACGCAGGGTTCCTCCCTGTGCCTGTACTAGCTT
chr1	40257757	ATGAATTTGAGCAAACTCTGGGAGATAGCAAAGGACAGGGGAGCCTGTTGTTCTTCAGTCAGTCCACATGGTTGCAAAGAATCAGACATGACTTAAGACTGAACAACAATAATGGCAACAAATTAAGCTTTAGGAATAGTGAAAAAAGATAAAAAAAAAAAACAGCATAACTTAAAGAAAGAGGCTTATTTTCCACATCTCCTACCAGAGTCCCTTGGACTGCAAGGAGATCCAACCTGTCCATTCTGAAGGAGATCAACACTGGGATTTCTTTGCAAGGAATGATGCTAAAGCTGAAACT
chr1	40294432	AGCTGTTGTCAGATCCCATGCAAGCTGGGCTTTTTGACTAAAAGCTTGACTTCTACTTGACTTCCAATCAGTTTAACATTTAGTGATCACTGAAGCTTAGGGCATGCCTTCAATGCTGGGATATCCTGAGAGTTTGAGCTACATAAATAACTATATTTCCATTCTCCATAGCATTCTCATTATCTGTGGCGTCTATTCTTACTCAACCTAAATTCACCTTACCTAATACTAGTCTTGTGTTCTTGTCTGCCACAATCCTCACTGTTTTTAAGTAGTAAATATTAAATTCCTTAGGTACTGA
chr1	40337092	CATTGATACAGTATTTTTTTTCCTGTAAGACTGAAAGGGAAAAACAGTAAGACTAGAGGTTTGAATGGGAAGAATGCTCTTCTTCTAAATGGAATTAGACTCTGATGAAGTCTTTCTCCTCCAGAGAAGGCCTTTGTTATAGAAAATGCTCCACTTGTACTGTATTCTACGATAACTGCTCTTCTCCTGCTGCTGCTAGTCATAATGGATCTTTTTGGCTCCTGACCTTGAGAACCCTGTGCATTTCCTTGAGGTAAAATTGTTTAAAGTATGAGTGTTCCCTAAGACTGTGGCTTCCCAG
chr1	40372057	CAGTTGTGTCCAACTCTTTGCAACCCCATGCCCACCAAGCTTCTCTGTCCATGGAATTCTCTAAGCAAGAATACTGGAGAGGGTTGTCATTTCCTTCTTTAGGGGATCTTTCCAACTCAGGGATTCGACCCAGGTCTCCTGCATTGCAGGTAGGTGTTGTGTTCTTGGGTTATGTCATTCTTTCAACAGTTGTGCCCTGCACCCTCCCTCCTGTTTCAGTTCTACAAGTTAAGGGTTCAGTTTCATAAGACTGCCTTAACCTCAGGTGCCAATCACAAACCCACATTGTTATCCTGTGCTT
chr1	40420310	CATATTTCTACTTGCCTTTCCTCTGTATAGCTTCCTACTCTGACAGTCTGTCTTGAAAATTCCAGCTGCATCAGACTTCCAGACTTTTGATCCCTCCTTTCCAACTTCACCAAAGTCATTTTACTCAATCCTCCCTACTCCAGTTTTTGGCAAATGTTTCAGGACAGAAAGCCGGCAGGAGCAAAAGATTCATTTGATTAGTTTCCCTAGTTAAGGTAAAGCAATAACAATTTTTTTTTATTGAACATACACTTAATTGAAGAAAAACAATAACAGCAGTAATAGTAATGTAAAAATAGTT
chr1	40453701	GAAAGATGCAGTAACTTTATTCCCATAAAATGCCTCAGAGCAATAGAATAATACCTCTACCTGTCTCTAAGATCAAGTATTCATTATTGGAAAATGTTGGAAAAAATATCTCACTTGTTTTGTACAAAGAATGGAAATTGACTTATGCTGACTTATGTGTTCTGCCTAAAAGCTCAGTCTTGACAATTTGGAGAAAAAATATGGTCACACAGCACCTTCATGATTCAATTAATTAGAACTAATATTGAATTCATGATACATAGGAACTTTCTGCTACTTTGTTTCTTTTAGAGTGTATCAC
chr1	40500894	ATGATAACCCACAGGAGATACTAAATTTGCCTTGCCTAACCCACCCCTGAACTTCCTTCCTTGAAGCTAAAACAGACAATATATGAAAAAATGTAAGCAGTATATTGTATCAGCTTGTGATATAAAGTCTAAATTTAAGGCTGATAAAATATACTACCTTGTTATTTGGTAAAATCGGGAGGACTTTGAGTGACCTAATCACACCTTCTCCTTCCCTTGGCTCCTGCAGAAAGGTCCCCTAACCAAACAGGCTTCCTTACTAAAAGGACAAAGCAAGATAAACCTATTTATCCCTGAGGAG
chr1	40542812	GATTATAATAAAAAATAAGAATAGAAGAATGCAAAAGTTTTGCATTTGAATAGAGACTATTTTGTGTAAATTATCTGAGAAAAGGCAAATTAACAGACCTAAGCCTGGGTACAGACACAAGTACAGTAGAGTTGACACACTGGTTATAAGTTGGGATGAGTAATGGCAAGAAATGGAGGTAGAAAGAGTCCAGGTGACAGGGAGCTGGTAACCTTGTTGAGGTGTTTGAACAATATATGGAGAATGATGGGGAGAGTGAAATGAAGAAGGTGTGAAGGTTAAGAAGACCAAGTTTCATGTA
chr1	40586349	CTCCATGGACCATAGCCCACCAGGCTCCTCTATCCATGGGATTTCCTAGGCAAGGATACAGGAATGGGTTGCTATTCCCTTCTCCAGAAGAAACAAGCCAAGCCACTGAAAATGCAGGCCCTGTGAAGATATTAATGTATCTTACTTCCAAAGGATTCATTTCTATCACATCACATCCATATCCAGTCAAACTTGTTATATGAGGCAGCAAGTTGATCGTGAGTTTACTTAGGAAAAGAATGTAAAATTGAAGGATGATTCATTGTTGTCACTTATACGTTTCCCTTTTTTGCTTCTGCTT
chr1	40613587	GAATACCTATTTTCTTTCAAGTGTCTGACTCTAAGAGAAATCTACTTCAGGGCACATTTCAAGGTACATTAAACACCATCAACTTTATCCACACAATGCTTTTATTATTGGAACATTAAATGATCCCCTCCTCAATCTGAGCACAGCATCAAGTCTCTGTAGAAATGAGCAGTTAACAGAAATCTTTCCTATAAATGGAATAGATGAACTGTATCTAGGTTAAATAATAATTCTTTCATACATAAAATGTTAGTTCAACCTTCAGAGCACCTTTGTGTTCAGGTTAGTAACTTGCTCCCAA
chr1	40658765	AGGCTTCTGTAACAATGCCATAGTCTGGGTGGCTCGTTAAAGAATAGAAACATAGTTTCCTTCACATTTCTGAATTCTAAAAGTCCCAGATTAAGGTATCAGAAGATCTGGCTTTTGGTAAGACCTCTCTTCTCTGCTTGCAGTTTGCTATTACTCCCCATGTCTTTATATGAGCTTTCTTTTGTGCACTCTGTGGAGAAAGAAGTGCCTCCTGTCTCTTCCTCTTTGTGTAGGGACATTGGTCCTATTGGATTAAGGCCACACTCTTAATGACCTCACTTAAACTTTACTACACACTTAT
chr1	40703057	ACTTTGAGATTCCGTTTTGTAGGAGTTTGTAAAATGCACTTGAAATGGGAAACCACTGATTGGGACAGAATGTATTGGATCATCTCTGAATAGAATTTAGCCATAGGAATGGGAGAAGGCTTTCCTGAAAAATCTAATGCAGAGTATTGTATTAAATCTATTAATTGTTAGCTATATTGAGGGATTCTGAGGAGTGAAAACATAACTAGCTGTCCCAAAATATACATTTTTTTAAATTAAAGATTGGGTCACATAATTTTTATCTTATGTCACCCTGCTTATTTAACTTATATGCAGAGTT
chr1	40741881	AAGTGTTTTTCAATAAGATGCATCTTTATTTTGAATCACATCACATTCTTTTAATTTTCTTAACCTTTTTCAAGTAACAAACTTTTTTCAGTTTCATTATTATCCTATATAAAATTGAGAAGACTGATAATGGGCCAATAGTAAGAAATGCTTAAATAATGAGTGAACCATTCTCAGTATACCCTGAAAAAAGTATTAGTTGCTTGGTCATGTCTGACTCTTGTGACTACATGACTGTAGCCCACCAGGCTCTTCTGTCCATGGAATTCTCCATGTAAGAATACTGGACTGGGTGGCTATT
chr1	40779968	AAATACGCCCAATCTTTTCTCAAGAGTAGAAAAAACTTCAGGATACTGTCTCTGTCATCTAAGAGTGCTTGTTATACAAATATCATTAACAAGACCTCCTGGAACAAAAAGTGCTAATAGTTAAACAAAAATGAAAATGGGAAAGTGTCTTTCAACAAAATTTGCAACTCTTCCTTTACCACCTTAGCTCCTGGCAAATTTCCATAAATATTACCCTCTGCCAGTCTTTCTGACTAATCTCACCAACTGGGGCTGGAACAAAATCCATTCAGTTTGGCTCATGCAGTATTAAATAATATTA
chr1	40828463	CATCAGTGCCTGGGCACCAATCCTAGGACTCCCTGGGACCTGGCCATGCCAACAACTGGCCAACACCAACTCTAGGACAACCAGGACCTTACAGACAGAGGCTCTGGAAACCAGACTCATTTATAGTGGACAGGCGTTAGCCCTGGAGCCGCTGGGGCCATGGTTCTGCCTACCAGTAGATTTACACCATTCAGGATCCCCAGGACCCTGCAGCCAGGGTATGATTTCACTTATGTAAAATGTAGAAATGTGAAATAAATGAATAAACATGAATGAAAATGAATAAACATTAAACAATAGA
chr1	40862599	ATCAAATACCAAGTGTAAGCCACTGAGTCACTAAAATGTAAGATCATTTTTTATAGGAATGATTATTTCAAGCCCTTGACACAAGTAACAAGAGTGTGTCTTATGCACAGCAGGTCAATTATTTCCAAGGAGAAAGAAAAATAAAGAAGGGTATTTCCTAAACCGTGGAGTGTAGAATAAAGCTGGATTGATTTTTAACAAAGTAGAAGAGTATGATGACTTTTAGAAATTATACATAATAGCAGCTACATTTTTATTCTCAAGACCCTTTGGTGAGTTACCAAGTTCCCCCTGAAAATTA
chr1	40905233	AGAAAAATTTAAAGACAGATAGACAGATAAATAGATAGAAAGAAATGTGGGTAAAGATATAGATACTTACATAGACATAGAAATTGAAGATAGGTTATTATCACATGGAATCTTGAGAAGAAATTAGAATACAGTGTGAATCAAATTGCCGTCATCCAGGCAAACATAAGTAACTGGAGCAATCAGGATCAGCAGTGTTCCGAAGTGAAGTGGTACTAACTCAGTCAGTATCCTCTTATGATAGATAATGAGTCAAGTAGACAAAGGGAAAGGACAGGAATGATTCGTATTGATTTCTTTA
chr1	40941680	TTGATTATGCTTTTTTCATTGATTTATAGTATTCAGTTATAGACTTGAAGAGACACTAGAAATTTGGGGCTCTGACTCTTGCAACTTTATTGCACTGCAGACACCTCTTTGCTCACATGCTCAGCAGATCAGTCATGTCCGATTTGTTGTAAGATGGTGGACTCTAGCCTTCCAGACTCTTCCTCCTCTGTCCATGGAATTTTTCAGGCAAGAATACTGGGGTGGGTTGCTATTTCCTAGTCTAGGGTTTCTTCCCAACCCAGGGATCGAACCCGTGTCTCCTGTGTTTCCTGCATTGGCA
chr1	40986079	GACATCTTGCTCTTCTAAAATGGCATCAGTGAGAAATCAACTTTATAATACGGAGATAACACTACAAATAATACATCTGGCCTTCTACCAATAGTTCAAAGTCCACTGATTTTGCATAAACAATCACAAGCAATTGTTCCGTATTCTCATGCTTTGTAACATAACATCACACAGATACGAACTTTTAATGTAATTGAGATAACTTGCAGAGCAGACTTATATATATTTAAATTCTTCCCCAAACAATTGATTTTCTTTTGGGAAAAATAAAAAACAAAAACAGTTGCAACGCACATTCACT
chr1	41005925	ACATCCATTTCTGGCTGTGAAGTGTAGTCAGGCGGCAGCTGTTGCCATCAGTGTTGGTCTCTCTCCGTCCTGATTGCTAGCAAGTTGGCATGGTGACACTCCTCAAAAACAGAGTCAGGGGCCCAGACGTCCCAGCAAGCTTGGGTGAGAAGGTTTCTGCAGAGCAAGGAACTATCAGTGTGGACACTCCCTACTTCTTAGATCCCTCCCAGGCCGATTCTGATGTCTCCCTTTTTTTGTTGTTGTTTTGTTCCACCCAGGTATGTGTGGATTTTCCCTGCAGCTTTGGCTGTTTCTGCCG
chr1	41042086	ATTGGGAAGTTATTTGAAAGAGAGGAGTTTTAATGATTAGAATATAAGATGCTTTGTGGATTATATATGAGTATTATAGGTGTGAGAGTATTGAGTATTTGGTGTAACTGAGAATAAGAAGAACTGGAAAGGAAATGAAGATACAAAGGGAAGAGTAGAGAGTCACTGAGAAAAACATTTTGGATATGGCAGGGTTACAATTTTTCTCAAAAAAAAAAAAATAAAAGAACTACTTTCAATGCAGTACATTAAGCCAGTCTACTTTAACTGCACTATCAAAGAGCCTATTTGGGAAATATTA
chr1	41098986	CTGAACTGACTTTGACTCAACCCATACAGACTGAAAAACCTCTAACTTTCTCAGTAGTCTTAATAATTTGCTTAATTTTCAATTTTACCTGTTTCTATTGATATTTGCAAATATATTCATTATTGCAATCCCCATAGTGTATGTATTCTATAATATGTGTCCTGTCTTTGTCTTACATACTGTCTAGGCTTGGTTCATATACTGAGCACCTCTTGTTTAGAATATCACAAATCTTTCCCTCCTTTTATATCACCAGAACTGTTTCCATAACACAAATATAATCTTTTCAGTATGTGTACCA
chr1	41152053	CAAAGAGTCAGACTTGACTGAGTGAATGAACAACGACAAAGAGTTGGACACAATTTAGCAAAAACCACAAGAATGGTACTAAATCATTTTTGATGATTTGATTTTTCTCATTGTTGTAAAATCTGCTTCAGTATCACTGGATTTAATTAACGACTGCTTTATTTCTTTGACAGATTCCTAGATGGAAAATTTATAAGTCATAGTGTTTTTCTGTTTTCAAATGTAATGGCAACCACCAAACTTCATGTCATAAAGATGATCAGTTCATTTTTCTAGCAGCAGTTTTGAGATACACTTGTTA
chr1	41177701	TAATGTTCTTTAACAACTGCTATGTTGTTCAAATATATTTCCATATCTAATACTTTAACACAGGAAAATGGAATGCTTACCATCTCTCTGAATTGTTTTAAGTTGACATTCCCTGTTTCTTTAAACACACTGTCAGAACTATGAACCATATCTCTGCAACACTTAGTCTCTCTTTAAATCAGTAAAAGCATTATCTGAATGTTCAATGTTTAATTTCAAATGTATTTTCCTATGGAAATTGCTCCATTCATTGAGATAATGTGACACAAAATTATAAGCTCTGTGCAGCTGTCAGTCTTTG
chr1	41200023	TATTTAATCTATTTCATTGCTTCATTAGAATACACAGATAGTGATATACACATGTTCACAATTTATACTATGTATTTATTCAACTAAATAGTGCTTGCTGTTTAAAATGTGGAGCAATGTACTTTTTCTTCTATGTATCAAGGTGACTAGCTGGGTAAAGAAATACAAATTATTGGCATCTCTAAGTTCAGTTCAGTTCAATCACTCAGTCATGTCCAACTCTTTTCGACTCCATGGACTGAAGCATGTCAGGCCTCCCTGTCTATTATTAACTCCCAGAGCTTACTCAAACTCATGTCCA
chr1	41249929	TCTGTGTTTAGTCGTTTAGTCATGTCAGACTCTCTGTGACTCTTTGGACTGTAGGGCACCAGGCTTCTCTATTCATGGGATATTTCAAGCAAGTATAATGGAGTGAGTTGCTATTTAGGTCAAAGGTCTAACAATTAGAAAACAACAGGTAATGAACTAGAACCCTGATTTTCCAACACCTGAGTTGCTGTGTAAATCACTACAGTTCTTTAGCGTTGATGCTCTAGTACTACAGTTCAGTTCACTCGCTCAGTCCTGTCCGTGTATTTGCGACCCCATGAATTGCAGCACGCCAGGCCTC
chr1	41304383	ATGTACTATTTTCCACAGTTAAAACAAAGCCAAACAATATAAACAAACAAGAACACAAGGTCTATTTCACTACCTACACTTAAAAATTAACTCTATGTACATAACACAAAGATAATACATTAGCTCTACTTGCATTCACTCATGTTTAGATAATGTTTTAATCCTTACTTCACAGCACAGTAAGTAACATAATCTTGAAATAGCACTGGTTTGGGCAGTTGGTGACAAAACCCTTGGGTATTTGAAGAACTTTCATTTCTTGATCACAGAAATGGACAATGTTACCACGAATATAAGCACA
chr1	41344729	CATGTGATAAAACTAAACATCAAAAAATAAGCAGATACTCAGTCACACAGCTAATAAATTAAAAAAGTAAAACAAGATTTAAACTAGATGATCTGGCTTTAAGTCTAAGTAGTCTTAATCATGTAGCATAATCTCAGTTTCTCTCTTGCTGAAGACACTAACCATTTTTAGAAGTTTCTTGAGGAACTTAAAAATATGTTCTTATGTATTACACACACACACACATCAAAAAAATGAAAAAGAAAAACTTACATGTTTGCTTGTATACAAATCAGAAATTTAACACATGAAAAAAGTAAAT
chr1	41397584	TGTTTTTAAAATTTCATCTCTGCTTTGTTCAGACATGAACACCTAACTCTTGCACTATTCAAATTAAAATTTTCTAGAGCTTCAGTTGCACCGTTAGCATGCAGTACTTTTACAAATTATAATTTTCTAACATTATGTCAAAGTCTGAATGATTTTCCCCACTATTTGCTGATAATATGTTTTGAAATTTTATCATTTCTGACTCATCCTGTGTTTTCTAGGAATGCCCTTTCTTGCCAGAGAACTATCTCCAAAGTCTCCATTCTGCTGCTCACCATAGACAGCAGAGTCCCAGCTGCAC
chr1	41414898	TGTTTTAAAAGAGTTAGTATTTTATGTATCTAAGTAAATAATCCCCAAATTGAAATCAACTATTTTTCATAACATTCAAGGATTTGGTTTTGCTGTTAACACATTTTATAATAATTTCTAAACATAAATACAAAATACATGTAATTTATTTCCATATGTTCTGTTCACTTTCAGTCCTTACATAGCTCTGCTCTTAGATTTGAAACCAAGTTTCTCTTTTAAGAGCAATGATGTCATGTGACTTTTTCTTATATAGATGTTTCCTAATTATAAAAATCTCATCTTGTTTTTAACTTCATCA
chr1	41464119	GCATGTAAGATCTGTGGTTTGCTTCTACCAAGAAAATACAGAAAAGATGATGGAAGGGCAGCCCCATGATTACATTAAACTATGTAAGATTCTATATTAGTAGAAGATTCATTGTGTAGACTTTCTACCTTAGCTCTGTAGATGCAATTTACTTTGTCATGAGAGTGCTGAAGGAAAAGGCCACATGGCAAGGAACAGTAAGGGGTCTGAAACTACCAAAGTTGGCTTCTAGTTGCAGAGGGCATTCTGCAGTTAATATCCAGAAAAAGGCAGTGTCCTCAGCCCTGCAGCCACAGTGAAA
chr1	41497052	AAAATTTAATTATCAACTTAGATGGCATATGACAACTTATGTTCATATGAAGCTCTGTTTCTTTAAAGAGAATAACCAAAGGACTTTTTAGGTTTTTTTTTGTTTGTTTGTTTTTGTTTTTTTAAGAAATTGGATGAATCTGGGGTCTGGACATCCAGATGTTGAAATCAATCTGTTAAGCATTATGTAACCATGACAATAAAATAAACCTCTCTGAACCTCAGTTTTCTAAGTTAACAAATGAAGTTATTGAAGCAGATGACTCTCAGGATTTTATCAACATCTAAAGTCCCAATAAGCA
chr1	41547966	GAGAGATGACTCCAATAGCTTGGACAAATGGAATGCTGAAACAAATTTATCACATAAAATCTGCTTTCAGCCTAACCATTTCCTAGAAAGTATCCATGAATCCATCCATTCCACAAGGAAAATCCACAAAAGAAAGGAGTGACAGCATCCAAGATGAGTTCTACTGTGACTCTTCTCCAGTGATCAGCTAAACTTCTAATGTCAAACTCAGCGTCCTGAATTTAGTGGCCATGATGCAGTTTTGAGCTCTCTCTGAAGCATCTTTAGTCTTTATGCCTAGCTGCCTTGGAAGCTCTGTGAT
chr1	41619569	TTTCATCCTTAGTCAAAGGAGGGGATTATTCAGGGTATGTATATCTGTGAGCATGAACCCTGAGAGCCACTTTAGAAATCTACACGTGACAATGAAAACTATTAAATGTGAGACAGTTTGTTTATTCATAGGTTGTTTCTGAGTATATTTTGGTATAGTCAGAAAAACAGTACCATGAACAGAAAAATTTTAAATAAGAAACTAGTTTCAAGGTTGTTGGCAGAGATGAAAAACAAAAAGGTTAAATAAATACAACAGGAAGCTTTAATAAACTTTAGGGCTGGATGGGCCAGAGGGAGAC
chr1	41652505	TAAATGCATGGGAGAAGACTGGCAACATGTTCAGAGATGTAATGGGAAGCAGATCATGCCGGGCTGGGATCTGTATAGGATTTTTGCTTTATTTTGAGTGACTTGAAAAGTCATTTAAGTGAACATGAGTGTTAGATATCCACTTAGTTTTACCAAACCAGATCAATGTCAAATTATTCCATGCTGCTAGATAAGTCATTTCTCCTCATGTGTTCCATCTTCTTAAATCATGTTGATTATCTTCTACTCAGTGATGCCTCCTTTAGTGTTCTCTCTGTTTATATCTTTATTCCTTTTCTTT
chr1	41683725	TAATTCATGTTTATAAAACACAATCTACAGTTTTTAAATACTTTTTCTTACTGAGTTTATAACTTTTAAGAAGAAATATACTATACAGTATTGTAAAGTAAAATAAAGTAAAAGTAAAAATTAAAAAAAAAGAAATATACTGTGTCAATAGAATGTAAAGTTTTTAGGAAGAAGCCATTTTTATGCCTCCATTAGTCAAAGAACTTCATTATTTCAAAAGCAGGTGATTCTTCTAAGCAAAACTTTCAAAAAATGAGGAGAATTTCTAGGATAAAAATAATAACTATAGAATCAAAAGGTA
chr1	41739728	TCTTTCAGTGCATTTCCTACTTAGTGATCACAATTGGTCTCATTAAAGAAAAATATGTTCACATATCCATCTTTAAAGAAAATTAACAGCTTTCCATTGCATTTAGTATGAATTTCACAGTCTTTAATGTGGCCTTGCATAATTGGTTTCTCGTATAAAATCTCATACTTCGTCTAATTCTCCTGCTTACTTCATCCCTGCACAATAGATAACTGACTTCCCATTTAAATGAACTTCACATAAATTTTTGCAATTTCTTTTACTCTGTATTGCTTTCCCCTGACTCTTTATAACACAATAT
chr1	41807328	ACACAACCTTACATATCAGTGAGCAGTCATCAGCCTCAGAATCCCCTGTGCCCTAGTCCTGCACACTGGCAGGACAACACATCAACTCCAGGACACCCAGGGCCCTGGAATCAGAGAACTGGGACCCAGATCTATTTACCAGTTAGCCAGTACTAGCACCAGGACCACCTGGGCTTCAGCCCTGATCACTAGAGTGCTGATACCAGCTCCAGGATGTTTCTACCCCTCAGCCAGAGATCACAGGCCCTGGCTCCATTCATCAGTGAGACAGCACTAGCCCTAGGGCCACCTGAACTCTGGG
chr1	41852115	CCAGGGGATCTTCCCTGCTCAGGGATTAAACTGCCTCTCTAAAAAAAAAAAATAAATAAAATAAAATAAAATAAAAATAAATAAACTGCCTCTCTTACATCTCCTATATTGGCAGGTGGGTCCTTTACCACTAGCACCACCTGGGAAGCATCCCATGAAGTTTATTTTTAAATGGCAACATAAAAGTTTTGATTATAAAATACATTACTACTACAATTATTTGACAGTAAAATATTGCCTTTCTGATCATGCTCTATACCCAACTGTCAGTTACAGCAACCTCCTTGGACTGCAAGGAGAT
chr1	41895896	TTTTGCATCTCATTATGACAGCCCTAGCTAATGCAGATATGTAAAAACAGAGAAAATAATTAAATTGCTTTTAAAGATTTGCACAATGTACAAAAGTAAATCTAGTTGATCATTTGGCAATGCAGTTCAAATTAAATTTCAAGTTTAGAGCTGGAAAATTCAGTTGCATAATAGAGTGTTAACTCGTAACAACACTGAGTCTTGTGTATTCTCACACTATCTAAAATTTATATATTCATCACTTGGCACATAATTCCTGAGAACATATTGTGCGTAAAGCATATTTCTAGGCCTTGGGTGT
chr1	41931978	ATGTATCAAGGACTGGGCACATACTATTTAAATTAGTTTTCTGTTCTTTCTGAACACAGTTTATATATGCTACTTTATTTTGAAATGAAATGTGCCTAAGGCTAAGTTCAAGTCAAAGGAGTGTGAGTGGAAGAGGTATTTAGGTCAGACCATGTAAACCTCTCACACACATTCACACTCTCTTTACATTTCCAACAGCTTTTTACAGATGTGCTGTGCTGTGCTAAGTCGCTTCAGGCGTGTCCATTCTGCTCCCCATGGGATCCTTAGGCCACCAGCCTCCTCTGTCCATTGGATTCTC
chr1	41996867	AATAAGGGATCTGTAAAAAAATTAAAAAAAAAGAATGTATAAAGTATTATGGCAGCAAAAAAGGGGGGGATGGGATTTAATCTGCCTGTTTGAAAATGGAAAAGCTCCAGAGATTATAATATTTAACTGCATGTTGAATAGTGATTAGCACTTTACCATACTGTAAAGTTAGTGATGGGTGATTACTGAGACCGAAGTACGGAGTTATAAAGAAATTATTAGTCATTACGTCATGTTCTTCTCTCTGTGGCCCTATGGACTGTAGCCTACCAGGCTCCTCTGTCCGTGGGATTCTCCATGC
chr1	42024934	TATCTTAATGAAAATTAATATTCAGGTCTATAAGTATAAATAAAATAATGTCAATTTCCCTTTTGCTTCTCTCACACTCCCTTTCCCCCACTCCAACACACCTGATTAGCTGAATTTAAGGAGTATTAAAATTTACTTTCATTACTCACTCGAGTTCAAAGTTTGGCCTTCTCTTACTAGACATGTGAAATTGATCAGTTTACTTAAATCAGATTGACAGGTGAAATATTAAAACCTCACATATGCAGATGATACCATCCTTATGACAGAAAGTAAAGAAGAACTAAAGAGCCTCTTGATG
chr1	42062340	TGACAGGCTGATATGTCCAGCCACAACCCACAGGAGATTAGTTCACATCTTCCAGGACATAAGTCCACCACTAGTACAATAATAGAACACCCTGGAGGAACTTCAAGACTACCTATCTTGAAGCAGATGGATGTTCCCAGGAGCCATAGACATTTGAGCAGTGGGCTAGAGATTAGCTATCACTAGTTCTCTCAGCCAGATGCCTTTGTGCTATTAACAAACATTACAACCATCTGTGATAACCTTGGGCCCAATCAGCAGCTGTGTGCCTCACCTGGGCTGATAGAGTTCTTTCCTAAGT
chr1	42104487	CTGACAGGACTGAGTAATTTTCACTTTCACTACATCTAAATAACTCATGAGAATAGATACAAACTCTTGTTATAATACACTGGTACTCCTATTGGAATCACAGCGTAAATAAATACACAATGTAATCCCACTGAATCTGCTTAAGTTAGTTCTTAAGTGAAAACACTTATTTTTGTTAAAGGCCATTCAAAAATCTGCATCCTCATAGAATTTGTTCTACAGAGCAGATATCAGGAAAAAGAAATTAAATTTTGATGAGTGGTACAAAACTCATATAAATATGGAAATATCTTTGCAAAAT
chr1	42136767	AAATGACAGCATGTATGATGCACTTAGAACAGTGAGACACATGATAAGCATTTTAGACATATGAACTCTAGAATGTGAGTTATATGTAAGCACACTTTTGTCTGTTTTGTTCATCACTTTAATCCTTAGTGCCCTGAAAAGGTCCTCCACATACAATGCATAGCAAAATTGCTGAATAAATCTGAGCTAGTAGTATTGGGAGACAGGTGTCATTTAGGAGAACTAGTTTAAGATAAGAGAGAAAAAGTATTCAGTGTGTCAACTGAAAAAAAATGCACAAAGTGAGAATTCTGACTCAAGT
chr1	42184604	GTGCTTCTGGAGTTTTCTTTCTACAACATCCCTAGCCTATTTTGATGTACCTAACCAAAGTGTGTACTGGAAGCCTTTTGATATTTCTAATTTTGAGGTAAAAGTTATCTGGACAGTGTATTAATTTGCATTTCTTTATAGGAAACTTTAGTATTAGATACTGGCAGCAATGTTGTAGAACCCTGGATCTGCTGCTTTTGCCACCACCATTGAAATTAATTCTGTCCATTCTTGTTATCATTACTCACTCCAGGTTAAACCTCCTGGGATGGAACATTCCAGTGAATAATCTTAAGTTGTT
chr1	42218784	TAATCCTATGTTTACTTAAAGCAATCAGTGTTTGATTTATTTTTAGAAATTAAATATTGATTCTAACTCTCTGTGAGGGTAAAAACCCATAGTATCTGAAAGTTAAAATGGGATTTTTGCCAATCAAACACATGCAGTTATGTCAAAACACTTGTTAATATGGTAACCTAAATGCCAGTAGTAAAATAGGATTTAGGCAGGTTGATATTGAAGTAGACTACTGCTGTTTATAGATAGGTGGATATTAATAAATATAGATCCCTACATGCTTATGTATCTGTGCCTTTAATTCAAATTATTC
chr1	42263029	TTAATTTTCTATGTTGCTTCTTGTGGTCCATACGGCTATCTAGCAGCAGAAATATCTATGGTAGTTGGCTTAGGACGACCAATGAATTAGGAATTAAGAATTTTCAAGACATTGTTTTTTTCTCTATAAACTTTATAGTACAGAAAGGCAGTCTAGAATTTGGGCTACCAGAAGTAAATAGGAGAAACTAGGACGTGGGAAAGGATGGAGATTTATGAGAAAGGACACAAGTTCTGCAAGGATAAAATTATCAGTCTTAAGTTTCCGAGACACTAAAGTTTCAGGTAACTGGATTCCTGTT
chr1	42293050	AACATATGCAGTATTTATATAATGTTGCTAATTATGTATTACTGAAAAGACTCCAGGTCAGTGAGTTAGCAAAGTGACTTTAAAAGGACATTTTTTTCTTTCTAGGACTAATCGCAAAACCTATATTTTGGATTTTATAGACTTTGAAATCGCAGTGAATTTCCACTCAGAATATTGCAGTGGAAGTGAGAGTTGCTCGGTCATGCTCAACTCTTTGTGACTCCATGAACTGTACAGCCCATGGAATTCTCCAGGCCAGAACAGTGGAGTGGTTAGCCTTTCCCTTCTCCAGGGGATCTTC
chr1	42336213	TTACACTTGGAAAGAAGTTGATTATACTCACAGGTTCTTGGAAGGAGGTTGTCAATGCCACAGAGGGCCACAGGCAAAGGAATGGGTCTTGGTCAAATGACAGAAGACAGGCATGATAGGAAAACCTGAGCCAGAGCCTTTATTAGAGTTTCTGTGGGAAATGCAAGGTAGAACAGAGTAAGCAATTAAGGATTGGCGAGTCTCCTACAGGCTTTGGGCTACAGAGTGGTCTCTGGTGGCCTGGTACCTGATCTTGGGATGATTTAAGATAGAAGAAATACTGGTTTGGTGTGTGAGGGTT
chr1	42371698	AATATGGGTTTGGCAAATTGAATTATTGGCCCTAGTTCTTCACTTTTTGTATTCATTCTCTTTCCCTTGTAACTTTTCAGTTCTTTTCAGTAAATGGCAAGTATTTTTCCTGACTTGCTAATTTTGGCCTCAATTTTATGACTTAATTTGAGCAGTAGGATAAGAGCCTAAGTTAAATGCAAGTTTGGATCCTACCTCTCAAGAGACCTAGCTTTGTTTTTGTTTATTCTGTTGTATCTCTGCCAGCATGATGGGAAGAGCTTTATTATTATTCAATGGAGAAGACTGAGCCCAGACTGTA
chr1	42428019	CTCAAGAGGCTGTTAATCTAGTTGAGAAGGTAAAGTATAGCAAAAATTATATGAAAGCATAGTAATAACCATAAAGAGATAGTCATAGGATAATTGGGTAAAGAAAAGACAGATACTAGTTCAGCCTTAGTCCTTAGGGAGTGGGGAGACAAAAGGAGATGAAAATTCCCAGAGAATGTATTCTTGGCTATGTTTTGAAGGTTGAATGGAAATTACACATGCATATAATATAGGATGAGTATTCCAGGAAGATAGAGTGATACATAAAACATTTTGTAGTTGTGATGTATCCTAGTATGTT
chr1	42458860	TAGAATATCCTAAGTACTGAATTATGTCCCTTATTTTGTGTCACAAATGTCAAATATCAAACTTTGTATATAATAGCTAAAATAAATGTTTTTTAGTAGTTAGTGAGTTATTAAAGTTTATGCTAAGAAATACTGTCCAGTATTTTAATCGCACAGCAGATAAATCAGAAGAATGCAAAGAGCAAATATATCGAAAAGAAAAATTTCAAAGTAGGCTCTGGGTATTAAATATTTGTGGGTGTGAATAATGATGTAGATGTGAATAATATCATTAAAAATGCTACATTTCCTGTTTTGTCAA
chr1	42499212	ATTAGAAAGTTCAACTGGATCTAAAATTTACAGGCTTGCATAAATTGAGTGATTTTTCTAAATTTCATGCTGCTCATAACTGAAAAAGCCGTTTTGAAGACAGGTATGTTCTTAAAGTCAGCATTGGGCTACCATCTGATATCCTTCTGGGTTCTGGGCACAGGCCATATGACTCAAATATCTAGTTTTTCAAGTTTTTAAATGTCATCTAGGTATTACCTTTCACTCTCTCCTGAATTTAGGAAAATAGCAGAAGTACTTATTTTATATACAATTTCTTACAAAATACAAAAGATGAGGT
chr1	42541107	AGAAGTCTGAGGTCCAAGCTCTAGTAGGGGCATCTTGAGGGTTTGTTGGAGAATGGACATAACTTCTGTAGTGAATAGTGGTAGTGATTTACTGATAATTGAGCTGGAAGATAGTGGAACATATATTGACCATAAGAGTCATATCCTCTTTTTCAATAAATACTTGATATTCCTATTGCGAGTTCTGTCCTAGGTGTGAAGACAAGTTGTAAACAAGAATGATGTTTCTTACTCGTAATAATGGCAATAAAATTAAACTAAAAAATAAGCAAAATAAATTCAAGTTGTAGTAATATTATGA
chr1	42579225	CAGTCTGAAGCACAAGAGACCATGCTGCTTGCCAAGAAGTCTGTTATCAAAATAACTAACTATAAGGCTGTTCTAGGACAGAAGGAGAAAATGTTCACAAGGTTCAAGAAACAAAAGACTGTAAAAGTTACTAAGAAAGTACTTGTCAAGGTAGAAGGACAGAGAACAAGAAAAGACAGAGAAATAAAGAGAGGATCTAATATATGGGTGCATAGACAAATGTAATTCCACAGTCATAGCATTTTCACTTTCATGTTTCTCATGTGTTTAAATCAATAGAAAGATTTTATTTTAATTACTG
chr1	42618284	GTTGCAAGGAGTGGGACACAGCTGAGTTACTGAACTGAACTGAACTGAACTGAACAGAAGGAGGCACTGTTAGTTTCTGAGAAACAAAACCCTAATGTAGAACAGTACACAAATGTTTCAGCAGCCATTCATAATGCCATTGAGTGCTACCATGTCATCTATGATGAGAAAAAAAAGAGCTAGTCCCCAAATATCACTGAATTGTTTTTTTTCAAGAGGGTAGATGGAACTGAATCCAGCAAGAAGCCAGAACTTGTGCCATCAACATCAGGTGTACTTGCCCTCTGTCTCCTGTTGCTGA
chr1	42663277	AATCCAGAAGCTTCAGGTATCTCTCCATCTGTCAGCTGATTTGCAGAGAAAATTACTGTTAATGAAAATGGCAGTGCACACAAGGTGATCTTTAGAAGTTACCCACTATTCTCAAAATGACATTGCTTTCCATGGCAAATAAGAAACTGTTATCTGGGTTTCATGTCCTCAAACAATTGCTATCAAAGCAGTAATAACTGATTTAAAAAGGAAAGAAATTGTTACAATATGACTCTGTCTCATTTATTAATGAAACATTTTTCTGTTGGCCAAAAAAGTTACTGGAAGAGGTATTATGCTA
chr1	42701726	AAGAATTGATATTTAAACTGCCATCAGAAGGATGAGGATAAGCCAGAATGTGAACAGTTTTCCAAAAACAAGAAAGAGCAGATGGCTCTGAGCTGAGAAAAGAGTTTTCCACATCTTGACAGAGGACGTTTGTAGCTGGACTATAGTGAAGGAGGGAGCAAAGCTTAGTGATGTAATGATGAAATTCGGAGTTCCTAGGAGCCAGAGCGTGCAAGTGAGAAGTTTGGATTGTATTTTAAGTTATTTCTGGAAGACACTGAAAGTTTTCAAACAGTAATTGAAAGTGACTTACCTTTTTGAA
chr1	42740154	GAGTGTTCCCTGCCCAAATCTCTCTTTTTCATCTAAACTCACACACACACACATGCAGGTAAGCATATCCCAATAAATAAACCTTCATTTACACAGTATGCTCAATAGATGACTGAGAATTAGCAACATTTGATCTTTAGGAAAACACCTTGTGACCCACGGTGTAAATCTTGATTACATGCTAAAAATAGACATATTTGTGATAACCTACAATGTAATTTGATTGAGGGCAGGAGGAGAAGGGAGTAAAAGAGGATGAGGAGGTTGGATGGCATCACAGACTTAGTAGACATGAGTTTGT
chr1	42778710	TCATTACAATTTTATTTTAAACATATATCTCTATTGCTATGTGAGGAAGATTTTGCAGAGACAATAGGAATTACAAGTTACTGCAGACCTTTTTGTGGCCATGCTTATCTTCCCATGCTTGATGTGAGTCCTCTTGGGAGCATATCTGGTACATCTTGTGTCTCCAGCAACTATTTCTTTGCTGGACATAGTGCAATAATTCAATAAAAATTGAGAAATAAGTGATTAGATGAATGAATGATTTTTCACTCAAACTTCCACTTTATTTTTTCCTATGTTTATTATAATTGAAAAAAGAGTG
chr1	42814884	CAGGTTGAGAATTTTTAACTTTTATAAAGTCACATTTTTGCTTGCAAAATGACTAGAAGGAGGCCTACTCCATTCTTTTCCAAATTAACCTAAGTTGCATGGCCAAACAGAGCACCAAGTGGAAACATACCAAGGAGATTTGGGTTATCTGATTACTGTTAGTACATTCTTCTTTCTTCTGTCATGTTCTGTACTGCAACTCAAAATGCCTTTTGAATCCTTTTCAATTGTTGACAGCTAATTTCTGTCCATTAGAGCCCTACTTCTCACTGTTTGTATTTATCCATCTTAGGAACTGCAA
chr1	42846424	ATAGTCCTACTTTATAAATATTCCTATTAAATTTCATTAGGTGTATACAGGTGCATTTTCCTAAATTCTCCAGGCCCTTCTTCATCTCAGTTAGATGAGCCAATAGACTTGTCCTTTCCAATGTTATCCCCAAGTTGTTGTGCCTTAAAATTTAGCTGTGTGAACTCAGAGCTCCCTCTGCAGCAATGACTTAGTACACTTTCTAATTTTTTCTTTATTGGGATAGATAATTGTGTTTGTATTGTTGGAATTCTGTATCTTATAGGTACTGATCGCTCATTCTTCATAAAATCTCTGATCA
chr1	42901712	TTTCTTCCCCACGTTATAGTTCTATGATCATTAGGTAGTCAGATTCCTTCTATCTCATTTTTCCACTCCCCTCCTTGAGATTTCAACCTCGTAGGCCAAGATGTTGCCCTTGTTCTATCTATCCTGTCTACCCTCTCTAGCCAGCAGGAGGGAGAACACAGCTTGCTGGTCACATTGGGAACACTGCATGAAAGTTGTGCCTAGGACAGCTGCAAGAGAGTCTGGGGACATGTAGTTCTTACCTTGGTGATCATGTTATCCCTGTTAATCATACCTTTTAATTTTCTGTATTTTCTGATAT
chr1	42938666	TCTTTAGCCAGAACTTTCACCCTACAGCTGGACTCAGTGCCTTTGTCACCAATGATAAATGTTGAACTTGACTGTTCCCTAAAGTCATTTGATTTTGGTATCATAACACTGTAAACAAATAAATACTGTCCCTATGATAGCATTCTACCTGTATTATAGTAGCTAACATTATGCAGGGGTACTGAAGAAGGAATAGTGAGATCTTACCAGGTATGTAAGGCATGTTTCCATAGGGGCCAGAAGGCCTTCCAGGAGAGGGAAATATCATTAAGGTGTGGAGACATGAGATTGTAGGTCAAGT
chr1	42974342	TTGATAAAGTAGAGAATCCAATATTACAACAGAGTTTCAAACCTGGGTTATTAGATGCATGGTGATATCTTAGCCAAAACAGGAATAGAAGAGGAAAAGAAAGTTCAAGAGAAATTTTTTAACTTTGTTATTTGAATTCACTGAGAACACGATTCATTTGGGACACGATCTGATACTCATCAGGCAACAGTGTTAAGAAAACAGTCTTCCAATTTTAGTTCTTGTGAATGAAAATAATTATTTAATATATAATGTTCAAATTTATGTCATCTGCATCCTTTGAAAGCCTTCAGTTCAGTTC
chr1	43024643	CTGCAGTTTTAGCAGACACACCGTCTTCATGGTTCTTATACACACTAAGGTTTGAAAACACATCCTATTTCTCCTATTCCAGTCAGGTAGCAAGATTCGTATTAAACATAAACTGTGTGCAGATTGGTTTTATTTAGGTTATTATTACTCAGTGCATCTACTTTTCAACATATTGTGGAACCTTCATAAAGGTTCAGTAACTGTAAGGCAAACTCTCAATTATTCAGGTGTGAATTAACTAGCTGATGGATTATCCAAGCTCTTAGCTTCTTCTACCTTCTTCTTAATGTGTTGTGGCTAT
chr1	43059098	GTTTTCTATTAGCACTAAATACTAAATTCAGTTTTAGAGCCACATTCCGGTGTTCTGTCTCTAGAACAAGTACCAACCAGCCAGTATCTCACCTTAAGCTTTTCCAGGAATGGATTCAAAACAAGTGCCTTGTATTTCCCCAAACTCCAACGGCAAAAAAAAATTCTCCCAGCATTCTTATCAAGGTTCCTCACTAGATTTGACATGAGGGAGTGCCCCAACACTCCAACTATGATACATTCTCCCAAAATAGTTACTTCCATCCAGGTCTCTTCAGTGATCTGAGTGCTAGGCAACAGGC
chr1	43109877	GTACATATAAGTCAACTGTTGAACTTTCAAGCACTTGATTTCCAGTGATGTATGAACCATGAATGTAGGGAAAAGCTCAAAGCAATATCATCTGCTTTAGAGAACTTCAAGTAAACATTATAAGGCTAAATGGTACTACCTCCCTCCATCCGATTAATAAAACACCTATAATGCTGTCTTCTGAGGGCAATAACTTTCAACAATTTGATATAAATGCTTCCACTCATTTCTTAAAACATCTTGCTAAGTGCTGCCTAGGCTGTCCATAATTCCCACTTGTTAAATTGTTTATAAACCAAGT
chr1	43140220	GAAACTTCTTATTTCAAGTTGCTGCATCCTCACATCCTTCAAGGTATGGTCTTGCCTTTTTGGTATGGAGTAAACAATACTGAAGGAGCTGTAAGATGGCAAGTTTCTAGATAGAGATGAGACTAGTATTTAGAGAACTTTGAAAATGGTAGTTTGGAGAGTAATAGGAAATGTTTAGAACACAGGTATATAGTGGTTACTGCCGTAGCAGTCCCTGTCACAGTTGAGGGCTGCCAAAAGGGGTATGTATCTCTCTTCTCCCACCACAGTTTAATGTTTTGAGGGATTGGGATGGTGGTTT
chr1	43198543	AATTTAGAGAATTTTTGTGAAGCCCCGTTCAACAGATACTGCTAAACTGTGAAATTCAGAGGATACCTGCCTTCTAATTTTCCTTGCTTTGAGAAAATAATCTCTCAATTTTGTTTCTTTGCTGTATCACACATGATAGTGAGGCAAGAATGGCATTTATCAAAAGCCGCCTGTGCACTCCTTTGGGCTGGGTACTTTTACTTGTATCGTCTTTTTAAACGTCGCCCTCAGCCTGGAATGTTGGTATGCTTATCACTATTCTGACAACTGAGGAAACTGAGGATAAGAGAATTCCCAGAGG
chr1	43214102	TTCTGATAGCTGTTCCACATTCATGGAGTCTGGGCCCAGTTACTTTCTTTTTAAATGACTTGGGACAGTCAGTCAAGGAGAAAGCTTGTCAGGGATTCCCGGGTACATTAGCCTGGTCAGTGGAAGGATCAGAAAGTCAACTGAATCCTTCGTTACTGATAATCCTTCATTACTCTTAAACATGACATGAGGTCCAGAGGCCTTAAATATGGTAAAGGTAAAGCTGCTTTCAATTTTTATTCCTGGCTTGTCCACCACAGTTAACAATATAAATATTTTTGAAAGAAAAAAAAAATCAGAA
chr1	43258282	ATGTATTTCAAGGGTTCCTTCAGCAGTAATGTAGTAAATGATTTAGTGCAGTTACTCCTGTGACAGTCATGGACATACATATTTTTCAAATTACAGAAATTCTATTTATATACTAAAAATGTCTACTTTGACGTGGACCCTATCATGGTTCGGATCAATGTTGTTAAAACCCTTGATAGTTGCAGACAGCATACAGAAAAACTCATTATCATAAAGGGGTATCTGCATGAATTAATACTTTCTGTAAAACTGTTAAGCCTGTGTCTAACAAATATTTGTGTCTGCCCTTGGACTGAATGCT
chr1	43301059	ATGTGCTTTCAAGTTACAGTTTATATACTCTCTGGAGTGAAAGATTACAGCCTTGGCTCCATGTTGACACTGAGCTAACCAATACAATTTAACATTTGCCTTGTCTTTAAAGTTAGGAAAAGACCATTTGACAGACTTTATTCTACCTCAGAGACTTTCTATATGGATAAAAAGTGAGTGAAAAAATATATAAAGTGCATATCTTCTCTTTACCATCTTGAAAACTTCTGCAGTTGATGACTAGGGAAATTATTTCATCCCCATTTGTTTGAGCTCATATTCAAGCCTGTATAGTTTTGAA
chr1	43338104	AGAGAGCCTCCTCACTGGGTGCTGGCCCTCTCAGGGCTTAAACGAATCACAACTTTGATATGAAAAAATTAAAATAAAGGATCACAGATACACCTCACTCCACACTTAAAAGCTGCCACCACTGGCATTCACTTTTTAAAAACAGGTGACTGTAAACTCTGACACTGGAAGGCTGCTCATTCTTTTCACTTCTCTAAAAGCCTCACTGAGTTCTTTCCATCCCACTATTCATTCCTCTAAATCTTCCATCAGACAGCGGGAAGCCCATGTTCTGAGGGAAAGCCAAGCTTCAGATATTACT
chr1	43380685	ACATTTTCCCTGTGGGCCAAGGCAGAAAGAAAATATAAAGTGATGTAAGGGAGAGAAACGTAGGCTGGATATCCCAATACTGCTCTTTGGACAGAAAGTAGCAACTATTCTTTCACAGATGTGGTGCCCGCGTCCACTGCATAGATGTTCTAGTTACTGGTATACTGGTAAAATGAATGGCTTCTAAGTATTATTTTCCAGGTATATGGCATATCCTCCATTACGCATTTTTCTTTATGAATGAATACATGTCTGAAAGTTTTAGTTGCCTTCCTCTGCCAGGAAATATCTGTCTATTTCT
chr1	43414212	TATCTCCCTTCTTATCTGCACATCCACCAAACAAACTGGGCAAACCCCTACTGTTTAAGTCACAGATGATATTTTAAGCAATCTCAAATTGTTTCAAAATTAGATACATTATACTACTAAAACATACTAGATGTTATAAGCAGCCTGAAAAAAACATACAGCCTGGTTGGATAGCCTCACATTTCCTGAATATTGCTTGCCTAATTGCCTCAGGGAAGACAGAAAGTGTTTAAACAGGACAAGACTTCATAACATCATAGATCTGAGTGTGGAAGCCAAGTCTGGAAGGGAAGTATGGGAG
chr1	43451041	TCCCAAGGTTTGGAAGACTCCCTGGAGGAGGCTATGGCAACCACTTCAGTATTCTTTCCTGGAGAATCCCTCTGGATAGAGGAGCCTGGCAGGCTACAGTCCATAGGGCCTCAAAGAGTTGGACATGACTGAGTTATTAAGCATACACATGCATGTTCTCTGAACCATTATGGATACAAAGCTACACCTTTGCAGAATGAAGACTTGAATTCATGCTATTACATATAGAGTCTGTTTGCTTAACCACTATGCTATGCTACTTACTAAATAGCAAAGAGGACTCATAGTCTCATAGGCTGTA
chr1	43494688	TCATTTAGAAACACTGTGCTCCATCTTTATCTAGACACTAAGCTTTTGCGAATTAACCATTTTCCTGAGACTTAAAAAATTCCTGATAGTAATTGACAGTTTCCTAGAAACAGCTCAGAGACTGGCAGATAGGGTTAGGCACTTAGTTCCGTACCCCAGTTCACTGCTCTGGCCCTGCCAGTAATAAAGTGTCACTGTTCTCTTCCATGCACAGTAACTACAGTAGATGGATAAAAGTCTACTTCTTGACAGAATATATTCCTGAGGAGAAATGCATTGTTTAGTGATAAAACGTTAGGAT
chr1	43548042	ATTCTGACTGTGCTTATCTCTTATACACTAGTTCTCTTTACAATTTTAAAAAAGAAGTCTGTTCAAGGTATAAGGAAAGCCTTCTCCACCTGTGGAGCCCACCTCCTCTCTGTCTCTTTATACTATGGGCCTCTTCTCTTCATGTATATTTGTCCTGGATCCACACAATCAGATGATCACGATATGATGGACTCTCTCTTTTACACTGTCATAATCCCTTTGTTAAATCCAATTATATATAGCCTGAGAAATAAGAAAGTCATAGACTCACTGATGAAAATTTTAGAGAGGAATATTTAGG
chr1	43568012	GTGCCACTGCCTTCTCCACTCAGTCTACTAACTCCAAACTAATCAGGTCTGGAACCACCCTCACAGACACACATCCATAGGTAATATTTTCAAGATATCTGGATATCCCATGGCCCAGAGAAGCTGATACATAAAGTGAGCCATCACAAGTTTTTGTTATCAATTTGACACCTATACATAATTCCTTACTGTTTTTAATCTTCAAATAAAGACAACAAGGTCATAATTCTGCCTAACATGATACAACTATGCTGTATACAACTGAAAATGCACTAAGCCTTTCCCCAGATGAGAAGGTAAA
chr1	43610373	CTTTCATTGTGTATGACTTCTACAGTCCTTTTTGTGTCTGTAATCTATTGATAGACTTGAGAAGCTTCATAAACTAAGAAAGCTAGGAGATTAGATTGAAGATGTATGTTGTATGGCTTAAAAGAAGAAGAATGAAGGGGTAGGATAGAATAAATGGATGAATATTCTTTGAATTTTTAAAACGTAAACCTAGTAAGAAACTAGAAACGTAAAGGTTATCAGATTATCGGGATGTGTGGTGGACAATGAGGAAATCTAAATGCATCTCATCAAAGTTCGAATAATGTTAAGATATGATATC
chr1	43665153	TAGGCAGTGAGAGTATATTTACTAACAATACAAATTTATAAGGTAAAATTAAAATGAAAGTTCCTATTCCATAGAAAAATAAACTTGGAATTTTGAATAAAAGAAAAGATTCTCAGTGCTGACAACTTCTAATAAAAATCAGATTTAAGATAATATTTAAGCCCTACCTCTAGCTTTTCCCCTTATTTCATCTGAGCCTTCCTCTGATACTTCCTCTCTCCCTCTTCATTGCCTTATCTTTCCTACACTTAACATTGATGTTCCTTCCCTTCTCTTTCTGCTTCCTGTTTCCTTTGCACTG
chr1	43708315	TATCATCCACAGTGACCCCCAAGATGCTAGTCAATTTTTTTGCCAGGAGTAAAATGATATCTCTCTCTGAATGCATGTTACAATTTCTTTCCTTTGCATTTGGTGGAACCACGGAATGCTTTTTACTTGCAACAATGGCATATGATCGCTGTGTGGCCATATGCAAACCATTACTGTATCCAGTGATTATGACCAACAAACTATGCATCCAGCTGTTAGTCTCATCATTTGTAGCAGGGCTTATTCATCCCATGATTCATGTAGGTGCTTTATTCAGGTTAACCTTCTGTAAGTCTAACAT
chr1	43737488	TTTTTTTTTTTTACATTACCAAACATTTAATTTAAAAAATATCTTGCCATGAATTTCCTAGTCCTAAAACTTTTAGTGCATACGTACTGCCCAAGAAATAAAGTTCAAGATCCTTCAAATGGCATTAAAATCACTCTATAATGCAAACTTATTTCCCCTAAACCCTCATCCAAGTCCCAGATGCAGAATGTTTCTAACACACACAAGTATCCTCACAAATTTAGCTCATTATAAAATGTCTGTCCTTTCTTCTGAGTCTTTTAATTCCTGCACATTTTTTGAACTGAAATACTTACATTTT
chr1	43781297	GCACTGGCAGGCAGATTCTTTACCACTGTACAACCTGGAAAGCCCCTAACTTTGCAATAATCTATATTTAAAGTAACGAAGTTTGATCTAGATGCAATTCCAAGAATGGGGAAAAAAGGAGTGAGGAGGAATAAACACACACTCACACAGACACATATACGTTTTGTAGAATAATTAATAACAAATTATAACAAGTTGGCTACAGTAGATTCAGATCTACTTTAACCTGAAGTGTGATTAAGATCCTTTGCCTTTTTGAAGGCATCAATCATATTATATATTATGGAACACAGAATAGCAA
chr1	43815718	AACATTTGATGTTTCTCCCTCTGAATGTCATAAGTCATGCATATAATATCTGGCACAGTAAATGTCCATTTGCCATCAACAGGTAAACCAGCCTAGAGAGGAAGTCAAAATAGAAAAGGGGGCATAGTCAAAAAAATCACACAGAAATAGACTCAGAGTCACTGGAATAAACCTTACCTCTGGTTGCATAATCAAACAGAAATCCTTACTGATTAAGCCTGATTAGAAAAGATGCCTTATTTACAACAGAATAAATACTACCTGATATATTCATGCCTCTTGCCTTATCTCCCATTTTTGT
chr1	43857680	TAAGCTCCAGACTAGAAAATACTGAAGATCCTCTTGGATGAAGAAATTACATTCATTGAAAATCATTTATGTTTCACTGAAGGTGAAACTTTGTCTTGAGGTTTTGTTGGTGGTACTAAATCATATTTATAAAAGGCTTAAGCTCTCAATAAGAACAGCCATTGTTTTTGTTGCTGAGCGCTTTTGTAGTTGGAAGTCCTCACAACATTTTAGAAGAGAACAGCAAGAAATATTTGTTGGCTACTGTGGTTTGATGATGCAAGGAGGCATTCAAGCCCTTAGGAATTCAAGGTCCTTCACT
chr1	43900490	TACTGCAAATGGGATAGTTATGATAATAAAATTGGATTCTGCTGCCCCTAAACTGATCCTGAAAGAAGTATTAATCCCACGTGTTTGAACCCTTTCTAGTTATTTTTTAGATAATTTCCTATCGTTTGTATCTTTGAATATGCCTTTAAGCCTTGAGCAAGAAAAATGCCACTCCTCAACTTATTGTAAGTGTTCATGAAAAACACCCATGAATTGCCCTATGGTGTGTATCCCTGAAATCCACTGCCACCCTCAGTACTTAAAATGAACCGTCCAAACCAAACTGTATTGCATGTGGTAG
chr1	43933924	CAAAAGAAGAGTGCCTTAACATAATGGCATAACTACAAAAGTGTAGTGTAATACAGTTGCAAACTTAAGGGCTTTAATATCAGAAAATTTGCATTAGAAACCATAAAATCAGAAAATTTGAGTTAGAAACCATAACAACAGACCACTAGTGACATCAGTATGAACTTGGACAAGCTATCGACATTCTCTGCCTCAAGTTTTTACCTGTTGAATGAGGATAACACTGTTTTCCATGGAGTTGTTGAGATAGGTCACACAAATAATGTCTATTTTGTTTTTATATTATTTATTGATCCTATAT
chr1	43974713	AAGCTCTGAAGAGTCACACACAACGATACATTCAACGTATTCCAAAATAATGCTTAATAACGTGTAGGAAGATACCATTCCTTATAAACTTCAATATATTATGAATAAAATACATTCATTTTATTTCTTGAACAAAGAAGTCTCAGAAACTCTGCTGTGATTCTCTCTTAGGAGCAAAGGTAAGACTTGCAGAATCTCTAATTTTAAAAGAGGGTCATTTCAATTAGTGCATCTCCTAAGAAATATGTTTATAAAATGCCTACACGCTTCTTACATTAGTTAAGTCTGCTCTAATTATAGA
chr1	44024444	TACAGTGGCTTCTCTTATTGCAGAGTACAGGCTCCAGGCACATGGGCTTAGTTGCCCTGAAGTATGTGGGATCTTCCTGGACTAGGGATCAAACCAGTTTCCTTTGCATTGGTGGGTGGATTCTTAACCACTGGACCACCAGAGAAGTCCCAAGATTGACTCTTGAACGTCACTTACTTTATGCTGGACTTCTGCCAGTTGTCCACATAAATACTGGTTATAGTGCTAGCATATAGGGTTCATAAACCTGACCCTTAAAGAGGCCTAATGGCCAAATGCTAGGCACCAGTGTGTTAAAACC
chr1	44051022	ATGATCTCTAGGTGCTGATATTGGCACCCTGAATTTCTTGCCCAGGTGTCCATCTTTCCTTCTCAGAGCTCTCTGTAATCATCATTACATTAATGTTCACCTTGTTGTGCTTTACAGAGAGGTCAGAAGTTTTTTAAATTTTTATTAATTAATTTATTTATAACTGTGCTGGGTCTTCGGTGCTGTGTGGCTTTCCCTAGTTGCCACGAATGGGGGCTTCTCTTTCTTGCTGCGCGGTAGCTTCTTTGTTGAGGAGACAGGCTCTAGGGTGCAGGCTCAGTAGTTGTGGGGTCTGGGCTTA
chr1	44107742	GCATAATTTAGCAGCTGGGCCACCTCATGAAGGATCCATCCTTTCTGTCTTCTTGTTCTGCCATCTCCAGATGCTAACTCCATGGCTCATTCCTGGAAGAAAGACAGAACACTCACTTTTTTTGTTTACCTTCTGAAGAGATAAGGAAAATTTTCCAAAAGCATGCCTGTTCTTGACCTCCTCAACCACAGCGGTTACCATGGTTGGTTCAAGCCAATCCCGATTTACACCCCTGGGGCTGGAAATAGTCCAATCTCCCTTAAAGTTTATGGCCCATCGAATTCTCAAAATACTTGGGTTT
chr1	44140681	GCACAGGCTCCAGGGCCCGTGGGCTTCAGTAGTTGCAGCTCCTGGTCTTTAGAGCACAGGCTCAACAGTTGAGACTCATGGGCTTAGTTGCTCCTCGACATGTGGGATCTTTATGGATCAGGGATCCAACCCGTATCTCCTGCATTGGCAAGCAGATTCTTCACCACTGAAATACCAGGGAAGCCCAGAAATTGGTTATTGCCTAAATCAGCAAAGTTATAGTAGAGGTGAAAACTTCCATAGTTAATTTTACCAGGAAATGAATTGACTCCCTTTGCGTAGAGGATTAATTTAGCTTGCA
chr1	44166748	GGATTTTTTTTTTTTTTTTTGGCCAATTATTTCTCAAGAAACCCAGAACCATACTTTTTTTTTTTTTTTTACCCACTGGATGATCATGCAATTTATTTCTTGCTTTTTACCAAAAACTTAAGATGGTTTCTAAAATAATGCATAACATGTGAAGACATATATTACAGAGGGGTGAGGAAGACGGAATAAAGTGGACAGGGAGGCCTGGGCCCGAGAAGATCTGTGCTCTTCCTTGCTTTACTCTCTCTGCCAGCAGAGGGTGTGGCCTTTGTGCCGTGGCTGTGCCCAGTTGACTCTTCCC
chr1	44217422	GGTCCAGACCAGGCTGCCTTTCTATGAGTCTCCCAGTGCTCCCCCACGCCAAGCCCCTGTGAGACAACTCACTATTCTGCCTACATTCCACATCTCCGTGCCTTCTCCCAAGCCATGCCCTCAGTCTGGGCCATTCGCTCTTCTTCTATCCAGCTAAAATCAACTCCTCCTTTAAGGGAAAACTTGTCAAACATGAGGATTACTCTTTTCCGAAAAAAAGGTTTCAGGTAACTCTCAAGATTCTTGCATCTGTGTTCCTCTGCACTTCACATACAACTCATCAACCCAAAGTATAGTGGTC
chr1	44312841	GAATTCTGGGTAGCCTCAAAGAGCATGTCTTGTGAGTCATCTACATTCTCATTTCTTTGAACTTTGTCTATCCTAAGGGAGATGAAGCAATTACATAGACATAATGTGTTACTCTTTCCCTACAATGCAACCCACATTCTTCCTCCATACCTTCATCATCATCCGTGGTATTTGTGTTCAGTGCTGTCATGCAACCTAGTTGCCAACGATTATTGAAGAGAAAACCGAAAGGTTATGCATTTAGGAGATAAAGCAAGGTTAACTTTTGCAACATGTTCTAGGAAGCAAGGTTAACATGCTC
chr1	44320832	AATTGGAATGTGTTTGGGGCAAACCTTTTCATTACTCTCTCAACACTCAACATTCTCAGTATCTCAGAATATACATCTACTATCCAGACTTATCTTTTCTTCACTCTATTGTTGCCATGATTACACAAGATATTTATGGATAGATAGGAACTCCCTGGCAGTACAGTGGTTAGGGCTTTGTGCCTCTACTGCCAGGGGCATGAGTTTAATCCCCAGTTGGGGAACTATAATCCCACAAATGTCACAGTGCAACCAAACACACACACACACACATACACAAAAAGCCCATACCACATATGGA
chr1	44371296	TTCATACATTTCAGCTAATCTCTCTATCAAAGTTTCAAGGAGGAAAATATGTAGAAAGTGAAATAATTCATTTGCAGTTGAGGGGATGCATCCAAGAAAAGACAGGCATGGTAAATCATGCTTTTCCTCCATTTGCTCATTTCTCTTTCTAGAAAATCCTCGTGATTTATTTCATCCCTTAAGTGTTTCTTCAATGATTTTATCCACATGTGATTCCTCTGTATATTTCTTCATAATACTTTGTTTACATCTATTGTTTATACTAACCCCAAAGATGCAACCAAATTTGTCATTTCATATG
chr1	44423486	GCCTATCTCTTCTCCAGCGGATCTTCCCAACCCAGGGATCAAACTGGGGTCTCCTGAATTAAGCACCCCAAATGAGGAATTTTTGAGGGACATGTAATATTCTAATATGCACAGATGGTATAAGTAGTTTTCATTATACCTTTCATTACACGTTTTCTGTAGCATTTGGTACAGAACATGAGACATTAATTATCAGTGTCAATTTTATCAAGACACATCACTTCACACCATTTAGTGTCCCCCACTCCCTACACACCCAGATGTCTAAAAAATGTGGGTCTATAATTCAAATGTACAGTAA
chr1	44457008	TTCTGAGAAGTTGAATACATTCAACAGTTGGGTTTGGAAAAAATCTGAAGGCTTCTTTTTTGGGAGAAAAGTGGGAGAGGGAATTTTTTATTGGTTACTACAGGAGAGATTTGGGTTTTAGGTTTTATTTTCATACCAGAGTTGATTTGCGGAGCCGGAAATCAAATTAAACCTGGCATGTCTCTGTGGCTTCATTTGCTTTTCTTCCCGCCATGGGACAAGCTGGCACCAAAGCTTTGTTCTGAAACCCTGAAATTCAAGTCTTAGACAGTCAGTGCCAGTAGTGTGAGTTGAAATTGCT
chr1	44501615	AATCCCCAGTCTTCTTAGCTGGAGAATCCCAAGAAGAGAGAAACCTGGTGAGCTACAGTCCATGGGATTGCAAAGAGTCAGAAAGGACTGAGCAATTGAGCATGCGTGCATGCCCCAGGAGGTGAGAAGTGTAAGATCAAGGTGTCAGCAAGACTGATTTCTTCCGATGGCTGTGGGTGGGTGTGGGGATTTGTTCCTTGTCTCTCACCTGCTTCTGGAGGTTTGCTGGCATTGTGGCATTTCTTGGCTTGTAGCATCTCTGCCCAATCTTTACCTTCATTTTCACATCTTCTATGTGTGC
chr1	44527986	AGTTCTTGCCTGGAGAATCCCATGGACAAGGAGCCTGGGGGGCTACAGTCCATAGGGTTGCAAAAAGTCAGACACGACTGAAGCAACTTAACATGCACACACCCATGCACCTATGTGTCTGTGAACAGCTGGCTGCCACTCACTGAATACAGTCAGTTTGTATATTTAAAGACGGGCACGTGCACAGCTACACATGAAAGAATGAAATTAGCACATTTTCTAACACCATATGCAAAAATAAACTGAAAGTGGATTAAAGACCTAAATCTAAGGCTGGAAACCATACAAGACCTAGAAGGAA
chr1	44597076	CCTGGCAGGCTACAGTCCACGGGGTCACAAGAGTCGGACACGACTTAGAGACTAAATCACCACCAACACGTTCTATTTCCTGGAGAGACAGAATCCTTAGGAGTCTTGCAGGATCTTTGGGAATACTACATGGTATACCATTTATTCTACACTCCTTTCCTATTGTTTGAACTGAGTATACAAGTATGACAATGTATGTTGCTGTTTTGTTGTCCAGTCACTAAGTCATGTCCAACTCTTTGCAACTTCATTGACTGCAGGGTGCCTTCACTGTCTCTTGGAGTTTGCTTATATTCATATC
chr1	44616054	TTGTCATTGATATTCAGAAAGTCCAACCAAAAATATTTCCAAACAGCTGCAACTAGACTGGTAACTCTTCGTTTTGCATTCCAGAGCAATGGCGCCCAAGTGCCCCTTAACCATTGGAGACGCTGGCTGGAGAGAGTTGACACAGATTCCTGAAGCCACAGCCTCCCTTGAGCTTCTCCTTTCACTACTGGCTCATCAGTGCATTGGCAGAAGCAGACCCTGCATTGGATCCTGTGCTGGAAGTCCAGGCTTGGCGTGATTTGAAGTGGGGTGGGGGAGCGGTTCCCACCCACTCTCACTG
chr1	44660318	TCAAAAACAGGATCTTTGTTTTTCAGAAGTCAGTGCCAGTCAGCCTCGTTATACTTCCAGAGGAAGATAAAATCTGATCAGAGTTTATGTGTCAGGTGCTTTACAAATATTATGTCACTTAATCTTCCCCTTCAAGTCCTGTGAAGTAGTATACATAAATATCAACACTTACAGCAGAAGAAACTGAGACGCAGTTAAATAGTTACCAGAGCAGACAGATAACAGTGGGGGCAGGGCTTGAATGCAAGTGTAACTCCAAAGTCTTCCTGTTTTCCCTTCAGTGAAGTTGCTCAGTCGTGTC
chr1	44700178	GAACAGAGACCGATGGCTCCAGGCAGCAGCTTACCAAAATTGATATGAGTCTCAGGAATCCAGGTGGAAAAAAATGAAATTATGGGAGGAAGTTAAGGACAGGAACATAGAAAAGCCTATGCTTCTATATTCAATGAAGGATTCGTTTTCCTTTTACAAGAGGGCGAGTTTCCTGTTTAGCTTTATGGGAATATATTCTAGTATTTTCCTTATACTGAGACATGTCACTAAATCACATATGATATGATAGGCATCTATTCTGACTCAGAAGAAGAAACTATCATGGATAACAAGCTAGACA
chr1	44748527	TTCATGCCAACACTCCAGACTTGTCTTCTGGACCCCATATTCAAGGAAGCACTTGAGACTATGCAGAAGCTTCAACCTTTCCTGGACAAAGCAATCCAGGGTATGACCACTTGGCTTCCTTCTGTGTGGAGGAGGCACTGAAAAATTTTCAAACTCTAAAATCATGTTCCTCATCATTTATGCAAGACATACCACCACTTGTTAAGATCTTATGAGGGTAATACAATAATTCCCACTTCAGAGATGAAGAATCTGAGACGCAAAGATGTTAAATGTCTTGTCCCAAGTCACAAAGCTAGTA
chr1	44776902	GCCAGAACTTTTTAGAGTGCTATATTATTTCCCACTATAATTCATGTCATCACTAACACCTAGAGCATAAAAGATGCCTGCCTCTTGCTTGCCTTGGGTGTTAGTGAGGTTGTGGCAGCCACTGAAAGAGAACTCAAATTTTGGCAATAAAAGTCACTTTTTACTTGAGTTTTCTCCTCTTTCCTTCCAAGTCAATGTGTACTTGGTTAATGATTTTGATGCCATTTTGGACCAAATAGAATAAACGTAGAGCCAAATGTACAGATTATTTCATGGTATGTTTAGAATCAGCTCTACACTG
chr1	44820503	ATGTTTGGACCCCAACTAAGGTAGGTGCCTTGGAAATACTAAGGACAATTCCTTAGTGTCTTGAGTAGCAACTTAAAATAATGTAAGTGTATTTTCTCACTAGTTTCTCTGTTCTATGTCTCACGTCAAAATCAAGGTATTGGCCAACTGGGCTGGCTAAGCTTATCAGAAGACAAGCTTATTCTGGTTGTAGGCAGAATTCAGCTTTTTGCAGATTAAGACTGAGGTCCTCGCTTCTTTGCTAGCTGTCAGCCAAATACTGCCCTTAGCTTTTAGAAGCTCCTCTGTAGATCTGGTCAGT
chr1	44868392	GAAGGGAGCAAGCGGGAATGTGTCTCCCAACAGCATGTTTGAGAACAAGCAGTTTCTTCCCCAAAGCCATCTGTAGAACTCTCAAATTGTGTCTGAGGAAGAAAAGGGCAAGAAAGAGAGAGAGCAAAGTGAGTTACCGGAAAAAGCAGGCCTCTCTTTGGGAGTTGTGAGGGCAGCAAAAACACTGTCTACGAATTTGCTAGTCTTGGAAGCTGCATATTTGTGAATCTGACCACAGTCATGGTTCCTAAGGACCTGCTTCTGAAAAATGTGGCAAGGGTTTAACCTGAAATGTGGACTG
chr1	44901197	TCCCCAAGTATATTAAATTAGCTCCCTTTTCAGTAAAACTTTATCTGCAATTTTGAAAAATGTAAGGTAGGGAGAATTAGCAAGGGCCCTGTGAAAAAGTGTCAGTTCATTAAAAGGAAGATCATATAAGATGGTGGTTAACTAAATGTCACCAACCTCAATGACACTGTAAATAAGACTGAACCACTGGAATTTTTCTTCTGAATTCAGGTTTCCATGTCTTTATCCCAATCTGTATTTCTTAACAGCCCAATATTCTTGATAACTGTACCCTAATGATAATTACTATACTGAGCAATGT
chr1	44937647	GTTGGTCGCTGGTTACATCAGAGTTGATTTCTACTCAGCAAGCACGAAATGAATGCCTACTGCATGTTAGATATTGAGGGATACAGTGGTGAAGAGGACATTTATTGTTCCTGCATTTCAGGAGATTATGAATGGAAGGCAAAAGCAGACGAAAGAGATTAATTCTAGAGTAGTAAGTTCCACAACAGAGGATTTATCCTGGTCTTGGGAATCGTCAGAAGCTTCCCTGAAAAAAATAACATTTAGATGAATCTCAATGGAAAGTCAAAGATCACCTGATGAAGAAGTGGCATGAGGACTC
chr1	44972137	TGACCTGGAGGGGTGGGATGCAGGGGAGGAAGGGAATACATGTATACATATAGCTAATTCATATTGTTGTACAGCAGAAACCAACACAACATTGTAAAGCCATTGTCCTCCAATCAAAAATGTTTTTAAAAGAATTCATGAACAATTAGACTTTAAATTTCCCCACATACCAAGATTTATACATCTATCTGCCATTTAATTCACTTGGCTGATGAGAATTCATGGGCATGATACTTGATTTTCTATATACAGTTGGCAGCTGGCTGTTTTAGGATAATGCTTCAGGCATGATTATTGGCTA
chr1	45026571	GACTGAATGACCCGGAAGACACAGTGGTCAGGCCAACATGCAGACTGTCCCTCTTGATCCCACACCCCAAACACAAAGCATATCGTACTTTCCTCCCAAGCGGCATCGAGAAGGACCAAACTTTGCTTTTCTGTGTGTTTCTCCATGCCACCCCGATGTACACCTGGCATTCAGAGTAACACACCCAAAGCTCCCTCTCATGAGCAAGGATGGTTGTGGAGCTCCTGTCGTGCCTAGTACTTAGCTCACCCATGGAATTTACCATATGGAATAGAAACTTCCTATTTATCTCTGCTCCCCA
chr1	45066737	CCAAAAGCATTCGACCCAAACAAATGGTTTTTTTCCCCTTTGTTAAAAGATTCTCTCAAATAGAGATGATATAGCCTCCCTTAGAAGACCATCTATTGCTTACTTGCTTACTATTGAAAGAAAGACTTTTTCCTCTGTCTGGTGTGGCTCTCTTCAATTCTAATTTATTGTCAGTAAGTCAGGGTGAATTTGATCATTGCTTCTTATCCCTTTCTCCTGGTGAGAAATAATAGGACAGAATATGCTTAAGGGAAGATACAAAAATATTGTACTGAGACACGACAAGGAATGTTAATTCCTT
chr1	45098549	GAGAGCATCTGAAACCCTGGCTGAGGGAACTGGGAAACAGCATTCACTTTTAGTTTAGTCTGTTGAGCAAAATGTTTAATATCAGCCTTGAATTCATTTGGTTTCAATTTACCTTTCACAGGACACATATAGATTCTGTGCTTGTGTTTTCCTTGCTGCTTGCAAATTTCACCCCATTTAAAACAAAAAAGGAGAAAAATAATGGTGCTGACCAGAGCCAAGCATAATATGAGTGGACTCAGTACAAACCTTCCCTTAGAAAGTCTTACACATCAACTTCATGGGCAAGATTTCTCCTTAA
chr1	45136674	ATATTGACTGTCAATTTTCTCAAACAACTTCACAGGGTGTCTTTTACATTCAATTTCTTAAATTTTTACTGTAAAAATAGCACACATACATGCGGGTATGCTCCAGTTTTCTATCGCTGCATAACAAGCCACATGAAAATGTAATGGCCTCAAAATAACCAACATTTTATTGTATCTCACAATTTTATGGGTCTTAGCTGGGAGCTTTTTCTCTCTCTTGGCTTATTTACCTGATAGATTGGCTGACTTGGAGGGCCTCACATGGCTTTACTCACATATTTAGTTTCATAGCAGGGATAGA
chr1	45180231	TGTCCTCTCCTTTCTCCACTTCCATTTTCTCTGAAAAATGTTTGGTGGATTAACTGTGAAAACCTTATGATTTTCCTCCCAGACAGCACATCCATCTCTTTCTCCCTCAAAATAAATTCCACCCCCGAAAGAAGTAGAATTTCCAATACCGAGATAGCTGTGGTTTAGTTGCCTCAGCACTTTGCCTGTGTTCAAAGGACAGGATGCTACCACGCAGGCTAATTGTCTAGATGAAGCCATGGTTGAAAAGTGGTGGATTTAGAGACTGCCCTCTCTGCGGCTGACAATTTATCAGAGCTTG
chr1	45218963	AGTAATTCTCATCAGAGCATTGGTCACCAGCTATTATTTTCCTTATTAAATTATTGCAGTCTTCCCACACTAGTACATAAGTACCATGTGAGCAGAGATTTGTTTATCTTGTTCTTTGCTGTAACCTCAGGGCTACTTAGAAGACACTCACTAAGAATTTGTTCATTAAGAAATTAACTGTTAGTATTTCCCAGCCACATCTTGGAGACGTTAACATAGGATTTCTACATCTGAAGAAACTTGGTCCACTGGAAGTGTTGTTAACATCTTGCTCAGGCTTTTGTTAAACTTGGCAGATGTT
chr1	45258200	GGTTAAATAATTGCCAAATAGCACAAATAACCAAGCCAGAATAAAAAGTCACTGTCTGCAAAGCATGTGCTCTTTCAACTAAACAGTCTACATGCTAGAAAGCCCAGACAGAGTACTGACCTCACAAGAGTTTCCTCTTTCTCTCGTCTCCTGCTTTTCGTGTTCATTCCTGCGCTGTGTCCCTATCCCATTGACTCCCTGACCCCTCCTACCTTTGCTCGGTCTACTCCAGTCATACCAATTTCCATGTTGTTCCCTGAACACAGCAGGCCTCTGGCTTGTGTACTGCCTGCCTTCCCAG
chr1	45314782	GCGTTTTTGTAAAACTTAGTTTAGAAAAGAAAAAAAAAATTACTTGTATCATTTTCTCTGAAAGAAGAAAGTGGCCATAGATTACAATAGCTCACAGATTCCCAATAGTTTTATCTCTTATTTTGCTTTATTTCTGATTTTCCAGAAAATATCTAGGGACAGTTTGGAGCTCGTGAATCATGTCCTATTCCCCTCACAGGCAGTGCGTTATCCAAATAAGTAGCATTCCTTGTTTTGGGGACAGCATAAAGAAAGTATATGTGGGCTTTACTTCTAGAATTCTGTTACCATTGATTCTTCT
chr1	45355465	AGTGCCTGTTATTTAGCAGAGAGGTAATAGGGAACTATGATCCTGCCAATCTGGAGGGACTTAACATAAAGTGACTAGCTTCTTGGTCCAAACTGGCATAACTGTTCCAAACAAGATGACGAAGGCTGCTGATTCAAAGGGATAGGCTCAACCAAGCTCTTATTGGTGTTCCTCTTCCACCAACCAAAACTTTTAAATCTTCTCTAATACCACAGCAACATATAACTTACTGTCTTCCTGGCTGGGCACTCTGCTAAAGCACTTTAAATATACTATTCCCTTTGATACTGGAAACAGCCTA
chr1	45381490	TATGGTTATCCAGGGACTGAAGAAAGGAGGTAGTTAAAGCTGAGGAAGACTAGAAGGATCAGAGATTGTCATCATCTCTGGATATGGGATAGCAAGTGAGCCCCACCTGATGATTTATTTCAGGTGACCTTGATGTGGGTGAGCCTGGAGCTGAAGAAGGTAAGGAGTTGGATAGGTTTTTCTAGATGGATACTGAAGTCATCCAGGATGTGATCTGACAAGGGATATGTTAAAGATTATAGCCAAGTGGCTTAGTCTTGTTTTAAAGGAATGAGATTAGTAAGAGGACATCATGGAGAAA
chr1	45417899	AAGCTTCATAAATCATTTGGCTGAACAATTAAAGGGCTGGGTGCTTTGTTGAATGCTGCTCCAGGTGCAGCGACCCGCCCCTGACCCCAGCCACTCAGCATACAAGGTAGGGGACCCCACACAGTGTCGGTTTTGAGGGAAGGTCTTCGGTTTTTTTTCCTTCGCTGAGCTTGTCTGTTTTCCCCAGTATCAAGTTTGTTGAAAATGCTCCTCTCTGGAGATTCCATTGAAAATCTTGCAGTGATAGGTCTTAAAGTGTTTGCACTGGTCAGTTTGGAAAGATGCGGCGCCGTGACAGATG
chr1	45469401	GTTAGTCTATTTTATACCTCACTTCTAAAGAACATGCAATACAGAAGAATAAAGAAGTAGTTGAGGGAATCAGTAATTGATATATAAAACCAGAGATAAGAATGGGAAACCAAAATATATACTCTCTGGTCCTTTATGTTTGTTAGAAGTAAATCACAAATTTAGCTCTAAGCTTCTTAGTGGCCTAAGTGAAAGGGAGCATACCATTTTAATCACCCAGAGTCATCCCGTGGAATAAATTTATTAAGGGCATCACAGGGCAGTGTTCAGGAGCAGTGGTTTTTTTTACCCGTTTATTCAT
chr1	45500428	CTTGGTTTGGGACTGAAATCTTGTAGCTTGGCCTCTGCACTCTAACCGTTGCATCCTTAAAGCCTTTGTGCCAGTGTAGTTTGATTTTATTAGTGTGACTGTCACCAAAAGTTCTCTAGGAAGTGTACTTTTTATATACATGAACCCAAGGAAATAATAGGATCTTTAGCAGGATGGTCAAGCTGGCGCTGTTACTACATTACATCATGTTTTTTAATGGTTAATGTCATCCCTTAGTTGTTTTAGAGCAGGGTTGGTTTCTCAGCAGTAGCACTGTTGACATCTTGTGCTCGATATACCT
chr1	45544428	CCAGATCCCAGGCAGCAGCTAGGGAATGGGGAGGAGGAGACAGGGAAAGACAGGAACTGTGCAGGAAAGCTGAACCCCATCCAAATAACTAGGTGCTGAGCATCTGTAGTCCGAGCAGAAAAGCTGAGTATGCTGAGGAAACCAAGGAGAAAATTCTATCCTAAGGGCTGGACAAATCAGGAAGGAATTGGAAAAAGTCTGCTCTACACCCAGTGGACGAGGAGCTGGGGCCACTGCAGGCACTCCAGGGAGTGTCCCCCGGCAGGAAGGCAATTCTAGGCTCCCTTTCTAGTATGGCCAG
chr1	45586524	AGGCACCTAGGGATCTACTAACTGTATGCAGGTTTTGCCATAGGAGCATAAGCTGATGTTGACCTGATCTGTAACTGGACTCTTAGGACTGTCTGGCAGCTTCTGTGACATATTAGCGGCCATGGCCCCGGTTCTAATTGGCATCAAATTAGAGTGTATCTGCATCTACAAGACAGTTTAACTTTCTAAATAAGAGAGATCATAATATCTTTCTTTCTTTAGCTATGATACTTTTGTACTTTGCAGGGTTTTTGTTTTAACTAAGAACCAGCTGAGATTTCAAGATTCCCATTTGAATCTA
chr1	45619561	CCCCCGCGTGCCCAAGATGAGTGTTCCCTGGAGCAGGAGGGAAATGCGTGGCCCCATGGCCTCTCTCTGCTCCTCCGTTCCCAACTCTCCTTCCAACTCCATCTTCATGTCACTGAGTGGAGCCAAAGCTCACAGAATTTGCCCATGTGGGACACACTACCCTTTTTTTAAAGAGTCCACTTATTCCATTTTGCACAGAATTTAACTTTTACAGAACGTAACAGCATTTTTAAAACAATTGCTTCACATACGTCTGTAATTCTACATTTCTGAAACACTTCTTCTATGTTTGGTCATTTTT
chr1	45654070	TGTTATTTCTTATGATTCAATTGCTTAAAGGTTGGCACCAGTCCTTAACCATTAGTCTTATAATTTGGCTAACATTCTTCCTAGCAAACTGATAGAAGTTCTGAGACTGATACAATATATAAATCTATGATTATTGTCTCCTACCATGTTCATGATACCAGGTTCCCAGTTTAGAATTGTTCTGTTATTTATAATGGCTACTAGCAAAGCCATCAGTTATATTTAAGCTTCCTTTCACAAATACATGTTTTACACTGTATGACATTCTCAAAAAGTCAAAAATAGTGATTCAAGGAAGGGG
chr1	45698185	CTGGAAAATCGCCTTATGTGTATAGAAAACAACAGAGTGTTGGGGACTTTTTGCTTTGAGGAGGCATTGAAGAGGAAAAGGATTTAGAGCACTCTCTAAAGTTAACTTCTCATTAGTGGAGAGAGAGTTCTCCCTTTTGTGAGCCAAGTCGTAAATAGTAAATGCATTGCAACGTTACACATACGGTAAAGTTGTAAGCACTTTTTTCTTTTAATGCTTGCACAAAAATTCCTGAGTTTATTCTTAGCAGAGGAAGGGGCACCATTGGTATACCATTGGTGCAATTTGATCTACATGGGTT
chr1	45741676	GCTAGAAGTGAATAGATACGTGAGACTTCCTTTTTTTTTTACTATGTCTCTTGTATCTTGATTTCTTGAAAAGTGAAGAGAAGAGCATCTGCAATTAACTCTAGGGAGTGTAATTCCCTTTCTTAAATTAGAAAAACAGAATAACAGGAAAGTCTTACATTTCTCTCACATAAAACCCCACTAAATAGACTTACTTATCCCAGGATTATTTTGTTGTTATTTTCCCCCAGAATCAGAAATCAGTAATTTTGTAGATAGAGTGTAATCTATAAAAATATTGAATCACTGTGTTATATATCTG
chr1	45785704	CTAAACATGAGACAGCTGTAACAAAGGACAACAGCACAAATGGAAACACGAAGTCCCACCATTCAACACAGTTCACAACAGTGTCTTCAGGGTTTAGCTGAAGAGGGGTAAACTTCTAAAAAGAGGGTCATTTCCCTTCCCCCATATTTTGTAATGTTGGTGGTTTTAATCCGTATTTCTTTGCAACTTCTGTCTGGGCATGGGCAGCATCACAAAGTGAGTATAGATGAGCCATCTCCATTTCTGATTTGGCCAGGTTAATAGCTTTGTTGAACATGTCAATGGCTTTCTCCATGTTTCC
chr1	45816909	TTCAATTTCTGTGAATTAAAAAAAAAAAATGTCAAATAATGACACTTCACTGGTTCATTTACTCACACCTTCTAAGTGCTAGTTCTGAAAAATGACAAAGATAGAGCAAGTCCCAGTCTTCACAGATTCACAAGTTTAGTAGCAACATGACTAAACGACTCTAGTACTCGAGTGCTAAGGGCTTTGGAAGAGAACAGTTCAGAGTGTGATGTACTCAATCACACAACAGTATGTTTAAGTATAAAAGGGTTTCAGAAAAGGTGAAATGACCTATATATTGTGACTTGAAGGATAAAATGTG
chr1	45850919	AATGCCATGTATTTCTGAAGTGAATCTGTAGTTGGATACTTAACTTTTCCTGACTCTAAAATGTGCTCAAATTTTTCTTACTTTAGAGATATGAGAACAATTAGGTTTTCAAGTTTTGCGTTTTGCTTTGAGCTCAGAAAAAATAACTTAAAAGAAAAAAGCTTACTCTTAGCGTTATCTTTTTTTTTTTCTCTCCCCACTGCTCCACTCAAAGGCTCCTCCCTTGTTGCAACCCGTTAGTAGCCTACATCCATCAGTTTTATATTCATGCAAATGATTTTCCCCTTCTTTCCTATTTGCA
chr1	45899721	TATGTATATACACACACAAAAGCAAACTTATTTCTATATATAAAGGCAGATTTTGATATAATTGAAGCTGAATCTCTAGCAATTGAGGTCCAGGAATTAGTTATTGTTTATGAGCTCTTCAGGGGATTCTCTGGTGCAGCCAGGATTGAGAAGTAGACAATACTAAGCCCTTGAATTTTCTTCAGTGATGGAATCTAAGAGTCTAACGGGGCTCCTTCTGCTGCCGAAATCTGGCTCTCTGTGCGCCGATGACAAACAGAAGTACAGAGACAGTTATGGAGGAGAAAGAAAGAGTAGCTTT
chr1	45940999	CAACTACTGTCTCAGTACTGATTGTTCAAACTGTATCATACTGCTGAGATGACTCACACAGACCCTTGTATCCAAGTCACTGTCCTTCACCCTGCCCCATACAATATGTTTTCTTTTGGACTTCCCTGGTGACGCAGTGGATAAGAATTCACCTACCAGTGCAGGGACCACTGGTTCGATCTCTGGTCCGGGAACATTCCACATGACATGGAGAAGCTAAGCCTGTGCTCCACAATTACTGAAGCCTGTGCAACCTAGAGCCTGTGCTCCCCAACTGGAGAAACCACAGCAATGAGAAGAA
chr1	45996513	CATGACCTATTATTTCTTAGATGTAGTTCTCAGTTCTCTAATTTATTATAAGTACGTATTTAGTGTTGAGTTCTCAAAGTAGAAAAAGCACAAAGGCACAGAACACTCACAAGATTATACATCTGAGAGATGGTGGCAGAGTTGTAAACAGTTGAACTGGTATATTTCATGACCTTGGATTTCACTAGAAGTCTGGATCTTTCTCAATGGGTGTGTGGATCCTCCCATTTTTCTTGAAGTTGGAGAAGGCAGCACCCATGAGATCCAGAGTCTATGTTCAGTGAACTCCCTTCAGAGCTGG
chr1	46037178	CTGAAAGGTAATCTGGCTCTGCCTTCATCCACCCATCTCCACCTTGCCCCATCTTTTCCCAATGCTAATGAAATGTAGTCAGACTTTGGATTAAAAAAGTAGGTTCAGGTAGAGGCCACATAATGATTTGAGGTGTGAAATTCTTGTTTTGTTCTTTCATCTACAAGCTCAGGCTTGGACTGATGCTTCTCTCATGTTCTCCAGTAGCAATAACTTTGCCACTAGTTTCAAAATGAGTGAGATGGCCAATACTAAGTCCCAGGGAAGACCTGTGAGCAACTCTGCTCAAATAGGGCTTCCC
chr1	46057565	TTTTGGCGGCTTCTCTTGTTGGGAGCATGGCTCTTAGTTTGTCCAGGCTTCACCAGTTGCAGCACACATGGGCTCAGTAATTGTGGCTTCTGGGCTCCAAATCCTTGACTTAATAGCTGTGTTGCATGGGCTTAGTTACTCTGCAGCATACGGGATATTCCTGGGCCAGGGATTGAATCCATGTGTCCTGTCTTGACAGGCAGATTCTTTACCACTGAGCCGCCAGAGAAGCCCTTTTGCCCATTTTAAATTTGCTTGTTTGTTTTGTTTTCCTTTCTTTTTTATCAAGATAAAATTGACA
chr1	46105535	AGGGTAACAGCTGCTGGCTCTCCAGGTTAGAGTCAGTCTGTTGCTTCTTTCTTGTTCACATTTTACTTTGTGCAAGCCTTATATTGGTTTAGAATAATTTATTCTAACTTATTTATTTACCTATCTCTCAGTTTGTGTATTCTGTGAGGGCAAGAGACCTTCACTGTTGACCTACTTAAATGTTTTCCCATCATCTTTTCTTATTTTGAACTGTGGTGTTGGAGAAGACTTTTGAGAGTCCCCTGGACTGCAGGAGATCAAATCAGTCCATCCTAAAGGAAATCAGCCCTGCATACTCATT
chr1	46145586	AGGTTCTGCCCCTCAGAAGTTGGACTCCTGAAAAATGCTGAACGAGAACAAGAATCAGAAGAAGAGATGTGACTTTGATGGGCCTCCAGTCTTTCTGGATGAAATTTTTCTTCTATTATTTTTAGCCACAGTTTTGCCTTTTCACCTTTTATTTGGAAAACGATTGGTTGAGAATGATTCTTGGTGTCATGGTGTTGGGGGCTTGGAGTGGCTTTCCTCAGGTTAGCTAAAGTGTGATGCCCACATTCTGAAACATATTTGTTTTATTTGCCTTATAGATATATATGCTCAAGGTTCCTGA
chr1	46190355	GTAAGCATTGTATATCCTGTGTAAATTCTGTTTTTTTAATCATATTACAAAGAATAATTTTCAGCAATGGTCTTCAAAAATAGTGATTTTACATACAGAAATCAAAGGCCACAGACCCCAAAAAGGAAACTGATCAGCCAGTTCATATACCATTCTGTTATTTATTATTTCTTTAGGAACCGTTACCTCTACATCAAGCACCCCTATAGAGTTCTGCAAGAATGGTGGAACCTGGCAAAATGGCAGATGCATTTGTCCAGAAGAGTGGAAAGGACTGAGATGTACAATCAGTAAGTTACTT
chr1	46228167	TATTGACTTTTAGCAGGTCTTTCAGTCAAGTGAGTGTCAGTAGTGTGAACAGCATAGAGAAGAGTTTGTATACCTTTCTTAGTTTGCTGAAATCATTTCTTTTCTCTCCACAGCTGCTGGCTGGCAACTCGAGGAAGCAGTGGTTTGATATCAAGTCCATTGTTGTGGTCATTCATTGTACCTGTGACCCTTATCCTCATCAGCAACATTGTTATATTTATTATCATTGTAGTCAAAGTACTGTGGAAGAATAATCAGAATCTGACAAGGTAAGATTCCCAGTGAATGAGAAGTTGGCAGG
chr1	46258480	GCCTAATCAGTGTTAAAATTGTGTGTCTGTGAGGATACCTTGCAATGGCTTCTCTTCTGTTCTTTCTCTAGCCTTTTATTTCCTAGCCCTTTGAAAGGTTTTGAATAGGCAATTGATATGCTGATTATAGTATTCTTTATCCTTGGGATCTAGGGGATTTCAGAATCTTGTGTACATGAATATTTTTCCTGAGGAGAATTGATGGTTTTCATCTCAGTGTTGAGATGATTGGAGACCTGAAAGGCTCAACTGTCTACCCATTTATTAGAACAATTTTGCAGAAAATTTTGCAACCTTTTTC
chr1	46308041	AACAAAAAGTTATTTTCAGTTAGATGTGTTCTACCAACTACTCATTACAAGTAGCTTTAATATCAAAATTGATTATTCTAAGTAAAGAAAAGTTAGAATGCAAGCTAAAATGAAAGTCAGAGCAAGTTACTCCCCAGTTACCATGCTTCAAGGTCTCCCCATCACTTGACCACATTCCCTGATCTGGCACAGAAAAGTGAAGGTGTTAAGTCACTCAGTCGTGTGCAGCTCTTTGTGACCCCAGGGACTGTAGCCCGCCAGGCTCCTCTGTCCACAAAATTCTCCAGGCAAGAATACTTGA
chr1	46333086	ATGGCATGGTTTTCCAGCCACGAATGTGCAGATCTACCAAGTCACGGGCTGGTGAAATTGAGAACTGAGAGAGAATCTAAAACTCTGCAGGATTATTTTATGAATAAGAGAAAAAATAGAAACACACCTGGCCTCTTTTCTAATTAAGGGAGAAATCAGTCATTTTTTGTCATTTTCTGTATAGGTAGGGATGGAAGCATCATACTATTATGATCCCTGTAGGTTAAGTACCCGTCAGCAGTGTCAGTTGCTAAACTGGATTTTGTCCAGCCTTCAGAAACAAAGAAAAATCAGCAGTGGA
chr1	46375555	CTTTGTTCAATATCACTGTGGTCAACAAGAAGTTCTAGATGTTTGGTTATCTGACCCTTGCTAGTATGGAAGACTTTGCTAGATGAGCTTTTTACACGTTTATGAATATAAACATGTTAGACTTTTCTAACTATTGGAAAAACCATTTATCAGCCTATTTGCACTTCTATACAAGCTGACATATAAATGTCTATTTTGTTCCCTATTTCAATAATCATAGGTATAATAATGAATTCACATGTTCAAAAGTATAAGGATCAATGTAAAAAATGGGGCATGCTCATCAAAATTTCAAAGTGGT
chr1	46418659	GAAAAATACAGAAAATAATTTATTCAGTGACAGTGATTTTGAATTAACAGTCAAATATAATATCAAAATATGACTACTCCCAAGGAAAACAACCAAAGGATTTATATAGAGAATGACTAGTTAGTATCCTAAATTATAAAATAAAGAATTGATAGCATCTAAGGGCCTGGCATTCAGGCATTTATTGTTCTATAAGCCATGTGTCCCTACTTTTCTGTGAGGAGATAAATTTGAATGAGTTAGCCTAAGGGTTTCTTTCAGGCATGCATAAAATTTCCAAGGAAATAATAAGCTGTAGTGT
chr1	46461509	AATTTGCCTCAACCCTCTGCTGTTTGTATGTGGTGGGGTGGATAAGACCCAAGGAGCCTCTCCCAACCAGGCTATGTTACTTCCCAAGCAGGGTTATCTGTTTTCAGGGGACTGCTGGGCATCATACGTCTTCTAACCTACCTTCCTGAGACATCCCCAAGACACGTGGTCTCCATGGGTAGAAAAAAGATGAAAAGGCATGGTTTAAAGTTAGCAATAATAATGAATCAACAAAAATACCTGAGCATGACTTCTTTTGACTGGGGGGAGGAGCAGGCCGAACGACGATCAGATATTTAGG
chr1	46489902	TTTTGCTAAGAATTTTGTCACGCATGACTCAGTTGAGTACAGAGTAGCTAATCCCCATACTATAATGTTCAAATTGATGCTAACTGCTAATGTTTTGTCCTAACTTCACAAGATTTTGACAAGGTGATATAGATAGATAGATAATCTCACATGTATAACACAGATTTTGGCCAAGCCAATTTTCCTTGTCTTAGTTATATGCCTAGATGAACTCTACAGTTATCCATCTTGCTCAGTGGAATGGAACAGGTCTAAATCAAGCACATACTCTGCTACCTTGTAAGGTCATCATGTCTCGTGG
chr1	46540232	AAAGCTCTGACTGGCTAATTGTCAACTGAAAAAGATCCGAAGAGCCAATTCCTGGTAAGGTGGAAAGACTGATAAAGAAATAAGGGATTTCTATTCTCATGGTAAATGTCTGTATCAGTGTGTGTGTGTACACACTGATGCGCACACTCATATGTTGCCTGTTAGTCATTCAATCATGTCCAACTCTTTGTGACCCCACGAACTGTAGCCTTCTAAGCTCCTCTGTCCATGGAATTCTCCAGGCAAGAATACTGGAGTAGGGTGCCATTCTCTTCTCCAGAGGGTCTTCTCATCCCAGGGA
chr1	46577098	TGAAGCAGAATCCATCAATTTCTCCCTTTAGTTTAGAGTCATCAAGCCCAAGAAAGTTAGACTACAACTTGGAATGCAGTATACAGTTGTTGAGGGTAATTCTCCAGAGTCCCTCACATTTCTGGGTGTCCTATGAAGCACTGTTTCCCTATGCTCTAGACTTCTCAATAGGCTCATCTTTCCAATGACGTTGGTATAGCAAAGAGCTCTGGAAGAGAGAAGTTTGTTTACTGACCCATAGAATAAAGGTAATATTGCCCTCTGGGGCAAAAGGACTATATGTTCTTTGCCTATCATCAAA
chr1	46622310	CAGACCACTTTGTATAAAAGACCACACACCACCAACACAAAAACACACACTCTCTATCCTCTTATCACCATCTATATGAGCTTATTATCTCTTCCTCCCCTTCCTCCCTGCTGTTCACCAGAGTAAAGCTGCATCTTGTTTACTGTTGGATGGGTGCTGCTGGCACAATGCCTGACATCCCAGGCACTCAAACATTTATGAGACAAATGAACTGAGGCCTGGATGAATCACTCTAACACAGGAAGATACATGCTGGTCCTTCTTCCAGCTGCTCTTCAGAACATATCTACTACCACATTCT
chr1	46669983	TCCTCTACAAACTTCTTTATGCTCCCAGATTTATCTATTATGTGTATGGTCAGGATGAATGTTAGCATTCAGAGGACCAAACCAAATACTGTGGAAAGAATGTAAAAGGTCTCTCTTATTACCAGGTGGGCAAAGGATCAAGCATAAACAGAGACTAGGGGCTTTCCAAAGTGTTTCTCAGTTATTTTCCTCTTTGATTATAAGGCTATGTTAGGCTGTGATGTTTAGAGATCAGCCAGCTGGCCTCCAAAATCAAGGGCAAGTGCTCTGGGTTAGAATTATGATGCCATGAAGATCTCTC
chr1	46709432	ATTCTCAAGCCTTCACAACTAAGCATAGTTTTGTCCATTTTTCTACTTATATTTAGTGGAATGCCCATTTAATGTTTCTATTTTCAGGTAGCAATGCACATTCTCTATGGTTTTGCAGATCAGTTTAGATTTCTCAAAAACATGAATTTATGAGAAAGACCATTCTCCAGTCATGTCCACTGTGCCTAATATTGTGCTCTGTATATTCAGCAGTCTTCTATAAATGTTGCAATTTGATTTATAAATATAGTAATTAAAATCAATGGGAGATACACTTGAAATATGATTCTGCTAATGTAGA
chr1	46745755	GGTGACAATATTTATGTGCCAAGGGGTAGAGCTGAACAACCTCAAGATGGAGATGAACAACACTTGAATGCTGGTAGCTCATGTTTGATGCATTATCACACCTTTATGACCTCCACCCCAGCAAACCACAATACTATGGAGAAACAAGGAATCTGTGCTCAGTAATTTCATTATTATCCAAGAGGTTATGAATTTTATTTCATCCTCATAAATATAAAATGAGATGACACAGAAGTGTTGAGGTGTGTTCTAGGACACAGATTTTCTCCATGCCTCCTCATATTTGGGACCTCCTCATACT
chr1	46781238	TGGGTCAGGAAGATCCCCTGGAGGAGGACAGTGGCAACCCAGTCCAGCATTCTTGCCTGAAAAAAAATCCCACTGACAGAGGAGCCTAGAAGGGTATAGTCTGTGGGGTTGCAGAGTTAGACATGACTTTGCAGCTGACACATACACATATAGCAGTGATTCAGTTATACATATATGTGTATCTATTCTTTTTGACTGGTGGCTCAGACAGTAAAGAACCACCTGCAATGTGGAAGACCTGTGTTCGATCCCAGGGTTGGAAAGATCCCCTGGAGAAGAAAATGGCAACCCCTTCCAGTAT
chr1	46823393	ATGCCAGTTTGAGCCAGTTTCCAACCCCTCTCTTACCATTTGTACTTTATGACTAATTTTGTCTTAACCAACTTGGTATCTTTGTTGCACTTTCAAGAATCAATCCACTGTTTGATTTCTCTTGGCCTTAAGTGCCTTAATCCACCCATTCTCTTGCCATTCCTTTGGAATCCAAACCCCTACAGAGAGGAATTTAGTGGTATGAAGCCAAGGTTGCTGACAGATGAGTGTGTGGCAATGCCGTGTTTATGGGCTGGGAAGTCATTATTCCCTCCCAGGGAAACTTGGCTACCATTACTGT
chr1	46865845	CTGTATCTAGTCAGCTCATCTCAAGTTTGCAAACCCTGGCTTATATAAAATTTGTGTCTTTACATCATTCTAAGTTATCATCACAAATCTCTGGTGACAGAACCCCTGACCAGAATGGGATCAGAAGGAACAGAGGCCAGAGGCATGTGTCTGCAATGGATTACCACTCCCTGCCACCACACCCTGAATGAACTCCTATGACAGCACCACCTTATTTGTGTACAAGTCTGTCTACCACCACCAGACTGGAAACTACCTCTTGTAGGCAAGACCACACCTTATTCATCTTAGTCTCCCCAGC
chr1	46906494	AAGCAAATTCATGCATTAAAATCACATTAATACTTTACTAAATATTTATCCAATGATCTATACCCTCTATCTTTAATTAGTTATCAATTTAACTTTGAACTGATAAAATGCAAAACTCTGACAAGAATGTTTGATTCTCCCAGATTAATATTCTTAGCCTAAATCTTTGTAGAGTATTATTTCCAAATTCTTACATTTATAAACAATCCTGAGGTTCTTGCTGGTTTCACAATGCTTATTAATTATAATGGCCAGAGCTAGAGATACAAAGATTGGTCACCCTGCGGTGGGTCACCTGAAG
chr1	46937185	GGCTATTTCCCTATCCTGTGCTGTCTGTTTTTTAACAGAGAAAAGGAATCATGAAGAGGAATAGAAATTATTCTCAAATGCAAAGACTCCCTTATTCTACTTTACTACCACAAGAAGACACAAAAAAGACCAAATATGATCAAGAAACTAACTTGTGAAGGGAAGTTCTGATAAACTTCAAAGTACCTGAAATTGAGGCACACTTTAGTAAGTAATTTCTCTTTTCCTATCATATATTCAGATATGGGATATATAATCTTAAAAACCATATACTTATATTCAAATATTTTCAATAAAGGCT
chr1	46997441	AAAGGATCTTCCCAACCCAGGGACTGAACCCTTGTCTCAGGCATCTCCTGCACTGGCAGGTGGGTTCTTTACCACCAGTGCCACTTGGCACTGCTGATTTCCATTTCTCTTGTTAGTACAGTTAAACTATGTACCAATTTCAGCTACCTCGTATCATGTTTTTGGTGGGGAATACATACAATCACTCATTCAGCAAATGCTTAGTGGCTAGGCAGAGTTCTAGAATCTGAGTATAAAAACAGTGAAAAAGAAAAGAAGAAGGGACGGATGGATCGATGGAAAAACAGATGGGTGGATAGGA
chr1	47009444	AATGATTAATAACTTGGCCCACAGTAAAATGGGTTGAATAGTGACAGTGGGATCCAGAGCCATACACTCTCAACTCTGCTGACAGCACTCTTAACTGCTCCGCTGTGCTGATTTATGATGGGCTTCTTCCAGAAAACAAGATCATTTTTTTAGAGTGATATGAAAGGTAAAGGAATACAGGGTTGAGGAGAGAAAAGGCTTCAAATCTTCATCGTGTAGAGGGTGAACACAAGATGACTAGCAAAACACAGTAGGATTATCTTGGGATTGAGAAATCCAGTAAGATTAATAATTATGAATT
chr1	47070065	CCCAAAATAAAGTCTGTTGAGGTTTTTTTCCTCCCGGGACTTAACCTTTCAAGGACTTTTCTTTCCCTTTGGGCTATGACTACAATAACTAAGTTTTCTCAGTCACTTTTAATTTCAAACATCAGAATAACCATATCTTCTATTATTAGAGAGGTTGATCATAATCTCCAGTGCCTGGTTCACATTTCACATCTACTGCCATCCCCTGCCATTTATTTAATAGCAAAAACATTTAAATGCTTACTGTGGAGATAAAGACTAACCAAATGAGAAAAACAAAATCTATTCATTCTGAGCTCAC
chr1	47099305	AGGTGACTGTTAGGACCTCCTAACAAGTTTGATGTGAATTAACTTGGGAACGAAATTGAAAAAAAGTGTAATATTTGGTAACTTTGGACCCAGAATTTCCTTTTTTAAAAATACATAAGGTGCTATTACTTGAACCCAAACTCCTTTCACCGTTTCCACTCCCCTCCCTTCTTTTCTGTTGTTGTTTTACTAGTAAAACAGCTTATGGAACAACAGTTTAAACCATTTAGTACTACCTCTTTAGCGGTTTTTTGTGGCCAAAATTGGAAATTACCAAGTAAAATTACACTTAAAAGTTAGT
chr1	47147259	CAGCTTTGTGACCATGGTCCAAGTTACTAACCTCTCTGTGCCTGTGTGTTATCATCATCTGTAAAATGGGGATAAGAGCACTTACCTCACAGAATGTCACAGTGATAAAATATTAATATTTCTAAGTCACTTTGAACAGTATCTGATATACGGTAACTACTACTACTACATAAGTGTTAGAAAACGCTCAAAGGTCAACTTTTCTGGTACCTTGAAAATGTCTACATAAAATACCAGATTAGCATTAAGAGGTTCTTTACTGAGCCCAGTGGGTAAATGGCCTCTGATAAAACAACCTGAA
chr1	47189236	TCAGATTCCTTTGGAACCAGGTAAGCCCCTTCCTGCTGACTTACCTACTGTGTAAATGAAGAAAAACTCTAGATTTACTGAGGTAATCATAGAATAGTTACTGGTGAGGTAGCACCCTTTCTCAAGGTTAAGGATGTGGTTTGTGTTCACGGCCACTAACTCTGAACTAGGACAGTGCATTTTGTTACATTTTATTTAATCTGAACAAAAATATTTTCATAATTTTGACCAGAAAGATAAAGAACTATAACACTGACGGAAAGTGCTAAATTGAAGGATATTAGACAACTGTCCAATAGAT
chr1	47214299	CTTGGACTAATGGCAGTCAGTATAGGTTTGCCACAGGTCATAAGGAATTTAGTTTGGCATGTAAACAGTCTTAATCAAAATTTGACAAAACAGACCCAGCAGATCATGGATTTTACTTTTTACTTGTTCTTTGAACAGAAATATGAAGCATGAGTAAGTGTGTTCTAACACTTCAGAGAGATTTGAAAACAAAAGTGCTGAAGTTGAGAGTCCTCATGGAGTGATCACAACTTTTAGATGTGTCCAGTACCTCTTGTTTTCGCTAGTGGTAGGATGGAGCACTGAAGTGCATGATTATTCT
chr1	47347108	CACAGGGCTATGAATGTCTCCACACACTGAGGCAGGTGGTAAGTCATGTTTTTACTTCACAAACCACCCCACTCATGTGGAACACAGTGAGGTTTTAGTCTGTGAACCTATGGAAAGCACCTTGCAGCTTTGTGAATTGGGGCCATTTGGATTGACGGGACCAATGGTGAGGTCGTGAAAAGGTTTTGCTTCCAGGTTTTCTCCTTCCTCCTTGTTGCAGTGGCTATCCTCTCGGTTCCGTTCAGTTCAGTCACTCAGTCATGTCCTACTCTTGTGACCCCATGAACTGCAGCACGCATCT
chr1	47362240	GCTGTGTCAAAAGTTGTATAAACATTCTTTTTGTTACATGAAATGTACCTTTTGTCATTATGAAGTGACACTCTATCTCTAGTGAAGTTTTATGCCTTAGAGTTTATTTCATTTGACATTAATATAGTTGCATAATTACATAATTAACCTGTATAGTTTGCTGACCCATGCCTGGCCCTGTACACTGCTCACCTCCTCTCCCTTCCCTGCTGCTCCCTGGTCCCACCCGGGGTGACACTGAACAGCTGGAAGATGACTTTGGGGGTGAATGGTGACAGGAATCCTTATTTGTCTTCTCCTC
chr1	47420851	GTAGATCCCATGGAGGAGGGCATGGCAACCCACTCTAGTATTCTTGCTTGAAGAATCCCATGGACAAAGGAGCCTGACAAGCTACAGTCCATAGGGTCACAAAGAGTCAGACATGAGTGAAGTGATTTAGCATCCACGCACACATTTTTTGGGGATTTATTCACTGATCCACTGCTTGGTCAGTGTATTGTTTAGCCTCCATGTGTTTGAGTATTTTCCAGTTTTTTCTTGTTGACTTCCAGTCTTATAGTATTATGGTAGGAAAAGATGTTAGATATGATTTCAGTCTTCTTAAGGTTAT
chr1	47452223	TCAGGGAGGTGATCTGTGACTGTGTGATAAAATGTACAGAGGTTAATTGCTCTTCCTCTTCTCACACATGGTTGCCTTGCTGTCCAATCCTGTCTGTATGTGCCTGCAGAGAGCAAACTATAGCTGTTACAAATTGGAGGTACAGAGAGGGTGAAGTGTGAGAACAAAGGTGTTGGGAGTGGGCATGTGACAAATTGAGAGAAGAGCAGGTGACAAGCCTGGGCAGAGACAAAAAGCAGCATTCAGGCTGTGCTGTGCTTAGTCACTCAGTTGTGTCTGACTGTTTGTGACTACATGAGGC
chr1	47498057	ACTGTACTAGTGCAGAGATGTGGGGAAGTTGTCCTTTTGTGACCATAGAAGAAAGAGAGGGATAAGTGAATTAAAGTCTACTCTTCAGGTAACTAGTGGAGGAAAACTAGATATTGATGAGAAGAACTACCATCAAAAAGATACTAGGGGGACTGGAAGTCCTAGATCCTGATTTGGTTACAGTTTCCAGGAAGGGGCTTAAGCTAATGGAAGTCAAGAGAGTTATCAATATTTGTATTGAAATAAACGATCAACTAAATGTTAAGGAAAAGGTACTAAAAGCTTTGTCCTTTGGTATTTA
chr1	47544088	TCTCATCTCTTTGGATCATGTAAAAAGCAATCCCACGCCATTGTTGTTGTTTACATTCATTGGATTTATTGAGACCTGAGGGACCCCATCATACAGAGGACTCTCTCAAACAAACCTATCGTGATCTCACCGTTGTGTTCCATGGTCACAACTCACTGCTCATCACTCTTTTCCTTAAAGTTCTCTCCTTCTCTTTGACCCAATAAAATAAACTGACTTACAGCCTAATCATCCTATAGTGAGGCCCACTGTCAAGTCTTTCCTATTTTCACAGTTTCTAATCAGCTTTTCAGTCTCTTAA
chr1	47578995	CCACTGGTGTCCAGTTTAATATACATTTTTGGATTGCCAAATATTTTTGCTATTGCTTTAACTTTATGAAAAGTTGTCTGATGATTAACTCAACATTTTCCTTATTGTATTACCTTAGGATATAGTCACAAAATGTCTACAAACATTTTCGTAATGTAAACTTTGCAAAAACTAGGCCAGTTTAAAAAGACGCTATTAATGAATGAGTACACTAGCTTGACTACCACCTTGGCAATACTGAATAAGAACAGTTTAAGCATTAATTTCTTAGGTATTATATGGCACTAAACTTCATATTGAC
[truncated: 64,368 more rows]
