# Supplementary material for: Genome-wide Target Enrichment-aided Chip Design: a 66 K SNP Chip for Cashmere Goat
Source: Sci Rep. 2017 Aug 17;7:8621. doi: 10.1038/s41598-017-09285-z (PMC5561203; doi:10.1038/s41598-017-09285-z)
Supplement: Supplementary file 4 — Dataset 3 [file 41598_2017_9285_MOESM4_ESM.xlsx]

## Sheet: Supplymentary Table 4
Genome-wide Target Enrichment-aided Chip Design: a 66K SNP Chip for Cashmere Goat
Xian Qiao1#, Rui Su1,2, 3,4,5#, Yang Wang6,7#, Ruijun Wang1,3,4,5#, Ting Yang6,7, Xiaokai Li1, Wei Chen10,17, Shiyang He7, Yu Jiang9, Qiwu Xu6,8, Wenting Wan11, Yaolei Zhang6,8, Wenguang Zhang1, Jiang Chen6,7, Bin Liu12, Xin Liu6, 8, Yixing Fan1, Duoyuan Chen7, Huaizhi Jiang13, Dongming Fang7, Zhihong Liu1,3,4,5, Xiaowen Wang7, Yanjun Zhang1,3,4,5, Danqing Mao7, Zhiying Wang1,3,4,5, Ran Di14, Qia…
oligonucleotide sequences
GAAGCGAGGATCAACTGGAAAAGGCATTTGGTCAAAGGGGACAGTGTTTGCAAACTCATGGAGCTGTAAAAGACCATAGACCACTCAAGGAGACTCCTGGGGGTGGCATTGCGTGAACCGA	1
GAAGCGAGGATCAACTTGTAAAAGACCATAGACCACTCAAGGAGACTCCTGGGGGTGGGTGCTGGGAGTGCTGCTGAGGGCAGACAGCAAATAGGAGAGGATGACTCATTGCGTGAACCGA	2
GAAGCGAGGATCAACTTCACCACGAAATGGAGGTGTTTAAAAGATATCTGATTGGCCAAAAAGTTCACTGGGGTTTACCATAACTAGCTGAAGGAGCATTCTTCTCCATTGCGTGAACCGA	3
GAAGCGAGGATCAACTGCCAAAAAGTTCACTGGGGTTTACCATAACTAGCTGAAGGAGCATTCTTCTCTAAGAAAGATGGCACAGCAGAAAGACCTCACCACCTCCCATTGCGTGAACCGA	4
GAAGCGAGGATCAACTACCTGAAAGGGAACTGCACGCTCTGCCTGTACCTGGAAACTGACCGGCTGACAGCCCAGCAGTGTCAGCGAACAGAGCAGGACACCCAGTCATTGCGTGAACCGA	5
GAAGCGAGGATCAACTTGACCGGCTGACAGCCCAGCAGTGTCAGCAAACAGAGCAGGACACCCAGTGCGGCGATGCCATAGCTGCCAGCGCCCACAGATCCCCAAACATTGCGTGAACCGA	6
GAAGCGAGGATCAACTTAAGTATTTTTATATAAGCGTAGAAGACAAAGTAGTTAAGAGTCAAGAGACTTCAGAATTACAACCTAGGATTGCGGCCAGCTTCTACCACATTGCGTGAACCGA	7
GAAGCGAGGATCAACTTAAGTATTTTTATATAAGCGTAGAAGACAAAGTAGTTAAGAGTCAAGAGACTTCAGAATTACAACCTAGGATTGCGGCCAGCTTCTACCACATTGCGTGAACCGA	8
GAAGCGAGGATCAACTTAAGAGTCAAGAGACTTCAGAATTACAACCTAGGATTGCGGCCAGCTTCTACCAAGAGCAGGCAGGTAACTGGGGGCCGACTGCCTAATACATTGCGTGAACCGA	9
GAAGCGAGGATCAACTTGAGGGGTCTAGGCCCTGAGCCCCTATGTGACAATGCTGTCCAGCTCTGGCCCTTTACATGAACTTCTAGTCACGATGCTCCTGCACTCACATTGCGTGAACCGA	10
GAAGCGAGGATCAACTTCTGGCCCTTTACATGAACTTCTAGTCACGATGCTCCTGCACTCAGCCATGGTAGCCAGGACTGTGGTCGTCCACACCTGCTCAGTCCTCCATTGCGTGAACCGA	11
GAAGCGAGGATCAACTAATTTTTAACTTGAGCAGCCAGAGGTCAGTCAGTCTAGAATCGGTGGGATGGTCTTCAACAGACTTTCCCTGGGGCTCCTAGTGAAGTGTCATTGCGTGAACCGA	12
GAAGCGAGGATCAACTCGGTGGGATGGTCTTCAACAGACTTTCCCTGGGGCTCCTAGTGAAGTGTTTGGGAATCATTTTCAGCTGTTGCTCCTAATTCACCCTGAGCATTGCGTGAACCGA	13
GAAGCGAGGATCAACTCAGTTTCTGGCAGCTAATTACACTTCTGTGATTTCCAAACCTTCCCTAAAAGTCCAGCCCCAAGGCAGACAAAGGTGGTGCTTGACTTGCCATTGCGTGAACCGA	14
GAAGCGAGGATCAACTAAACCTTCCCTAAAAGTCCAGCCCCAAGGCAGACAAAGGTGGTGCTTGACTTGCAGTTCCCGGGGCCCATGGATTCTACACTGGCATTTCCATTGCGTGAACCGA	15
GAAGCGAGGATCAACTCCTCACAGTCTATAGAAGGAAAGAATGGGCCACAGGAACACTCAGGAAACATGAATTATGAACGCTACAGTTTGCAAGATAAGAATCAAGCATTGCGTGAACCGA	16
GAAGCGAGGATCAACTGGAAACATGAATTATGAACGCTACAGTTTGCAAGATAAGAATCAAGAGTACTGTTCTTGCCTTTTGTCTCGAGATTATCCAGTTCATTCCCATTGCGTGAACCGA	17
GAAGCGAGGATCAACTGGAAACATGAATTATGAACGCTACAGTTTGCAAGATAAGAATCAAGAGTACTGTTCTTGCCTTTTGTCTCGAGATTATCCAGTTCATTCCCATTGCGTGAACCGA	18
GAAGCGAGGATCAACTTGCCTATTGAAGGTGGGCTGAAGGCATGACCACTGAAAACCACCTGTCTTGCAAGGTTATCGTCCCCCAGGGAATTTTAAAAGCCAGCACCATTGCGTGAACCGA	19
GAAGCGAGGATCAACTCCACCTGTCTTGCAAGGTTATCGTCCCCCAGGGAATTTTAAAAGCCAGCACTCTCTTTATCAGAGTGAAACAGGGAAAATGATCTTGATCCATTGCGTGAACCGA	20
GAAGCGAGGATCAACTCTCAACGTCTCATAAATGTCTGTTTAACACCAGAGTGCCTGGACTTTTGTACACTGCCTGGATTGAATCCCTGCAAAGCACACATTCAGGCATTGCGTGAACCGA	21
GAAGCGAGGATCAACTCCTGGACTTTTGTACACTGCCTGGATTGAATCCCTGCAAAGCACACATTCAGGGAATCGATATGGAAATCTCTACCATGGGATCTATTAACATTGCGTGAACCGA	22
GAAGCGAGGATCAACTCAAAAGTACGGTCACAAAGTGAAATACTATGTTAGAGAGGAAAGCACGGCCCGGAACCGCACCACCTGTGCCGGACCGCACGGTACCAAACATTGCGTGAACCGA	23
GAAGCGAGGATCAACTAGGAAAGCACGGCCCGGAACCGCACCACCTGTGCCGGACCGCACGGTACCAAACCTGCGCTTAACACCTGACTTTACTGCAGCTCCAACCCATTGCGTGAACCGA	24
GAAGCGAGGATCAACTAATGAATAAGACGCCTCCTTGTTTTCAGATCTAATGGGAGAGCGGACAGAGATCTGATGCCCGCGTGAACTGAGCGCACCTTCACGAAACCATTGCGTGAACCGA	25
GAAGCGAGGATCAACTGACAGAGATCTGATGCCCGCGTGAACTGAGCGCACCTTCACGAAACCTGTGCAGGGCAGGGGTCACGATCTATCCCCCACGGACAGGTGACATTGCGTGAACCGA	26
GAAGCGAGGATCAACTACACACAAGGGTGTTAACTAGAAAAACGAGCACAGTGACCCAGGCTGCAGCGAAGGATTAGAGGCATACCAAGGTGCTGCCCTTGACGCACATTGCGTGAACCGA	27
GAAGCGAGGATCAACTGCTGCAGCGAAGGATTAGCGGCACACCAAGGCGCTGCCCTTGACGCAGACCCTCAGTGACGGGCGCTGCCAGTCACGCCGTCACCACCATCATTGCGTGAACCGA	28
GAAGCGAGGATCAACTCTGGTATGTTACAGTCCAAACAGTCACAAAGAGTCACTGTGGTTTGGATCATATTGGTTGATGGTTTTGGGGGCAGGTTTTCTGGACTTTCATTGCGTGAACCGA	29
GAAGCGAGGATCAACTGGATCATATTGGTTGATGGTTTTGGGGGCAGGTTTTCTGGACTTTATTTATTTTTAGCCATGCCACACAGCATGCAAGATCTTGGTTCCCCATTGCGTGAACCGA	30
GAAGCGAGGATCAACTAGTAATGCCATATTCTAATGCATTAGAAAGGCTTTCCCTTTTATGTTCTTAGTTTGGGGATGTGCGTGGGCTTTCTCCAGGTACGGTGAGCATTGCGTGAACCGA	31
GAAGCGAGGATCAACTTTTCCCTTTTATGTTCTTAGTTTGGGGATGTGCGTGGGCTTTCTCCAGGTACGGTGAGCAGGGGCTGCTCTTAGTGGGGTGCTCAGGCTTCATTGCGTGAACCGA	32
GAAGCGAGGATCAACTCACCAGACAGTAGCACATAAAATTGCTTTTTAAACTAGAAAATACTAGACAACTGCATATACGATGTGATTCTGAAAAGGCAGAATTCCCCATTGCGTGAACCGA	33
GAAGCGAGGATCAACTCACCAGACAGTAGCACATAAAATTGCTTTTTAAACTAGAAAATACTAGACAACTGCATATACGATGTGATTCTGAAAAGGCAGAATTCCCCATTGCGTGAACCGA	34
GAAGCGAGGATCAACTAGAAAATACTAGACAACTGCATATACGATGTGATTCTGAAAAGGCAGAATTCCCAACGCATTGCTTGAATTATAGGGAACTTTCTGAGAGCATTGCGTGAACCGA	35
GAAGCGAGGATCAACTAGAAAATACTAGACAACTGCATATACGATGTGATTCTGAAAAGGCAGAATTCCCAACGCATTGCTTGAATTATAGGGAACTTTCTGAGAGCATTGCGTGAACCGA	36
GAAGCGAGGATCAACTCTTTCTTGATTGCATCAGGCACCTTTCAAAATACAATACCTTTTTTAAGGTATTCAGCTTTGGTGCGCTAAGGGAAGAAGAGCGACTAATCATTGCGTGAACCGA	37
GAAGCGAGGATCAACTCTTTCTTGATTGCATCAGGCACCTTTCAAAATACAATACCTTTTTTAAGGTATTCAGCTTTGGTGCGCTAAGGGAAGAAGAGCGACTAATCATTGCGTGAACCGA	38
GAAGCGAGGATCAACTTTAAGGTATTCAGCTTTGGTGCGCTAAGGGAAGAAGAGCGACTAATAATGATCATTGCATCGGCCGCCTCATTTCATGCCCTGAACCAACCATTGCGTGAACCGA	39
GAAGCGAGGATCAACTGACAGTAAGTACGGAAACAAATCACTCAAATTTCTTAGGAGGAATCTATGCTACTGTTATTGACTCTTGTCTCCAGCAGGCAAAACTAGGCATTGCGTGAACCGA	40
GAAGCGAGGATCAACTCTTAGGAGGAATCTATGCTACTGTTATTGACTCTTGTCTCCAGCAGGCAAAACTAGGGCTAGAATCAATATCTGAGAGCTTCACTAAAGGCATTGCGTGAACCGA	41
GAAGCGAGGATCAACTCAGCAGAAGCATGAAAACCTTATCTTCAAAAGCTTTCCAGGTTTTTTTGGTTTTTTTCTTTTTTGGCTGGGCTTGCGGGATCCTAGCTCCCATTGCGTGAACCGA	42
GAAGCGAGGATCAACTGGTTTTTTTGGTTTTTTTCTTTTTTGGCTGGGCTTGCGGGATCCTAGCTCCCTGACCAGGATCCAACCCAGACCTGGCAGTGAGAGTCTTCATTGCGTGAACCGA	43
GAAGCGAGGATCAACTTGCCCCTAATGTTGCCCCTAATGCGTCGCCGGCCCGTGTCCTGGGTTCCAGGTCTTGGTGTATTTTATAAAGTAGTTGAGCCTGAAAGTTCATTGCGTGAACCGA	44
GAAGCGAGGATCAACTTGCCCCTAATGTTGCCCCTAATGCGTCGCCGGCCCGTGTCCTGGGTTCCAGGTCTTGGTGTATTTTATAAAGTAGTTGAGCCTGAAAGTTCATTGCGTGAACCGA	45
GAAGCGAGGATCAACTTCTACGTAAACCTATAAAAATGAAAAGGGAAGCACACTGTCATCTGACTCCAAGGATTTTAGATCTTAAGATTTCGTGTGTTAAACACTGCATTGCGTGAACCGA	46
GAAGCGAGGATCAACTTCTACGTAAACCTATAAAAATGAAAAGGGAAGCACACTGTCATCTGACTCCAAGGATTTTAGATCTTAAGATTTCGTGTGTTAAACACTGCATTGCGTGAACCGA	47
GAAGCGAGGATCAACTACTGTCATCTGACTCCAAGGATTTTAGATCTTAAGATTTCGTGTGTTAAACACTGAGATACTTTGTGTCCAAAAGAAAAATGTTTCAATTCATTGCGTGAACCGA	48
GAAGCGAGGATCAACTACTGTCATCTGACTCCAAGGATTTTAGATCTTAAGATTTCGTGTGTTAAACACTGAGATACTTTGTGTCCAAAAGAAAAATGTTTCAATTCATTGCGTGAACCGA	49
GAAGCGAGGATCAACTACAACTGAGCGTAAGCGTGCACGCACACGCGCACACATGCAGTATTTACCACTGAAAATCATCCCCATACAAGTGGACCCTTGAGGTTCACATTGCGTGAACCGA	50
GAAGCGAGGATCAACTCAGTATTTACCACTGAAAATCATCCCCATACAAGTGGACCCTTGAGGTTCAAACCTACGTTGTTTAAGGGTCAACTGTAGTCAGTAAATACATTGCGTGAACCGA	51
GAAGCGAGGATCAACTTCACTAGCTGGCCAACACCACTTTTGGGACACCCCAGACTCTAGCTATGCTGGAACTGGCCCCACCCATCTGCAGGCCAGTATATCTGGGCATTGCGTGAACCGA	52
GAAGCGAGGATCAACTTAGCTATGCTGGAACTGGCCCCACCCATCTGCAGGCCAGTATATCTGGGACACCCCAGCACTGCAACCACCCACTCCAGAAACCAGCGCACATTGCGTGAACCGA	53
GAAGCGAGGATCAACTTGTGCTTAGGTCTTTAGTGTTGAGTGACCTTTTATAGAGTGCTTACTACTTGCCAGGGATAAATTCTAAAAATTATGTGTGTTTCTTTGCCATTGCGTGAACCGA	54
GAAGCGAGGATCAACTTGTGCTTAGGTCTTTAGTGTTGAGTGACCTTTTATAGAGTGCTTACTACTTGCCAGGGATAAATTCTAAAAATTATGTGTGTTTCTTTGCCATTGCGTGAACCGA	55
GAAGCGAGGATCAACTCTTGCCAGGGATAAATTCTAAAAATTATGTGTGTTTCTTTGCTGAGAATAGCCTTGCAAAGTAGGTAACAAATCGCTAACATTTACTGAGCATTGCGTGAACCGA	56
GAAGCGAGGATCAACTCTTGCCAGGGATAAATTCTAAAAATTATGTGTGTTTCTTTGCTGAGAATAGCCTTGCAAAGTAGGTAACAAATCGCTAACATTTACTGAGCATTGCGTGAACCGA	57
GAAGCGAGGATCAACTTCTCCAGCGTCTTCAAAAGCACCCTCACAATTGGTCCTTCGTGCCCGCCTGGAGACACGCTTTTATCCATTCCATCCTAGAAAAAGATTTCATTGCGTGAACCGA	58
GAAGCGAGGATCAACTTGCCCGCCTGGAGACACGCTTTTATCCATTCCATCCTAGAAAAAGATTTTCCCTTGATCCTCTCTTTTTTAAAAAATCAGTTTATTTTAACATTGCGTGAACCGA	59
GAAGCGAGGATCAACTTGCCCGCCTGGAGACACGCTTTTATCCATTCCATCCTAGAAAAAGATTTTCCCTTGATCCTCTCTTTTTTAAAAAATCAGTTTATTTTAACATTGCGTGAACCGA	60
GAAGCGAGGATCAACTAGCAACCCCAGGCAGGCAGAGAAAACAGGCGAGGTGAGCAGCAGGACTTGCCCGCCAGGAAATGAAGGAGAGGGAAGGGCAGTGCCACGTCATTGCGTGAACCGA	61
GAAGCGAGGATCAACTGACTTGCCCGCCAGGAAATGAAGGAGAGGGAAGGGCAGTGCCACGTCCCTGGCGTAAAGGGAGCCAGTCACGGCTTCCTTTAGCTGTGAACATTGCGTGAACCGA	62
GAAGCGAGGATCAACTTGGCATGCCACGTGTGCTGACGGAGGCTAGCCCACCTCACAGGGCAGCTTTGGAAGTACCGTGCCTCTCACAGTGTGCTGCAAAGACTATCATTGCGTGAACCGA	63
GAAGCGAGGATCAACTCTCACAGGGCAGCTTTGGAAGTACCGTGCCTCTCACAGTGTGCTGCAAAGACTATAGGGAAAAAAATCCGTTTGGGGAGAGGGTGCTTTTCATTGCGTGAACCGA	64
GAAGCGAGGATCAACTGGGTGTTCTAGTGAATTTCTTACACAGCTGATCCTGTTTCGGCATCTACTTCTCAAAATACGTTCATTACTCCATCCCCGGTGCCTGGCCCATTGCGTGAACCGA	65
GAAGCGAGGATCAACTCAGCTGATCCTGTTTCGGCATCTACTTCTCAAAATACGTTCATTACTCCATCCCCGGTGCCTGGCCTATAGTACATGCTCAATAAATGTTCATTGCGTGAACCGA	66
GAAGCGAGGATCAACTGGCCGTGCGTGGACTCCGCTGTCTGCCCGAGGCCCAGCCGTGCGTGGACTCTGCCATTCATCCGAGGCCCGGCCATGCGTGGACTCTGCTCATTGCGTGAACCGA	67
GAAGCGAGGATCAACTGGCCGTGCGTGGACTCCGCTGTCTGCCCGAGGCCCAGCCGTGCGTGGACTCTGCCATTCATCCGAGGCCCGGCCATGCGTGGACTCTGCTCATTGCGTGAACCGA	68
GAAGCGAGGATCAACTCAGCCGTGCGTGGACTCTGCCATTCATCCGAGGCCCGGCCATGCGTGGACTCTGCTTTGAGGGGCTGACGCGGTTCTGTGAGAGCCGCCACATTGCGTGAACCGA	69
GAAGCGAGGATCAACTCAGCCGTGCGTGGACTCTGCCATTCATCCGAGGCCCGGCCATGCGTGGACTCTGCTTTGAGGGGCTGACGCGGTTCTGTGAGAGCCGCCACATTGCGTGAACCGA	70
GAAGCGAGGATCAACTCAGCCGTGCGTGGACTCTGCCATTCATCCGAGGCCCGGCCATGCGTGGACTCTGCTTTGAGGGGCTGACGCGGTTCTGTGAGAGCCGCCACATTGCGTGAACCGA	71
GAAGCGAGGATCAACTCAGCCGTGCGTGGACTCTGCCATTCATCCGAGGCCCGGCCATGCGTGGACTCTGCTTTGAGGGGCTGACGCGGTTCTGTGAGAGCCGCCACATTGCGTGAACCGA	72
GAAGCGAGGATCAACTCAGCCGTGCGTGGACTCTGCCATTCATCCGAGGCCCGGCCATGCGTGGACTCTGCTTTGAGGGGCTGACGCGGTTCTGTGAGAGCCGCCACATTGCGTGAACCGA	73
GAAGCGAGGATCAACTCAGCCGTGCGTGGACTCTGCCATTCATCCGAGGCCCGGCCATGCGTGGACTCTGCTTTGAGGGGCTGACGCGGTTCTGTGAGAGCCGCCACATTGCGTGAACCGA	74
GAAGCGAGGATCAACTAAGAGTCTCGGCCGGGAGGCTGCCCTCCACAGGGTTCAAGCCCTGCTTCTGCGACCTTGGACAAGCCGTGGGAGCACCCTGAGCCTCAGTCATTGCGTGAACCGA	75
GAAGCGAGGATCAACTAAGAGTCTCGGCCGGGAGGCTGCCCTCCACAGGGTTCAAGCCCTGCTTCTGCGACCTTGGACAAGCCGTGGGAGCACCCTGAGCCTCAGTCATTGCGTGAACCGA	76
GAAGCGAGGATCAACTTTCTGCGACCTTGGACAAGCCGTGGGAGCACCCTGAGCCTCAGTTTCCTCATCTGAGAGATGGGAACAGCGTTGTAAGCACAGGATTGAACATTGCGTGAACCGA	77
GAAGCGAGGATCAACTTCTTCCTTTCCCAAGAAGAATTGTAAACCACACAACAGAACTGCTCTCTCCTCCTTTGTTTGACAATTCACCACCTAACGCGCGGCACTGCATTGCGTGAACCGA	78
GAAGCGAGGATCAACTACAACAGAACTGCTCTCTCCTCCTTTGTATGACAATTCACCACCTAACGCGCGGCACTGAGATCTAAACTCACCCGGGAAAAATTCTCTTCATTGCGTGAACCGA	79
GAAGCGAGGATCAACTAGGGTGACTGGCAGCTTGGCCTCCAGAACAGCAGACGTCCGGTTTCCCTCCCAGCCCACAAGACACACACGCACGCACACACGGGCACATCATTGCGTGAACCGA	80
GAAGCGAGGATCAACTTCCGGTTTCCCTCCCAGCCCACAAGACACACACGCACGCACACACGGGCACATGCACACACACGCATACATGCACGCACACACACACACACATTGCGTGAACCGA	81
GAAGCGAGGATCAACTAGGGAGGGGCTGGGAACTCAGGCCACAGTCAGGAAAGGATGAAAGACAACTTCTGGGTTAGCTAGATACACCATATCGAAGTCTTTGCGACATTGCGTGAACCGA	82
GAAGCGAGGATCAACTGGATGAAAGACAACTTCTGGGTTAGCTAGATACACCATATCGAAGTCTTTGCGAATCCAATATGGAATATTAACTCTTTGCAAAAAGTAGCATTGCGTGAACCGA	83
GAAGCGAGGATCAACTGGATGAAAGACAACTTCTGGGTTAGCTAGATACACCATATCGAAGTCTTTGCGAATCCAATATGGAATATTAACTCTTTGCAAAAAGTAGCATTGCGTGAACCGA	84
GAAGCGAGGATCAACTACTCCCTGTCTCATTAAGCGCCAGGGGAGGAGCCTCTTGGTGGTCACGAGTACACACTTGGGGCCACATGGCCTCTGTCCAAAGTCTTGCCATTGCGTGAACCGA	85
GAAGCGAGGATCAACTCCAAGCAGCTACTGGACACTGCTCGCTGGACTCCCTGTCTCATTAAGCGCCAGGGAAGGAGCCTCTTGGTGGTCACGAGTACACACTTGGCATTGCGTGAACCGA	86
GAAGCGAGGATCAACTGGCACCACGCCCTGAGGACCAGAGCTGTTCAGAAGGCTCCGGCCAGAGAGCTGGGGTGCCGGGGCCCCGAAAGGGGCAACACAGAGCCCTCATTGCGTGAACCGA	87
GAAGCGAGGATCAACTGGCACCACGCCCTGAGGACCAGAGCTGTTCAGAAGGCTCCGGCCAGAGAGCTGGGGTGCCGGGGCCCCGAAAGGGGCAACACAGAGCCCTCATTGCGTGAACCGA	88
GAAGCGAGGATCAACTAGAGAGCTGGGGTGCCGGGGCCCCGAAAGGGGCAACACAGAGCCCTGCCGTCTGGAGTCGGGAGGAAGTCGGGTAACGGCATGGCTGCCCCATTGCGTGAACCGA	89
GAAGCGAGGATCAACTAGAGAGCTGGGGTGCCGGGGCCCCGAAAGGGGCAACACAGAGCCCTGCCGTCTGGAGTCGGGAGGAAGTCGGGTAACGGCATGGCTGCCCCATTGCGTGAACCGA	90
GAAGCGAGGATCAACTGCTGCAGAGAAGGGTCCTCTTTTTAAAATCAGTCTTCAAGGCACAACCACAGTTCCATGTGCTTTCAGGTGAGAAGGGTCTTGGCTATTCCATTGCGTGAACCGA	91
GAAGCGAGGATCAACTCACAGTTCCATGTGCTTTCAGGTGAGAAGGGTCTTGGCTATTCTGTACTCCTTTGGCAGTTACAGATCTCGGTGTAGCTGGCCTGGCTTACATTGCGTGAACCGA	92
GAAGCGAGGATCAACTGGGGGACCCGGAAATCAGGCCACTGCTGTTTCCATTACACAGGCTGCCTCTGTTATTAGAATTAAAAACTTATTTTAAAAGAGTGGGGAGCATTGCGTGAACCGA	93
GAAGCGAGGATCAACTGGCTGCCTCTGTTATTAGAATTAAAAACTTATTTTAAAAGAGTGGGGAGGAATTTCATTTAAAAGTAAACGCTTGAAGCAAAGAAAAAGGCATTGCGTGAACCGA	94
GAAGCGAGGATCAACTGGCTGCCTCTGTTATTAGAATTAAAAACTTATTTTAAAAGAGTGGGGAGGAATTTCATTTAAAAGTAAACGCTTGAAGCAAAGAAAAAGGCATTGCGTGAACCGA	95
GAAGCGAGGATCAACTAGGGGGTTGCCGAACACGCAGAATGCAGGCCAGCCCCTCGTGCGCTCATCTCCCTCTCCTGACAAAGCATCAGATGCCAGACCAGGAATCCATTGCGTGAACCGA	96
GAAGCGAGGATCAACTTCCCTCTCCTGACAAAGCATCAGATGCCAGACCAGGAATCCGCCAGGTCTTCCCCTGGCTGTTTGAAGATGCAAATAAACAGGAGGCAAACATTGCGTGAACCGA	97
GAAGCGAGGATCAACTCCACTAGATAAGGCTGAGTGGCAGCTGTGTCAAAGGTTCCTTCCTCTCTCCTCTCTTCCTGTTGTGGAGATGAGGGGCAATTAGATTTCCCATTGCGTGAACCGA	98
GAAGCGAGGATCAACTTCTCCTCTCTTCCTGTTGTGGAGATGAGGGGCAATTAGATTTCCTCTGCAGGACGGGTAGCACCAAACCCTGAGATCTGGATCCTGAGAGCATTGCGTGAACCGA	99
GAAGCGAGGATCAACTTCCAAAGTCAGGTGATCCAGAAAGAGAAAGTCCCGGAAACTGCATGCCTGAAGCCTCGGGAGGGAGATCAGGATGACTGAGGAATGTCCTCATTGCGTGAACCGA	100
GAAGCGAGGATCAACTACTGCATGCCTGAAGCCTCGGGAGGGAGATCAGGATGACTGAGGAATGTCCTGCCATGCTGATAGGGAGCAGTCACCGGGAAGGCACCTGCATTGCGTGAACCGA	101
GAAGCGAGGATCAACTGGAGACTGGAGATTCTGCAAGCTGTGCAGCACAGCCAAAATATGGAATAACTGAAGTAACATGGACTAAAGGACTTATTTGCTGGTGGTGCATTGCGTGAACCGA	102
GAAGCGAGGATCAACTAAATAACTGAAGTAACATGGACTAAAGGACTTATTTGCTGGTGGTGAACAATTGGTGCTAAGAGCTGCAATGAAAAGTTAAGACCACAAGCATTGCGTGAACCGA	103
GAAGCGAGGATCAACTAAATAACTGAAGTAACATGGACTAAAGGACTTATTTGCTGGTGGTGAACAATTGGTGCTAAGAGCTGCAATGAAAAGTTAAGACCACAAGCATTGCGTGAACCGA	104
GAAGCGAGGATCAACTAAATAACTGAAGTAACATGGACTAAAGGACTTATTTGCTGGTGGTGAACAATTGGTGCTAAGAGCTGCAATGAAAAGTTAAGACCACAAGCATTGCGTGAACCGA	105
GAAGCGAGGATCAACTAAATAACTGAAGTAACATGGACTAAAGGACTTATTTGCTGGTGGTGAACAATTGGTGCTAAGAGCTGCAATGAAAAGTTAAGACCACAAGCATTGCGTGAACCGA	106
GAAGCGAGGATCAACTGCAATGCAAATTGAATAATAAGAATCATCAGGGCAGTTTGGTGATAAGCTAACAATTTCGGGCAATCAGACCAAACATCTCTGCTCAAGCCATTGCGTGAACCGA	107
GAAGCGAGGATCAACTGCAGTTTGGTGATAAGCTAACAATTTCGGGCAATCAGACCAAACATCTCTGCTCAAGCTGCTTAATAAAATAAATAGCAGGTTATTGCCACATTGCGTGAACCGA	108
GAAGCGAGGATCAACTAACAAACAGCTCTGTAGGGCCCCAGAGCAGAGCACGTCCTGAGGGGGGCACTGGGCACATAGCCAGCTGTGTGGGCTCTCTAGGGGACAACATTGCGTGAACCGA	109
GAAGCGAGGATCAACTTGAGGGGGGCACTGGGCACATAGCCAGCTGTGTGGGCTCTCTAGGGGACAAAAGGCTTCTCCTCTACCCTCTTCGGTTCTGTGCCTGGAACATTGCGTGAACCGA	110
GAAGCGAGGATCAACTTTCAAACAAAAGGGCCCCTCCAGCTTCCCCCAGTGCCGCCTCTTGACTAGGAGTCCGAGATGTGACATCATCTCCCACGAAGGGGTGAAACATTGCGTGAACCGA	111
GAAGCGAGGATCAACTTCTTGACTAGGAGTCCGAGATGTGACATCATCTCCCACGAAGGGGTGAAAGGGAACCTTGGGCCCATGGCCGCCTCCACGCAACTTTCTACATTGCGTGAACCGA	112
GAAGCGAGGATCAACTCCGACAAGAGCGGCCCCTGAGCCCGACAAGAGTGGCCCCTGCTCCCAGCGGTGAGGGCGCGTCTGCTCGTGGCCAGGAAGACCCAGCACCCATTGCGTGAACCGA	113
GAAGCGAGGATCAACTCCGACAAGAGCGGCCCCTGAGCCCGACAAGAGTGGCCCCTGCTCCCAGCGGTGAGGGCGCGTCTGCTCGTGGCCAGGAAGACCCAGCACCCATTGCGTGAACCGA	114
GAAGCGAGGATCAACTCCGACAAGAGCGGCCCCTGAGCCCGACAAGAGTGGCCCCTGCTCCCAGCGGTGAGGGCGCGTCTGCTCGTGGCCAGGAAGACCCAGCACCCATTGCGTGAACCGA	115
GAAGCGAGGATCAACTCCGACAAGAGCGGCCCCTGAGCCCGACAAGAGTGGCCCCTGCTCCCAGCGGTGAGGGCGCGTCTGCTCGTGGCCAGGAAGACCCAGCACCCATTGCGTGAACCGA	116
GAAGCGAGGATCAACTGGTGAGGGCGCGTCTGCTCGTGGCCAGGAAGACCCAGCACCGCCAGGAACAAACACACACAACAATGTTTAAGGGATATGTGAACTGCAACATTGCGTGAACCGA	117
GAAGCGAGGATCAACTCAGGCAGAGCCCATGTACCACAGGGAAGGGTGTCCCGAGCTGCAGCTAAGCCCCGGCCCGGCCAAAGAAATAAATAGCTAATTTTAGAAGCATTGCGTGAACCGA	118
GAAGCGAGGATCAACTCCCCGTGCTGCAGCTAAGCCCCGGCCCGGCCAAAGAAATAAATAGCTAATTTTAGAAGTTAAAATTAAAAAAGAGAAAGATTGCTCTGAACATTGCGTGAACCGA	119
GAAGCGAGGATCAACTTCTCTGCATCTTACTGAGAGCAAAAGCAAGGTCCTCCTTCTGGATTCCTTATCATGGCTCCCACCGACGCTCTTAACAGCCTCCTAACTGCATTGCGTGAACCGA	120
GAAGCGAGGATCAACTATTCCTTATCATGGCTCCCACCGACGCTCTTAACAGCCTCCTAACTGGTCTCACTGCCTCCACTCACCTCCAGACCCTCTCCCAATTCAACATTGCGTGAACCGA	121
GAAGCGAGGATCAACTAACGTTGGATATCTGTATACAGACGGACTTGAGCCTGTCCACAGCGATGAGCTCGCGGAGCCAGAGCTTCTGCTAGAACTAGGGAAGGAACATTGCGTGAACCGA	122
GAAGCGAGGATCAACTATGAGCTCGCGGAGCCAGAGCTTCTGGTAGAACTAGGGAAGGAAGCAGGGAGCGCTGGGGCATCTTCTTCGAGCGCGCCCCGCAGAAGAACATTGCGTGAACCGA	123
GAAGCGAGGATCAACTCAGACCCGCAGAAACAAAGGATAAGAAGTGGTTACTGATGTTGGAAGCCACTCAGTCTGGGGATGATTCGTCACAGGAATAGTTACAGAGCATTGCGTGAACCGA	124
GAAGCGAGGATCAACTGCCACTCAGTCTGGGGATGATTCGTCACAGGAATAGTTACAGAGTTAGGGATAACTAAGACAGGCACTCGTATCTTGTGGGTGGTAGATTCATTGCGTGAACCGA	125
GAAGCGAGGATCAACTGGCTACCCTGGGCTGCAGTGCCCGAGAGTTTCTCTTGGTGCCCAGGCTCTGGGCTTCAGTAGATGTGGGGTTGGACTTAGTTGCCCCATGCATTGCGTGAACCGA	126
GAAGCGAGGATCAACTCCAGGCTCTGGGCTTCAGTAGATGTGGGGTTGGACTTAGTTGCCCCATGGCAGGTGGAATCTTCCCAGACCAGGGGTCGAACCTGTGTCCCATTGCGTGAACCGA	127
GAAGCGAGGATCAACTAATTATACCTTTTGAAGAAATTTCACAGTTAAGTTGGAAAATGTGCAGTCAGTTTAATTAGAGAGAGGATAGTTGGGTTGTATTGATTTTCATTGCGTGAACCGA	128
GAAGCGAGGATCAACTAATTATACCTTTTGAAGAAATTTCACAGTTAAGTTGGAAAATGTGCAGTCAGTTTAATTAGAGAGAGGATAGTTGGGTTGTATTGATTTTCATTGCGTGAACCGA	129
GAAGCGAGGATCAACTAATTATACCTTTTGAAGAAATTTCACAGTTAAGTTGGAAAATGTGCAGTCAGTTTAATTAGAGAGAGGATAGTTGGGTTGTATTGATTTTCATTGCGTGAACCGA	130
GAAGCGAGGATCAACTAATTATACCTTTTGAAGAAATTTCACAGTTAAGTTGGAAAATGTGCAGTCAGTTTAATTAGAGAGAGGATAGTTGGGTTGTATTGATTTTCATTGCGTGAACCGA	131
GAAGCGAGGATCAACTATAATTTACATATACTATTTCCATCAATAAACAGTGTAAGTTATACATAGGCAAAAGAGGGGTAGTCCCAGTAATTCAGAAACAAGTAAACATTGCGTGAACCGA	132
GAAGCGAGGATCAACTATAATTTACATATACTATTTCCATCAATAAACAGTGTAAGTTATACATAGGCAAAAGAGGGGTAGTCCCAGTAATTCAGAAACAAGTAAACATTGCGTGAACCGA	133
GAAGCGAGGATCAACTAGTGTAAGTTATACATAGGCAAAAGAGGGGTAGTCCCAGTAATTCAGAAACAAGTAAATACAGTACCATGGGAAAGTGACACTATAAAATCATTGCGTGAACCGA	134
GAAGCGAGGATCAACTAGTGTAAGTTATACATAGGCAAAAGAGGGGTAGTCCCAGTAATTCAGAAACAAGTAAATACAGTACCATGGGAAAGTGACACTATAAAATCATTGCGTGAACCGA	135
GAAGCGAGGATCAACTCAAAAAGAAACAGGGTCCCTTGCAGCTTTTAGTCCAGCCAGGGAGAGAATCAAATGATTGGACAGGACGTCGAGTCACCAGTGTGCTGAGCATTGCGTGAACCGA	136
GAAGCGAGGATCAACTAGCCAGGGAGAGAATCAAATGATTGGACAGGACGTCGAGTCACCAGTGTGCTGAGCGCCCTGTGCCCTGTGTGCTGTGCTTAGTCACTCACATTGCGTGAACCGA	137
GAAGCGAGGATCAACTAGGAAAACGGGCTCGGGGCGACACTGGGAACGTTGAGCGAGGGAAGAGTGCAGGCCGAGTCAGAACAATTCCAGGCCCCAGTATCAGTAGCATTGCGTGAACCGA	138
GAAGCGAGGATCAACTAAGAGTGCAGGCCGAGTCAGAACAATTCCAGGCCCCAGTATCAGTAGAGCCAGCTTGAGGCAACCAGAGAGAGCGGAAGGGCTTCCGTCTCATTGCGTGAACCGA	139
GAAGCGAGGATCAACTACCCATCCGTCTCCTTTACTGTGGAAACACGACTCCTCGATTAAGCCTTGGACAGTTAATGCGGCTTCCCAGGCACCGGCTCTGGTTCATCATTGCGTGAACCGA	140
GAAGCGAGGATCAACTCTCGATTAAGCCTTGGACAGTTAATGCGGCTTCCCAGGCACCGGCTCTGGTTCATCCTACAGCCTGAGCCAGATGAAGACCATTCTCTCACATTGCGTGAACCGA	141
GAAGCGAGGATCAACTATGGTCACTACCCAGACTGGGCAGGGCATACCATTATTAGTGTCATCTCCTGATTACCCGCTGTGAGAGGTGGGGCCCTTTGAAGATGAACATTGCGTGAACCGA	142
GAAGCGAGGATCAACTGTCATCTCCTGATTACCCGCTGTGAGAGGTGGGGCCCTTTGAAGATGAATACCTATTTGTCTGTGGCAAATTATCCCCAAGTCAAAGTTCCATTGCGTGAACCGA	143
GAAGCGAGGATCAACTTCATCATCCATAAGCGAACGAGGCTTCAGGAGAGGCCACGTGAAGGCAGTACCTGCAGAGGAACTCCCGTCCAAACCTTAGAGCTTTAATCATTGCGTGAACCGA	144
GAAGCGAGGATCAACTACCTGCAGAGGAACTCCCGTCCAAACCTTAGAGCTTTAATGTACGTCAGACCTAACATCAAAAGGAAGCTCCATGACTGCGGACGTGTGACATTGCGTGAACCGA	145
GAAGCGAGGATCAACTCCTGGGTTCAAATCCTGAACCTGATACTTACCAACTATGTGACTCTAAACAAGCATCTCATGCTTTCTGAGCTTTTGCTGTCCCATCTACCATTGCGTGAACCGA	146
GAAGCGAGGATCAACTGACTCTAAACAAGCATCTCATGCTTTCTGAGCTTTTGCTGTCCCATCTACAAAGTGAGGAGGATGGTACTTCATAGGTGGTCGTGAGCACCATTGCGTGAACCGA	147
GAAGCGAGGATCAACTAGCTCTATGAGAAGCAGCTGGAAGTGTGAAACAAATAGCCCAGCTGGGGCCGGGATGGTACTGGGAGAGGAGGAGCTAGCAGCTTTAAGACATTGCGTGAACCGA	148
GAAGCGAGGATCAACTCAGGATTTGACACGGTCCAGTGCTTAAATCTTCAGGGCTCTTTTTATTGGCTGCACCAGAGACAACATTAGGAATCTTCAACAGTTCCCTCATTGCGTGAACCGA	149
GAAGCGAGGATCAACTTTTTATTGGCTGCACCAGAGACAACATTAGGAATCTTCAACAGTTCCCTGACCAGGGATCAAACCCGTGCCCTCTACAGTGGAAGCCTGGCATTGCGTGAACCGA	150
GAAGCGAGGATCAACTGTTGCTGCTGCATGCAGGCTTTCTCTGGTTGTGGCAGAGGGGCTCCTTTTTGCTGCGGTGCTCAGGTTTCTCCTTGCAGGGGCTTCTCTTCATTGCGTGAACCGA	151
GAAGCGAGGATCAACTCCTTTTTGCTGCGGTGCTCAGGTTTCTCCTTGCAGGGGCTTCTCTTGTTGTGGAGCAGCGTCTCTAGCCAGGCGGGCTTCGGTCGCTGTACATTGCGTGAACCGA	152
GAAGCGAGGATCAACTCACCGTGAGCCCTTGGTGACTGTGAAAATGTCCTCAGATCTCTGATGCACCTTGTTTCTTGTTAATGGCTTCCTTTTCCTGAAACTTGTGCATTGCGTGAACCGA	153
GAAGCGAGGATCAACTGATGCACCTTGTTTCTTGTTAATGGCTTCCTTTTCCTGAAACTTGTGTATATGAGAAACCCCAAGGGAAAGAGAGTGTCCGTTAGTGGGGCATTGCGTGAACCGA	154
GAAGCGAGGATCAACTAGGGGGCTAAGAACGTGAGCTTTCAGATTTTCAAAACATAAAACGTTGAGCTTCCATTGTGTTGTTTGATGACCACTGCCTGGTGTCAGGCATTGCGTGAACCGA	155
GAAGCGAGGATCAACTGGTTCCAGGCTGATAAAGGGGGCTAAGGACGTGAGCTTTCAGATTTTCAAAACATAAAACGTTGAGCTTCCATTGTGTTGTTTGATGACCCATTGCGTGAACCGA	156
GAAGCGAGGATCAACTAGTCTCATTCACTAGAAACACAGCAGCTCACCAAGCGTGTCAGCTGCCTTCAGCACTGGCCCTGCATGTACCACAGGCATTTGTCCCAAGCATTGCGTGAACCGA	157
GAAGCGAGGATCAACTCTTCAGCACTGGCCCTGCATGTACCACAGGCATTTGTCCCAAGGAAGGCTGCATTCAGGGCCCTGAAGCCAGGGCAGAGCCGTCGTGCTTCATTGCGTGAACCGA	158
GAAGCGAGGATCAACTATCTCAAGTAAAAAAGAAAAAACCCAAGACTGCCTCGAGTTTGCACACAACCAGTCACATCGGGGTGCATGCTGCAACTTGAGTGCAGCGCATTGCGTGAACCGA	159
GAAGCGAGGATCAACTTTTGCACACAACCAGTCACATTGGGGCGCATGCTGCAACTTGAGTGCAGCGCCCCTGGGACTCCAGTTCGGTTCTCACGTCCTTGCAGGTCATTGCGTGAACCGA	160
GAAGCGAGGATCAACTAGGGCCCTGGCAGGCTGCCTGCGTCCCAATAAAGCGTGCTTTCTGTAACACGGAGTCCTGTCCACACGATGGGTGCTTGGGCAGAGGAGTCATTGCGTGAACCGA	161
GAAGCGAGGATCAACTTCTGTAACACGGAGTCCTGTCCACACGATGGGTGCTTGGGCAGAGGAGTGGGTGGGCCCAGGTGTGGGGAAGCCTCTGGGGACCAGGGCACATTGCGTGAACCGA	162
GAAGCGAGGATCAACTTCTGTAACACGGAGTCCTGTCCACACGATGGGTGCTTGGGCAGAGGAGTGGGTGGGCCCAGGTGTGGGGAAGCCTCTGGGGACCAGGGCACATTGCGTGAACCGA	163
GAAGCGAGGATCAACTCAAGGCGCGGCCCTGTCGAGCCCTTCAGCAGGCACGAGCAAAGCTCTTCAGGAGAACGGCCACCCACTCCAGGAGTCTCGCCTGGGAAACCATTGCGTGAACCGA	164
GAAGCGAGGATCAACTCAAGGCGCGGCCCTGTCGAGCCCTTCAGCAGGCACGAGCAAAGCTCTTCAGGAGAACGGCCACCCACTCCAGGAGTCTCGCCTGGGAAACCATTGCGTGAACCGA	165
GAAGCGAGGATCAACTCAAGGCGCAAGAGCAGCAAGGCGCGGCCCTGTAGAGCCCTTCAGCAGGCACGAGCAAAGCTCTTCAGGAGAACGGCCACCCACTCCAGGACATTGCGTGAACCGA	166
GAAGCGAGGATCAACTCAAGGCGCAAGAGCAGCAAGGCGCGGCCCTGTAGAGCCCTTCAGCAGGCACGAGCAAAGCTCTTCAGGAGAACGGCCACCCACTCCAGGACATTGCGTGAACCGA	167
GAAGCGAGGATCAACTCAAGGCGCAAGAGCAGCAAGGCGCGGCCCTGTAGAGCCCTTCAGCAGGCACGAGCAAAGCTCTTCAGGAGAACGGCCACCCACTCCAGGACATTGCGTGAACCGA	168
GAAGCGAGGATCAACTCAAGGCGCAAGAGCAGCAAGGCGCGGCCCTGTAGAGCCCTTCAGCAGGCACGAGCAAAGCTCTTCAGGAGAACGGCCACCCACTCCAGGACATTGCGTGAACCGA	169
GAAGCGAGGATCAACTGGAGAGCAGCTGACTGCTACATGTCTGCTCCCAAGAGATCAGATGCCCCCACCTGGACTGCAGGAGACAGGGTCAGAAGATGCTGCTGCCCATTGCGTGAACCGA	170
GAAGCGAGGATCAACTATGCCCCCACCTGGACTGCAGGAGACAGGGTCAGAAGATGCTGCTGCCCCAGCAGCTGGGGGTGACGGCAGAGGCCTGCCGCGCTGACCTCATTGCGTGAACCGA	171
GAAGCGAGGATCAACTATGCCCCCACCTGGACTGCAGGAGACAGGGTCAGAAGATGCTGCTGCCCCAGCAGCTGGGGGTGACGGCAGAGGCCTGCCGCGCTGACCTCATTGCGTGAACCGA	172
GAAGCGAGGATCAACTATGCCCCCACCTGGACTGCAGGAGACAGGGTCAGAAGATGCTGCTGCCCCAGCAGCTGGGGGTGACGGCAGAGGCCTGCCGCGCTGACCTCATTGCGTGAACCGA	173
GAAGCGAGGATCAACTATGCCCCCACCTGGACTGCAGGAGACAGGGTCAGAAGATGCTGCTGCCCCAGCAGCTGGGGGTGACGGCAGAGGCCTGCCGCGCTGACCTCATTGCGTGAACCGA	174
GAAGCGAGGATCAACTATAAAATTCTAAATCTGGGAGGAACCAAAGTCCATCTGGGTCCCCTTTTCCAATTTTCAGATAAGAAAACTAAGTTCCAAGAAGTACAAGCATTGCGTGAACCGA	175
GAAGCGAGGATCAACTATAAAATTCTAAATCTGGGAGGAACCAAAGTCCATCTGGGTCCCCTTTTCCAATTTTCAGATAAGAAAACTAAGTTCCAAGAAGTACAAGCATTGCGTGAACCGA	176
GAAGCGAGGATCAACTGGGTCCCCTTTTCCAATTTTCAGATAAGAAAACTAAGTTCCAAGAAGTACAAGTTCAGGACAGAGCAGCTGTTAGGATCCTACTAGACTGCATTGCGTGAACCGA	177
GAAGCGAGGATCAACTTCCTGCCTGCCTTCCCCTCCTGCCAGACATGATCGCAGGGAGAAAATCCCACCCTGCACGGGGTTCTCCTTGGAAAGAGGCCTATAGGAACATTGCGTGAACCGA	178
GAAGCGAGGATCAACTAGAAAATCCCACCCTGCACGGGGTTCTCCTTGGAAAGAGGCCTATAGGAAGGGCCAAGGCTGGCTTTCCCAGCTTTAGGAGCCGGGAAGGCATTGCGTGAACCGA	179
GAAGCGAGGATCAACTACCCCTTCTCTGGTCTAAGCCACCCCTCTTGTCAGTATGCTCCAGTCACACTGGTGTCTTCTGGCACTTTGGGCACACTGAGCTCTGTTCCATTGCGTGAACCGA	180
GAAGCGAGGATCAACTAGTCACACTGGTGTCTTCTGGCACTTTGGGCACACTGAGCTCTGTTCCTCTGGATGGCCCTTCCTGGTTGTAGGTGTCTTTGTATCTGCTCATTGCGTGAACCGA	181
GAAGCGAGGATCAACTTTGGACATTCTGGGCTATGGACCAGAGAGGGGGGGCAGAGGATCATTCACGGCCCTCATGTGCGCAAAGTGCAGCTAACAGCCTCTTTAACATTGCGTGAACCGA	182
GAAGCGAGGATCAACTCAGAGGATCATTCACGGCCCTCATGTGCGCAAAGTGCAGCTAACAGCCTCTTTAAAGACAGAGTCAGTCTCTTCTTTCCCATGGTCATCCCATTGCGTGAACCGA	183
GAAGCGAGGATCAACTGACGCACTGTTTAAATGAGGCATACCAGATGACCATATCTTAAAGAAAATCAATCACTGTGATATAAATTTACAAAGAATAGTTACACACCATTGCGTGAACCGA	184
GAAGCGAGGATCAACTGACGCACTGTTTAAATGAGGCATACCAGATGACCATATCTTAAAGAAAATCAATCACTGTGATATAAATTTACAAAGAATAGTTACACACCATTGCGTGAACCGA	185
GAAGCGAGGATCAACTAAGAAAATCAATCACTGTGATATAAATTTACAAAGAATAGTTACACACACTCGTTTTCTTGGCAGCCCTGTAAATGAGTTTATCCCCATTCATTGCGTGAACCGA	186
GAAGCGAGGATCAACTAAGAAAATCAATCACTGTGATATAAATTTACAAAGAATAGTTACACACACTCGTTTTCTTGGCAGCCCTGTAAATGAGTTTATCCCCATTCATTGCGTGAACCGA	187
GAAGCGAGGATCAACTGGGAGTCTTTGATCCAACTTAGGCTCCAAGCCAAAAAGTCACTAAAAGAAGGCACAGCCAAGGAGAGGAGAAAATTGCCCTCTGACTGGACATTGCGTGAACCGA	188
GAAGCGAGGATCAACTTAAAAGAAGGCACAGCCAAGGAGAGGAGAAAATTGCCCTCTGACTGGACAGAGCTAAACACCGCCACACGCCAAGGCTCTGGCCTCCCCACATTGCGTGAACCGA	189
GAAGCGAGGATCAACTCTTCCGTTGAAAACCACTAGATGCTGCTCAGTTCTGTCTGCGTTTTGCGATGTTACTGTGGGCACTGTCGAGAGAATGGAGGCTTTGGGACATTGCGTGAACCGA	190
GAAGCGAGGATCAACTTGCGATGTTACTGTGGGCACTGTCGAGAGAATGGAGGCTTTGGGACCATCTGGAGTACATTTCACTTATTAGTTACAACACTGTCTCCTCCATTGCGTGAACCGA	191
GAAGCGAGGATCAACTAGCCGGTGAGGAAGGGGAGGAGGGGCAGGGCCCCGCATGTTCTCGGAATCCTTAAAACACAGGGGCCATTTTCCCTCCACGCCCGGGTAGCATTGCGTGAACCGA	192
GAAGCGAGGATCAACTAGCCGGTGAGGAAGGGGAGGAGGGGCAGGGCCCCGCATGTTCTCGGAATCCTTAAAACACAGGGGCCATTTTCCCTCCACGCCCGGGTAGCATTGCGTGAACCGA	193
GAAGCGAGGATCAACTATGTTCTCGGAATCCTTAAAACACAGGGGCCATTTTCCCTCCACGCCCGGGTAGGGACAATCCCCATCTCCGCTGGAGACGGTCCTGCCTCATTGCGTGAACCGA	194
GAAGCGAGGATCAACTTTAATGAAGACTAGAACTTCCCTACAATGCCCATCTGACGATGTTCCTGGGGCCCAAATCTAGCAGCTCGGGCAGTGCCCCTGAGGGCCTCATTGCGTGAACCGA	195
GAAGCGAGGATCAACTTGGGGCCCAAATCTAGCAGCTCGGGCAGTGCCCCTGAGGGCCTGGCTCCTGCCGACGTGCTCCGCCCGCCAGGAGCACCCCATCCTAGTCCATTGCGTGAACCGA	196
GAAGCGAGGATCAACTTGGGGCCCAAATCTAGCAGCTCGGGCAGTGCCCCTGAGGGCCTGGCTCCTGCCGACGTGCTCCGCCCGCCAGGAGCACCCCATCCTAGTCCATTGCGTGAACCGA	197
GAAGCGAGGATCAACTCAGCTCAGCCCGTTTCCTCTCTAAAGATGGAACGAGCCAGCTGCTGGGAGGAACGGAAAGGAACAGGGCTAGGAGCTTCCAGAATGAACACATTGCGTGAACCGA	198
GAAGCGAGGATCAACTAAAGGAACAGGGCTAGGAGCTTCCAGAATGAACAGGGCAGTGGCACCCTGAGGGAGCAGAGTGCGCCCTCGGAGGCTGTGGCCGCTTCTCCATTGCGTGAACCGA	199
GAAGCGAGGATCAACTGTGGGTTCCTGGCTCCTCCTTGAGGACACATGGTGAACAAGGGAAGCCCCAGGAGCCACTCGTGTCCTCACATCCCCAACGAGAACGTAGCATTGCGTGAACCGA	200
GAAGCGAGGATCAACTGGAAGCCCCAGGAGCCACTCGTGTCCTCACATCCCCAACGAGAACGTAGGCGCCTTGAGGACCCAGGTCTTTGTCCCTCAAGCAGAGCCACATTGCGTGAACCGA	201
GAAGCGAGGATCAACTGAAGGGGAGAAAACCGGAAAACTAATCAGATCCACATGCAAGCCTACTTCCTTCACATCCTATCCGCAAACGCGCAGCTGGACTTGAAAGCATTGCGTGAACCGA	202
GAAGCGAGGATCAACTAGCCTACTTCCTTCACATCCTATCCGCAAACGCGCAGCTGGACTTGAAAGATCAGTGCGCGGCGCTGGGTGGGGAGGAGAAAAGCGCAGACATTGCGTGAACCGA	203
GAAGCGAGGATCAACTCACTCAGTATGGCGACATCTAAGTCCATCCAGGTTACTCGAGATATTACTGGAGAGGAAAATAGAAACTGCTCCACAGGCATCCACCCTGCATTGCGTGAACCGA	204
GAAGCGAGGATCAACTACTGGAGAGGAAAATAGAAACTGCTCCACAGGCATCCACCCTGAGAATGATAACTGGCTGAAGCGCATCCTTTTCCGACCAGGACTGTTTCATTGCGTGAACCGA	205
GAAGCGAGGATCAACTTTCGAGGCCCTAACTGACACAAGGGGATTGGGGCCATTCACATGTACTTATAAAGGGCTACTGCACGCATTACAACCTATGGGGATGTGGCATTGCGTGAACCGA	206
GAAGCGAGGATCAACTTGTACTTATAAAGGGCTACTGCACGCATTACAACCTATGGGGATGTGGGAGTACCACATGGCCTCTCTCCCTGCGGGAATAATAGGGTTCCATTGCGTGAACCGA	207
GAAGCGAGGATCAACTCGACTCGCTCCAACCGATATGACAGCAGCCGAGGCGATGCAGAGGAGCCTGAAAGGAGCTTACCCCCTCCACCTCCATTGCTGCGGCGCACATTGCGTGAACCGA	208
GAAGCGAGGATCAACTAGGAGCCTGAAAGGAGCTTACCCCCTCCACCTCCATTGCTGCGGCGCAGCCACCGGGAGAACGTGCTCGGCTGGTCTGGACCCAGGAGGCCATTGCGTGAACCGA	209
GAAGCGAGGATCAACTAGGAGCCTGAAAGGAGCTTACCCCCTCCACCTCCATTGCTGCGGCGCAGCCACCGGGAGAACGTGCTCGGCTGGTCTGGACCCAGGAGGCCATTGCGTGAACCGA	210
GAAGCGAGGATCAACTAACTCTGGAGGGAATGGATGGTCTGAATGCTCCTGTCACTGAAGGAGCGCGACAGATGTTACCATGGTCCTCACCCAACCCAGATTTCTTCATTGCGTGAACCGA	211
GAAGCGAGGATCAACTCACTGAAGGAGCGCGACAGATGTTACCATGGTCCTCACCCAACCCAGATTTCTTTTGTAAGAAAGATGACATCATTTCACCATGATACGACATTGCGTGAACCGA	212
GAAGCGAGGATCAACTTTTTTAACCAGTAAACTCGGAACCCAAATTTAAATTCTGTTGGAGAGGACAGTTGCATCGTTTGAGACCCATGAAGGGACAGATGGCCAGCATTGCGTGAACCGA	213
GAAGCGAGGATCAACTCTGTTGGAGAGGACAGTTGCATCGTTTGAGACCCATGAAGGGACAGATGGCCAGTTATCAAAGAATAAAACATGTGAAAATGAATTCTAGCATTGCGTGAACCGA	214
GAAGCGAGGATCAACTGGTGAAGGGATTCCTATAACAGGGAGAAAGCGCTCACCTCATTCTAAATCCTTATCATAGTTTGCAATCTGATAACGAGAAAAACACATCCATTGCGTGAACCGA	215
GAAGCGAGGATCAACTCTCATTCTAAATCCTTATCATAGTTTGCAATCTGATAACGAGAAAAACACATCTGTCTTGACTTTAGGCTACCTGTAGATAACAACAGGCCATTGCGTGAACCGA	216
GAAGCGAGGATCAACTCTCATTCTAAATCCTTATCATAGTTTGCAATCTGATAACGAGAAAAACACATCTGTCTTGACTTTAGGCTACCTGTAGATAACAACAGGCCATTGCGTGAACCGA	217
GAAGCGAGGATCAACTGTAAAACATAGTTTTGGCTGACTTCCTTTAAGATCTGTATCTTAACACAGCTCACTGCTTTTAAGACTAGACAACGCCCTAGTAACAACTCATTGCGTGAACCGA	218
GAAGCGAGGATCAACTGTAAAACATAGTTTTGGCTGACTTCCTTTAAGATCTGTATCTTAACACAGCTCACTGCTTTTAAGACTAGACAACGCCCTAGTAACAACTCATTGCGTGAACCGA	219
GAAGCGAGGATCAACTTCTGTATCTTAACACAGCTCACTGCTTTTAAGACTAGACAACGCCCTAGTAACAACTAGAAATACTGGGCACTTTCAATGTGCCTGTTCTCATTGCGTGAACCGA	220
GAAGCGAGGATCAACTAGCACTGCTACTAACGCCATTAGAACAAGACTTAAATATTTACGCGTTTCACTTCATCCTAGAGGCACACTGCACGGCAGCCCTTACAGGCATTGCGTGAACCGA	221
GAAGCGAGGATCAACTTTACGCGTTTCACTTCATCCTAGAGGCACACTGCACAGCAGCCCTTACAGGAGCCTGTGCTTCTGAGTCCTCTACCTGCCTCAGCAAAGCCATTGCGTGAACCGA	222
GAAGCGAGGATCAACTAACGTATTCTAGCATCACTCCTCTTAAAATAACAAAAAAAAAGCTGCCCCTGCCCCAGCAGAACCCCACATTCCCCTCTGGCGCCAAGCCCATTGCGTGAACCGA	223
GAAGCGAGGATCAACTAAAAAAAAAGCTGCCCCTGCCCCAGCAGAACCCCACATTCCCCTCTGGCGCCAAGCCTCTCCTCCATTTCCACTTGCAGACTTCCCTGGCCATTGCGTGAACCGA	224
GAAGCGAGGATCAACTTACAAGCCATCGGGTCGCAGAGTCGCACAACCGAGCGACTAAGCGTACACACAGTGGGCAGATGGTTGGGGTCACAGGAGGAAGCATGTTCATTGCGTGAACCGA	225
GAAGCGAGGATCAACTGAGCGACTAAGCGTACACACAGTGGGCAGATGGTTGGGGTCACAGGAGGAAGCATGTTGAGGAGGAGTCAGATGGTGGACAGGGCTCTGGCATTGCGTGAACCGA	226
GAAGCGAGGATCAACTTGAGGCACCAGGGTGGCCCCCTAGCCCTTCTGAGCTTCCGTTTCACTCGCTGCCACTGTCGGAGAACCTGTCTTGTCCATTGATAAGACTCATTGCGTGAACCGA	227
GAAGCGAGGATCAACTAGCTTCCGTTTCACTCGCTGCCACTGTCGGAGAACCTGTCTTGTCCATTGATAAGACTGAGCAGAATTAAGGTCCCAGGAAGCTCTCTCACATTGCGTGAACCGA	228
GAAGCGAGGATCAACTCCCTGTGTGTTGGGTAATTTACATATAGGAAAGGACTCAGGGAGTTCTCCTTGAGGAAGGTATGATTATTGCCATCTAATCCATGGCAAACATTGCGTGAACCGA	229
GAAGCGAGGATCAACTGAGTTCTCCTTGAGGAAGGTATGATTATTGCCATCTAATCCATGGCAAAACCAAGCCCAGGGTCATGGCACTGGTCAGAGGCAGAAGTGGCATTGCGTGAACCGA	230
GAAGCGAGGATCAACTGTAAGAAACTTACTTACAAATTACAGTTCACTAAATGTTTGAAATCCTGAAGAATTAAGAAATCCTCAGGTCAGACAGCTAAATGAAATACATTGCGTGAACCGA	231
GAAGCGAGGATCAACTGTAAGAAACTTACTTACAAATTACAGTTCACTAAATGTTTGAAATCCTGAAGAATTAAGAAATCCTCAGGTCAGACAGCTAAATGAAATACATTGCGTGAACCGA	232
GAAGCGAGGATCAACTTCCTGAAGAATTAAGAAATCCTCAGGTCAGACAGCTAAATGAAATAGTTTTGAACAAAGCTCCTCCTATGGCAAAACATGTTTCCTTTTGCATTGCGTGAACCGA	233
GAAGCGAGGATCAACTTCCTGAAGAATTAAGAAATCCTCAGGTCAGACAGCTAAATGAAATAGTTTTGAACAAAGCTCCTCCTATGGCAAAACATGTTTCCTTTTGCATTGCGTGAACCGA	234
GAAGCGAGGATCAACTGTCCATTGGTTCTAGTATAGTCTCACAGGTATTTCAAAGAGTTAGACATAAAAGTGATCAAACAACAAGAATAGAGTCAGCTCACTTGAACATTGCGTGAACCGA	235
GAAGCGAGGATCAACTGTCCATTGGTTCTAGTATAGTCTCACAGGTATTTCAAAGAGTTAGACATAAAAGTGATCAAACAACAAGAATAGAGTCAGCTCACTTGAACATTGCGTGAACCGA	236
GAAGCGAGGATCAACTCATAAAAGTGATCAAACAACAAGAATAGAGTCAGCTCACTTGAAAGAAGGTAGAGAAGGGAGTTTCCGATATTGCTCACCTAAGTCTGACCATTGCGTGAACCGA	237
GAAGCGAGGATCAACTAGTCCCTGCCTGGCACACTGCCTGGCACATGACGTACACAGCACCCACCGCACAGGGCGTCTTTCCTGAGCAGAGCGTCGCCGCAGAGCACATTGCGTGAACCGA	238
GAAGCGAGGATCAACTAGTCCCTGCCTGGCACACTGCCTGGCACATGACGTACACAGCACCCACCGCACAGGGCGTCTTTCCTGAGCAGAGCGTCGCCGCAGAGCACATTGCGTGAACCGA	239
GAAGCGAGGATCAACTACCGCACAGGGCGTCTTTCCTGAGCAGAGCGTCGCCGCAGAGCACCCTGGAGAAGCTGAGAGGAGACAGCCCGTCCGCCACAAGGAACAGCATTGCGTGAACCGA	240
GAAGCGAGGATCAACTACCGCACAGGGCGTCTTTCCTGAGCAGAGCGTCGCCGCAGAGCACCCTGGAGAAGCTGAGAGGAGACAGCCCGTCCGCCACAAGGAACAGCATTGCGTGAACCGA	241
GAAGCGAGGATCAACTCCCTATAGCTTTCTTGTGGTGAAGATCCAGTGTTTCGGGTTTGAGGCTTCCTGGTCATCATTTTTAAGCGCAGGGGAATAGTAAGCAGCACATTGCGTGAACCGA	242
GAAGCGAGGATCAACTCCTGGTCATCATTTTTAAGCGCAGGGGAATAGTAAGCAGCAGAGGAATCACATTGTGCATCACTGACACGCTATTTTGTGCTAAGGAGCTCATTGCGTGAACCGA	243
GAAGCGAGGATCAACTCATCTGTGCAGCGTTTATGGACTGTTGAGCCCAGCTTGGTTGGGTGGGGGTAAATTAAGCAAGGGAGCACATCAGACTTGTTCTAGAAAGCATTGCGTGAACCGA	244
GAAGCGAGGATCAACTGGGTGGGGGTAAATTAAGCAAGGGAGCACATCAGACTTGTTCTAGAAAGATCACTGGCGATCGAATAGGGACTAGGTTGAATGGGGCGCTCATTGCGTGAACCGA	245
GAAGCGAGGATCAACTTAGAAATTACCCTGGCTTAGTTCTGGAATCCCAGAGAACTCGGTTTTTCTGGAAGCAGAGCTTTTTTTTGACTCTGAGGGTTGCTGTACCCATTGCGTGAACCGA	246
GAAGCGAGGATCAACTACCCTGGCTTAGTTCTGGAATCCCAGAGAACTCGGTTTTTCTGGAACCAGAGCTTTTTTTTGACTCTGAGGGTTGCTGTACCAAATAAAGCATTGCGTGAACCGA	247
GAAGCGAGGATCAACTAATATTCTCATTTGCAGATGAATGTGGGTTCTGGAATCAAATATAACTAAATCTAACTTCAGCATTTACTAGCTGTGCACCTTAAACAAGCATTGCGTGAACCGA	248
GAAGCGAGGATCAACTAATATTCTCATTTGCAGATGAATGTGGGTTCTGGAATCAAATATAACTAAATCTAACTTCAGCATTTACTAGCTGTGCACCTTAAACAAGCATTGCGTGAACCGA	249
GAAGCGAGGATCAACTTATAACTAAATCTAACTTCAGCATTTACTAGCTGTGCACCTTAAACAAGGCACCAGGTCCCTCTCAAAGCCTCAGGTCCCTCATCTATGACATTGCGTGAACCGA	250
GAAGCGAGGATCAACTAGCCAGATGTCCACCCCAACCCAGCAGGTCAGCCCCGGGCCTACCTGATTCATAAGCCTCTGCCTTCTGAATGTAAGGTGTGACCAGCTTCATTGCGTGAACCGA	251
GAAGCGAGGATCAACTCTACCTGATTCATAAGCCTCTGCCTTCTGAATGTAAGGTGTGACCAGCTTGAGAGCCTCAAACCTGCTTCTTCGCCCAAGCAGCTCTTCACATTGCGTGAACCGA	252
GAAGCGAGGATCAACTGGCTCTGTAGTTATAATTTAAAAATTTATCACCTTCCAAACTATATACAATATTCCAATATATCCACAAAGGGATGGGCAGCAGAGCTTACATTGCGTGAACCGA	253
GAAGCGAGGATCAACTGGCTCTGTAGTTATAATTTAAAAATTTATCACCTTCCAAACTATATACAATATTCCAATATATCCACAAAGGGATGGGCAGCAGAGCTTACATTGCGTGAACCGA	254
GAAGCGAGGATCAACTTATACAATATTCCAATATATCCACAAAGGGATGGGCAGCAGAGCTTAACTGCTTCCTGAGGGGAGGAGAGTGAGCGGCAAGAGGCACAGGCATTGCGTGAACCGA	255
GAAGCGAGGATCAACTGGCTGAACTGCTTGCCCCACCTCCCAGAGGAGAAGACCCAGCTCCTGCCCCAAGTTCCAAGTAAGGAGTAATGGGCAGTTTTTTGGTTTTCATTGCGTGAACCGA	256
GAAGCGAGGATCAACTACCCTGTAAGAAACCTTAAAGGACTGAGAATTCTCCACAGTGGCCTTGCATGTCCCTCTCCCCATAACTGTTCCTGCCTACCCTACCTGACATTGCGTGAACCGA	257
GAAGCGAGGATCAACTGGCCTTGCATGTCCCTCTCCCCATAACTGTTCCTGCCTACCCTACCTGATAGAAATCAAATTGCCTAAACAGTGGCCGCTGATCTGCAGACATTGCGTGAACCGA	258
GAAGCGAGGATCAACTAAACACACAAGTCAATCCACACCTGCTTATAAATCATAAAGTGAGTTTTAAAAATCAAATAAACAATAATACCCAAACACTGAAGCAAAGCATTGCGTGAACCGA	259
GAAGCGAGGATCAACTAAACACACAAGTCAATCCACACCTGCTTATAAATCATAAAGTGAGTTTTAAAAATCAAATAAACAATAATACCCAAACACTGAAGCAAAGCATTGCGTGAACCGA	260
GAAGCGAGGATCAACTGTTTTAAAAATCAAATAAACAATAATACCCAAACACTGAAGCAAAGAAATCAGTTATCTATTTACCTACTGGTGACCAACAACAGAAGCTCATTGCGTGAACCGA	261
GAAGCGAGGATCAACTGTTTTAAAAATCAAATAAACAATAATACCCAAACACTGAAGCAAAGAAATCAGTTATCTATTTACCTACTGGTGACCAACAACAGAAGCTCATTGCGTGAACCGA	262
GAAGCGAGGATCAACTTAACACGAGAGCTATGTCACACATTCTCAGCTGTCATAGTTAAGCCCTCTTGAAGCCAAGCTGTTGTCGCCCAGCATTAAACTAAAATTACATTGCGTGAACCGA	263
GAAGCGAGGATCAACTAGCCCTCTTGAAGCCAAGCTGTTGTCGCCCAGCATTAAACTAAAATTATAAATTAATAAATATGAAAGGATGACTAAAGCCAGGTGAGGGCATTGCGTGAACCGA	264
GAAGCGAGGATCAACTAGCCCTCTTGAAGCCAAGCTGTTGTCGCCCAGCATTAAACTAAAATTATAAATTAATAAATATGAAAGGATGACTAAAGCCAGGTGAGGGCATTGCGTGAACCGA	265
GAAGCGAGGATCAACTGCAAGAAAATAAGAGGCATTGGGGATTAGAACAGCACATTATACAAGTAGAATGGCTCAGGAAGCAACCCCAGGCAGGTTCTGGCTGGAGCATTGCGTGAACCGA	266
GAAGCGAGGATCAACTATTATACAAGTAGAATGGCTCAGGAAGCAACCCCAGGCAGGTTCTGGCTGGAGTAGCTAGCTAGAAGAAGTGTTAGGGTAGAGGGGGGGACATTGCGTGAACCGA	267
GAAGCGAGGATCAACTAGTTCCAAAACTAAGGAAAAGATGGTTAAACGGCAATGCTTATACAAATGCCAGCTTATGCGTCAAGATTGACAGGAACTGAACAAAACACATTGCGTGAACCGA	268
GAAGCGAGGATCAACTAGTTCCAAAACTAAGGAAAAGATGGTTAAACGGCAATGCTTATACAAATGCCAGCTTATGCGTCAAGATTGACAGGAACTGAACAAAACACATTGCGTGAACCGA	269
GAAGCGAGGATCAACTACAAATGCCAGCTTATGCGTCAAGATTGACAGGAACTGAACAAAACAATTATAAATAACACTTGACCATTTTTTAAAAGTATGTATTTAGCATTGCGTGAACCGA	270
GAAGCGAGGATCAACTACAAATGCCAGCTTATGCGTCAAGATTGACAGGAACTGAACAAAACAATTATAAATAACACTTGACCATTTTTTAAAAGTATGTATTTAGCATTGCGTGAACCGA	271
GAAGCGAGGATCAACTTTGCCAACTCCTGTCCTCGATGTTTCCTTAAAGGGATTCCTAGAACTTAACCCAAAACTTCGCGCATAATAGGTGCTCTATAAATGATGACATTGCGTGAACCGA	272
GAAGCGAGGATCAACTCCTAGAACTTAACCCAAAACTTCGCGCATAATAGGTGCTCTATAAATGATGATCAAATTGTCTAGAAAGATAACAAATATGTAGGCTCAACATTGCGTGAACCGA	273
GAAGCGAGGATCAACTCCTAGAACTTAACCCAAAACTTCGCGCATAATAGGTGCTCTATAAATGATGATCAAATTGTCTAGAAAGATAACAAATATGTAGGCTCAACATTGCGTGAACCGA	274
GAAGCGAGGATCAACTAATAAGAGGTCCTTGGCCTGAAGAATTAGAGAATGCTAGAAGTTATGTTCAGACCAACGAAGTTCCAAAGACCCAGATCCTCTTGGTAGTCATTGCGTGAACCGA	275
GAAGCGAGGATCAACTGTTATGTTCAGACCAACGAAGTTCCAAAGACCCAGATCCTCTTTGTAGTTTAATTTCTATGGAATAAATAAAATTCTACCTATCTCTAAGCATTGCGTGAACCGA	276
GAAGCGAGGATCAACTGTTATGTTCAGACCAACGAAGTTCCAAAGACCCAGATCCTCTTTGTAGTTTAATTTCTATGGAATAAATAAAATTCTACCTATCTCTAAGCATTGCGTGAACCGA	277
GAAGCGAGGATCAACTGTTATGTTCAGACCAACGAAGTTCCAAAGACCCAGATCCTCTTTGTAGTTTAATTTCTATGGAATAAATAAAATTCTACCTATCTCTAAGCATTGCGTGAACCGA	278
GAAGCGAGGATCAACTGTTATGTTCAGACCAACGAAGTTCCAAAGACCCAGATCCTCTTTGTAGTTTAATTTCTATGGAATAAATAAAATTCTACCTATCTCTAAGCATTGCGTGAACCGA	279
GAAGCGAGGATCAACTAGTAGGGCATAGAAGAGATGGCAAAAATAAGGGTGAGGCCTAATGCATGCCTAGCACAAAGCCTGACATACTCCTGTTGGAATGTGGAAACATTGCGTGAACCGA	280
GAAGCGAGGATCAACTAATGCATGCCTAGCACAAAGCCTGACATACTCCTGTTGGAATGTGGAAAAACTTGGCCTCTTGAGTTTATGAGCGAGCACACACAGAACACATTGCGTGAACCGA	281
GAAGCGAGGATCAACTCTTGGTTTGTTTCCCTAGGTAGATTGCAGACCAATGAAAGGTAAAGGTCTAGCTTGGGGACATTGAGCCTTCCCTTTATGACCTCTTTTCCATTGCGTGAACCGA	282
GAAGCGAGGATCAACTGTAAAGGTCTAGCTTGGGGACATTGAGCCTTCCCTTTATGACCTCTTTTCATGGATAGCTAAAAAACAGTTTGGACGCTGTCTCTGAATCCATTGCGTGAACCGA	283
GAAGCGAGGATCAACTCTGCTAGACTTTACTCGCTGTCTTAATACTTTGTCTTCTTACTCTCACCTTTCCTTATGGTTCCAAATGGCCTCTGTGTCAATGATTCCCCATTGCGTGAACCGA	284
GAAGCGAGGATCAACTCTTACTCTCACCTTTCCTTATGGTTCCAAATGGCCTCTGTGTCAATGATTCCCAATTTTATCTGTCCTATATGCCTCTTCTCGGGCTTCCCATTGCGTGAACCGA	285
GAAGCGAGGATCAACTACATACTTGGAATATCATTACCTCAAGACATGAGCTGATATGTCAGTGTTTTGAGCCTCAGGTGAAACCTGGCTTTCTGAAACTCCACCCCATTGCGTGAACCGA	286
GAAGCGAGGATCAACTTATGTCAGTGTTTTGAGCCTCAGGTGAAACCTGGCTTTCTGAAACTCCACCCTGGGCTTCCATGAGTCCCCCACTCTGGCCGTCTACTCACATTGCGTGAACCGA	287
GAAGCGAGGATCAACTTGCTAGCAATTATTTGATAGCATTTAAGAATCGCGCTCTAGGAGTCATTATCTGATAACCCACACGCTACATCTAACTTTGATTTGTAAACATTGCGTGAACCGA	288
GAAGCGAGGATCAACTTGCTAGCAATTATTTGATAGCATTTAAGAATCGCGCTCTAGGAGTCATTATCTGATAACCCACACGCTACATCTAACTTTGATTTGTAAACATTGCGTGAACCGA	289
GAAGCGAGGATCAACTTGCTAGCAATTATTTGATAGCATTTAAGAATCGCGCTCTAGGAGTCATTATCTGATAACCCACACGCTACATCTAACTTTGATTTGTAAACATTGCGTGAACCGA	290
GAAGCGAGGATCAACTTGCTAGCAATTATTTGATAGCATTTAAGAATCGCGCTCTAGGAGTCATTATCTGATAACCCACACGCTACATCTAACTTTGATTTGTAAACATTGCGTGAACCGA	291
GAAGCGAGGATCAACTGAGTCATTATCTGATAACCCACACGCTACATCTAACTTTGATTTGTAAAACTGGGCTGGTTGGTTTATGTGGAGGAGAAAATGTTGTACACATTGCGTGAACCGA	292
GAAGCGAGGATCAACTGAGTCATTATCTGATAACCCACACGCTACATCTAACTTTGATTTGTAAAACTGGGCTGGTTGGTTTATGTGGAGGAGAAAATGTTGTACACATTGCGTGAACCGA	293
GAAGCGAGGATCAACTGACTTCTGGCTTAACTGCCATTATACACAGGTTCATTTGAGAAATAATTATGAATGATCTGGCAACGCGCTACGCCCACTGAAGTCTTCCCATTGCGTGAACCGA	294
GAAGCGAGGATCAACTTATGAATGATCTGGCAACGCGCTACGCCCACTGAAGTCTTCCAAACTAGGAGTAGGCCTTCCTCACTCCCTTTCCCATCCTCAAAATCTGCATTGCGTGAACCGA	295
GAAGCGAGGATCAACTTATCACCAAGTGCTTTTTATTTAACTATTCGCACAAGTACATTTAGACTATTTTTGTCTCCCTTAGTTTTGACCCTGTAACATATAACACCATTGCGTGAACCGA	296
GAAGCGAGGATCAACTTATCACCAAGTGCTTTTTATTTAACTATTCGCACAAGTACATTTAGACTATTTTTGTCTCCCTTAGTTTTGACCCTGTAACATATAACACCATTGCGTGAACCGA	297
GAAGCGAGGATCAACTTTAGACTATTTTTGTCTCCCTTAGTTTTGACCCTGTAACATATAACACATCTCTTATTATCTCTTGTTTTCATTTCCTATATGACAATGGCATTGCGTGAACCGA	298
GAAGCGAGGATCAACTTTAGACTATTTTTGTCTCCCTTAGTTTTGACCCTGTAACATATAACACATCTCTTATTATCTCTTGTTTTCATTTCCTATATGACAATGGCATTGCGTGAACCGA	299
GAAGCGAGGATCAACTACACGTAGCAACGAATACCGGGCGCAGCCTATACGTGTGTGTGTGAGAGAGAAACGTGGCAGAGCCGCCAGGAGTCACCAACAGCCACTTCATTGCGTGAACCGA	300
GAAGCGAGGATCAACTAGAGAGAAACGTGGCAGAGCCGCCAGGAGTCACCAACAGCCACTTGCAGGCGTAGCATGGCACACTGGTAGCTCCCTTCTGCCTCTTGAACATTGCGTGAACCGA	301
GAAGCGAGGATCAACTAATAAGTGCACTTTAAAAAATAGCTTACTTTCGGTTGCACTGCGTCTTTGTTGCTGCACGTGGGCTTTCTCTAGTTGTGGCGAGTGGGGGCATTGCGTGAACCGA	302
GAAGCGAGGATCAACTGGTTGCACTGCGTCTTTGTTGCTGCACGTGGGCTTTCTCTAGTTGTGGCGAGTGGGGGGCTACTCTTCATCACGGTGCTTCTCGTTGCAGCATTGCGTGAACCGA	303
GAAGCGAGGATCAACTCAGGTAGTAAGGGGAATATTTCAGATAATTTTGAATGCGAAATTCACTCTCTTGACTATGATACTTCACTGAAATGTTGATACTGTCTGCCATTGCGTGAACCGA	304
GAAGCGAGGATCAACTCAGGTAGTAAGGGGAATATTTCAGATAATTTTGAATGCGAAATTCACTCTCTTGACTATGATACTTCACTGAAATGTTGATACTGTCTGCCATTGCGTGAACCGA	305
GAAGCGAGGATCAACTCACTCTCTTGACTATGATACTTCACTGAAATGTTGATACTGTCTGCTGTCATACAGTAGTTTTGAAGAAACCTGACTCATATAAGATGAACATTGCGTGAACCGA	306
GAAGCGAGGATCAACTCACTCTCTTGACTATGATACTTCACTGAAATGTTGATACTGTCTGCTGTCATACAGTAGTTTTGAAGAAACCTGACTCATATAAGATGAACATTGCGTGAACCGA	307
GAAGCGAGGATCAACTCACCAAGAAGTCCCTGTTTGCTCATTTTCAACCCTCCCAGCCACACTGAGAGGTAACTGTCCTGCTACATGTGAGAAGGCTGAGGCTTTGCATTGCGTGAACCGA	308
GAAGCGAGGATCAACTCCCAGCCACACTGAGAGGTAACTGTCCTGCTACATGTGAGAAGGCTGAGGCTTTGCCTATTTACTGAGGAATAAGGCAGGAAAATGCTGGCATTGCGTGAACCGA	309
GAAGCGAGGATCAACTATGATGGAACACTACTAGAATTCAGTAAAGCTTTCAAATGAATTCATTCTCAATCACAACAGCATTATACACATACTTTGGTGGTAGGAGCATTGCGTGAACCGA	310
GAAGCGAGGATCAACTATGATGGAACACTACTAGAATTCAGTAAAGCTTTCAAATGAATTCATTCTCAATCACAACAGCATTATACACATACTTTGGTGGTAGGAGCATTGCGTGAACCGA	311
GAAGCGAGGATCAACTTGAATTCATTCTCAATCACAACAGCATTATACACATACTTTGGTGGTAGGAGAACAACATTCATAATTCAGGGTTCAGTAACAGGAAGGACATTGCGTGAACCGA	312
GAAGCGAGGATCAACTTGAATTCATTCTCAATCACAACAGCATTATACACATACTTTGGTGGTAGGAGAACAACATTCATAATTCAGGGTTCAGTAACAGGAAGGACATTGCGTGAACCGA	313
GAAGCGAGGATCAACTTTTCCTGTTTAGAGCGCCTCCTTTTGAGATGTGACAGGAACACCGGGAATCCTTTCCCGACGAAGCAGTGAAAGGAACCCTCATCTCGAGCATTGCGTGAACCGA	314
GAAGCGAGGATCAACTGAACATCCAGTCTTAACAAAGGTAGAAAAGAGTGAATTAGGAAGTGGTTTACCACCTGTAGATGAACATTCACTTTTTAAAGAAGAAGGCCATTGCGTGAACCGA	315
GAAGCGAGGATCAACTGAACATCCAGTCTTAACAAAGGTAGAAAAGAGTGAATTAGGAAGTGGTTTACCACCTGTAGATGAACATTCACTTTTTAAAGAAGAAGGCCATTGCGTGAACCGA	316
GAAGCGAGGATCAACTGTGGTTTACCACCTGTAGATGAACATTCACTTTTTAAAGAAGAAGGCAAGGTAGCAATCAAAGCTAGCCCTTCTCCCACTGAAACTGCTGCATTGCGTGAACCGA	317
GAAGCGAGGATCAACTATCCTTTCCCGACGAAGCAGTGAAAGGAACCCTCATCTCGAGCTGAGGAGGGGAAAACAGGTCTCCTCTTGAGTTGTTGCGGGACCCTCTCATTGCGTGAACCGA	318
GAAGCGAGGATCAACTCGGTAGACTTAGAGTTGGAACTAGGTATTGATTTCATGAAGATTTCCTTAGACAACTGAACCCTTAAGAACCTAAAGGCAAGCCTCCAATCATTGCGTGAACCGA	319
GAAGCGAGGATCAACTGACAACTGAACCCTTAAGAACCTAAAGGCAAGCCTCCAATAACAAAGTTCTAGACTCCAGAGAACAGAACAGTTAATTTCATTCAGCAGGCATTGCGTGAACCGA	320
GAAGCGAGGATCAACTTGGCCTGGCTTCGATGCCAGGCAACACGATTTAATGAACATCCACTGTGGGGAGGGCAGTATTAAGTGTCGTAGGAAAGACAAGGTTTTACATTGCGTGAACCGA	321
GAAGCGAGGATCAACTGGAGGGCAGTATTAAGTGTCGTAGGAAAGACAAGGTTTTATTGCTGTAGAGAACCGTCCCTGGCGCCAGTTCCATGGATCCCCGCACCACCATTGCGTGAACCGA	322
GAAGCGAGGATCAACTTCAATATCAGTCTCACAACCCTTGATAGTGCTGCCCTCCTCCAGGAGTGCTAGGCATCACTGGCCTCCTTAGCTGTTACAGAGAAGGTGCCATTGCGTGAACCGA	323
GAAGCGAGGATCAACTTAGGCATCACTGGCCTCCTTAGCTGTTACAGAGAAGGTGCTCAGCTTTGCCTCCTGGACAGTATGCAGCTTAGCTCCTCCCTGGCATAATCATTGCGTGAACCGA	324
GAAGCGAGGATCAACTTTATGTTCAGGGACACCTGGCAGACCTTTGAGATGTAGCAGGCAAGATGGAGACTTCCCTGCCCTCAGGGAACTTATAGCCTGAGAAGGACATTGCGTGAACCGA	325
GAAGCGAGGATCAACTGGAGACTTCCCTGCCCTCAGGGGACTTATAGCCTGAGAAGGACAGGCCAAGATAAGTGATCATAGTAATAGCTGATGAGGCTTTGCTGGGCATTGCGTGAACCGA	326
GAAGCGAGGATCAACTAGAAAGAGCAGTCAGTCTTTCGCACGATGGGGCAGATTCTCACGGCCCGGTCCTGGCAGCACCATGTGGGCATCTGGCTGGTATTAGGGACATTGCGTGAACCGA	327
GAAGCGAGGATCAACTTTCTCACGGCCCGGTCCTGGCAGCACCATGTGGGCATCTGGCTGGTATTAGGGACCCCCAGAGAAGCCTGATCATGTGAGGCTTGATCCCCATTGCGTGAACCGA	328
GAAGCGAGGATCAACTCGTCTGTGTTTCACTTGGCATCTATGTGGCAGGGGCAGGAAGATGCAGACCAGTCTCAGCCTTATCTGGATCCTTATGTGGGTTACAGTTCATTGCGTGAACCGA	329
GAAGCGAGGATCAACTAGATGCAGACCAGTCTCAGCCTTATCTGGATCCTTATGTGGGTTACAGTTCTTTCTGTCTCTCCACATGGCCCTCCCCTTCAAGGCATTGCATTGCGTGAACCGA	330
GAAGCGAGGATCAACTTCTATTTTCTTTTTCTCATAATAGATTTTGCTTGTCTTGTTAGTGGTTTGCACCACTAGTAGCTATTAAAACCCCAAGCATAGACAAACTCATTGCGTGAACCGA	331
GAAGCGAGGATCAACTTCTATTTTCTTTTTCTCATAATAGATTTTGCTTGTCTTGTTAGTGGTTTGCACCACTAGTAGCTATTAAAACCCCAAGCATAGACAAACTCATTGCGTGAACCGA	332
GAAGCGAGGATCAACTAGTGGTTTGCACCACTAGTAGCTATTAAAACCCCAAGCATAGACAAACTGCTTGGAATTCCAACATTGGATGAATTGATTCAGACAGAGCCATTGCGTGAACCGA	333
GAAGCGAGGATCAACTAGAGATGACACTTGATCTGAGGCCTGGCTGACCACAGAGGCCAGAAGTCATCCATGAGAACCGTCTGGGCAGAGCATTCTAGACAGAAGACATTGCGTGAACCGA	334
GAAGCGAGGATCAACTAGAAGTCATCCATGAGAACCGTCTGGGCAGAGCATTCTAGACAGAAGAACAGCAAGCGCAGCAGACCTCTCATTCTTGAGGTGGGACTGACATTGCGTGAACCGA	335
GAAGCGAGGATCAACTAGCAACTGAACTGCACTCTCTGTTTCTCACTCTCCAAGTCATCTTATCATAGCTGCCTCGTTACTGTTCACAAGGCATAACTTGGGTCTACATTGCGTGAACCGA	336
GAAGCGAGGATCAACTAGTCATCTTATCATAGCTGCCTCGTTACTGTTCACAAGGCATAACTTGGGTCTAGTTATATCTGACCCCGGAGACCTAGAGTGACTTCCCCATTGCGTGAACCGA	337
GAAGCGAGGATCAACTCTACGTTGTTTGAGAGTCAGATGTACTCAACAGTTTATCAGTTTACCCTGGAAAAAAATCAGTTGATAATAGTGCAAAAATACTTGATATCATTGCGTGAACCGA	338
GAAGCGAGGATCAACTCTACGTTGTTTGAGAGTCAGATGTACTCAACAGTTTATCAGTTTACCCTGGAAAAAAATCAGTTGATAATAGTGCAAAAATACTTGATATCATTGCGTGAACCGA	339
GAAGCGAGGATCAACTCTACGTTGTTTGAGAGTCAGATGTACTCAACAGTTTATCAGTTTACCCTGGAAAAAAATCAGTTGATAATAGTGCAAAAATACTTGATATCATTGCGTGAACCGA	340
GAAGCGAGGATCAACTCTACGTTGTTTGAGAGTCAGATGTACTCAACAGTTTATCAGTTTACCCTGGAAAAAAATCAGTTGATAATAGTGCAAAAATACTTGATATCATTGCGTGAACCGA	341
GAAGCGAGGATCAACTCTACGTTGTTTGAGAGTCAGATGTACTCAACAGTTTATCAGTTTACCCTGGAAAAAAATCAGTTGATAATAGTGCAAAAATACTTGATATCATTGCGTGAACCGA	342
GAAGCGAGGATCAACTCTACGTTGTTTGAGAGTCAGATGTACTCAACAGTTTATCAGTTTACCCTGGAAAAAAATCAGTTGATAATAGTGCAAAAATACTTGATATCATTGCGTGAACCGA	343
GAAGCGAGGATCAACTCCCTGGAAAAAAATCAGTTGATAATAGTGCAAAAATACTTGATATTCACAACTGAGTTGGGTTTTAAGCCCAGATAACTAGAAACAGGCCCATTGCGTGAACCGA	344
GAAGCGAGGATCAACTCCCTGGAAAAAAATCAGTTGATAATAGTGCAAAAATACTTGATATTCACAACTGAGTTGGGTTTTAAGCCCAGATAACTAGAAACAGGCCCATTGCGTGAACCGA	345
GAAGCGAGGATCAACTCAACACATTCTGTCGGAAGCTTGCACTTCCAATCAGGCAGCTTGATCCTTGTTAGGAGGGAAGCGTGACGCTCTCTGCAGCCCTGAGGCACATTGCGTGAACCGA	346
GAAGCGAGGATCAACTTTGATCCTTGTTAGGAGGGAAGCGTGACGCTCTCTGCAGCCCTGAGGCAGGTGCAGACCCATCTGAGCTTCTGCCCAGCCATGTTTCCTTCATTGCGTGAACCGA	347
GAAGCGAGGATCAACTTGGCTGTGAACACACGCTTCATAAAACTCAGTTCTCCTGCCTGTATCTGTTGTCAAGGCCCATGTCTGCTGGACCCTCTCTACAGCATGACATTGCGTGAACCGA	348
GAAGCGAGGATCAACTGTATCTGTTGTCAAGGCCCATGTCTGCTGGTCCCTCTCTACAGCATGAAGGGGTGTTAGAGGCTGTGAGAAAATGCCAACATGTACAGAGCATTGCGTGAACCGA	349
GAAGCGAGGATCAACTCCCGACCTCCCTAAGTAGCCCAGCCTGTTTCTATGACAACAGCCTCCTACTCAAGAATCTATAACGGCTTCCCATTTGCCATGAGACCATCATTGCGTGAACCGA	350
GAAGCGAGGATCAACTACAGCCTCCTACTCAAGAATCTATAACGGCTTCCCATTTGCCATGAGACCATAGCCAAATGCCTCACCTTAGCCCTGAAATTCCTGCAAGCATTGCGTGAACCGA	351
GAAGCGAGGATCAACTAGGCACTGCTGCACGCTGAAGAGCTGTGTGCAGCTGGAAGAGGATCTGAGCTCTGGGGCCCGTCTCTCCTTTAATCCCTTAAGAATTTATCATTGCGTGAACCGA	352
GAAGCGAGGATCAACTCTGGAAGAGGATCTGAGCTCTGGGGCCCGTCTCTCCTTTAATCCCTTAAGAATTTATCTAGTTCTAGAAGGTGACTGTATAAGTGACTAGCATTGCGTGAACCGA	353
GAAGCGAGGATCAACTTCTGGGACAATCCCATATGCCTCTGAGCTCACCTGTGTACCGCAGCTACTGAGCCCAAGAGCTGTTACTGCTGAAGCTCACATGCCTAGACATTGCGTGAACCGA	354
GAAGCGAGGATCAACTCTACTGAGCCCAAGAGCTGTTACTGCTGAAGCTCACATGCCTAGAGCCTGCGCTCTGCAACAGAAGAAGCCACTGCAAGAAGCCTGCACACATTGCGTGAACCGA	355
GAAGCGAGGATCAACTGTCCCTTACATTACCAAGTGTGTGACAAAATGGTTATGTAATGCCCCCAAACAGTGGTCAGATTCACTACCCTGAAGGGGCTCTGCCATCCATTGCGTGAACCGA	356
GAAGCGAGGATCAACTCCCAAACAGTGGTCAGATTCACTACCCTGAAGGGGCTCTGCCATCTACCTCTACAAAGATTAAATCATGGCCACTGAAGCCGCTGACCTTCATTGCGTGAACCGA	357
GAAGCGAGGATCAACTTGGCACCTGATACAGAAAGGATGGTGTATGTCTTTTTTGTTCATTCCTCTTTGAATGTTGCTACCAAAAATTTGATTTGAAACCTTTAAACATTGCGTGAACCGA	358
GAAGCGAGGATCAACTTGGCACCTGATACAGAAAGGATGGTGTATGTCTTTTTTGTTCATTCCTCTTTGAATGTTGCTACCAAAAATTTGATTTGAAACCTTTAAACATTGCGTGAACCGA	359
GAAGCGAGGATCAACTCCTCTTTGAATGTTGCTACCAAAAATTTGATTTGAAACCTTTAAAAGTTGGATAGAGAAAGCCTAGAAGTAGATGGACCATTTAGGAAGCCATTGCGTGAACCGA	360
GAAGCGAGGATCAACTCCTCTTTGAATGTTGCTACCAAAAATTTGATTTGAAACCTTTAAAAGTTGGATAGAGAAAGCCTAGAAGTAGATGGACCATTTAGGAAGCCATTGCGTGAACCGA	361
GAAGCGAGGATCAACTGATGTTGGTCTGTAGTTTCCTTTCGTTTTTTAGAATTTACTTCTGGCTGTGCTGGGCCTTCATCGCTGTGAGCTCTGCTCTAGCTGTGACCATTGCGTGAACCGA	362
GAAGCGAGGATCAACTAATTTACTTCTGGCTGTGCTGGGCCTTCATCGCTGTGAGCTCTGCTCTAGCTGTGACAGACAGGGGTTCCTCTCCATCTGTGCTGCACGGCATTGCGTGAACCGA	363
GAAGCGAGGATCAACTAAGGACTTGATCCCACTCGAGTCTCTGGTCCGAACCAGAGCACAGTGGACTGTATATGCTTAACTAGAGCTCAACAAACACCCTGCCAGGCATTGCGTGAACCGA	364
GAAGCGAGGATCAACTACAGTGGACTGTATATGCTTAACTAGAGCTCAACAAACACCCTGCCAGGCTGTCTCAAAAACACAGCCGTCTAGCCTGGACACCCAGGCTCATTGCGTGAACCGA	365
GAAGCGAGGATCAACTTCAGGAGTGGATAAGTAGGACAGGGGAAACAGCAGATAAATTTTAGTATACTACCTCTGGTATTCTTGAATAATAAAAGTTCCAGTGATGCATTGCGTGAACCGA	366
GAAGCGAGGATCAACTTCAGGAGTGGATAAGTAGGACAGGGGAAACAGCAGATAAATTTTAGTATACTACCTCTGGTATTCTTGAATAATAAAAGTTCCAGTGATGCATTGCGTGAACCGA	367
GAAGCGAGGATCAACTTACTACCTCTGGTATTCTTGAATAATAAAAGTTCCAGTGATGAGAGTATTTCAAAGTGTTAGCTAAGCTTTGGGTAGGAGTATGGATGTGCATTGCGTGAACCGA	368
GAAGCGAGGATCAACTTACTACCTCTGGTATTCTTGAATAATAAAAGTTCCAGTGATGAGAGTATTTCAAAGTGTTAGCTAAGCTTTGGGTAGGAGTATGGATGTGCATTGCGTGAACCGA	369
GAAGCGAGGATCAACTGCGACTAAGCAAGCACCTGAGAAAATCCACAAAAGAATAACAGCAGCAGCAGCAAAAACAACAAAAACCTAAGGAAAGCACAAAGCAAGACATTGCGTGAACCGA	370
GAAGCGAGGATCAACTGCAGCAAAAACAACAAAAACCTAAGGAAAGCACAAAGCAAGAAGAAATTCAAATACAGAAAAATTATATAAACTAACCAGATCAGGGGGACATTGCGTGAACCGA	371
GAAGCGAGGATCAACTGCAGCAAAAACAACAAAAACCTAAGGAAAGCACAAAGCAAGAAGAAATTCAAATACAGAAAAATTATATAAACTAACCAGATCAGGGGGACATTGCGTGAACCGA	372
GAAGCGAGGATCAACTGCTGGTTTACGTGTTCCTCAGTTCACATGATGGAATATGATCTGAGTTTACTTCTTTAGTGACAGAGGGAGACATTGCTCCTTCTTAGCCCATTGCGTGAACCGA	373
GAAGCGAGGATCAACTGATCTGAGTTTACTTCTTTAGTGACAGAGGGAGACATTGCTCCTTCTTAGCCTCAATTCCAGAGTCCTGGAGTGGAGTCAATGACTTGTTCATTGCGTGAACCGA	374
GAAGCGAGGATCAACTCTGGATCTTTGTGCCATGCAGGGTTTTCTCAAGTTACAGGAAGCAGGGCCTACTCTCTCATTGTGGTGCATGGGCTCATTGCCGTGGCTTCATTGCGTGAACCGA	375
GAAGCGAGGATCAACTTTACAGGAAGCAGGGCCTACTCTCTCATTGTGGTGCATGGGCTCATTGCCGTGGCTTCTCTTGTGGCACTTGGGCTCAGCAGTTGTGGCTCATTGCGTGAACCGA	376
GAAGCGAGGATCAACTGTCTCCATGAATGATCAAAAATATAGTTTAGTTGAATGTTACTATGTCTCTGCAAGATGCTGATGATGCCTTCCGTCCCAATATAGTAATCATTGCGTGAACCGA	377
GAAGCGAGGATCAACTGTCTCCATGAATGATCAAAAATATAGTTTAGTTGAATGTTACTATGTCTCTGCAAGATGCTGATGATGCCTTCCGTCCCAATATAGTAATCATTGCGTGAACCGA	378
GAAGCGAGGATCAACTGTCTCTGCAAGATGCTGATGATGCCTTCCGTCCCAATATAGTAATTAATATGGATCAAGAGTTGAGTGAACATGGGACAGAAAGGTTTGCCATTGCGTGAACCGA	379
GAAGCGAGGATCAACTCTTGCAAGAGATCCTTTGATTTTTATCATCTTTGGCCACATCTGAAGTTGGACTTTGGAGAATATGGCTTTCTTTCTGTGGCTGAGCAGTCATTGCGTGAACCGA	380
GAAGCGAGGATCAACTGAAGTTGGACTTTGGAGAATATGGCTTTCTTTCTGTGGCTGAGCAGTTTTGTCAGTGTGTTTCCTGACCCTGCAAAAGTGGGGACTTAGGCATTGCGTGAACCGA	381
GAAGCGAGGATCAACTAACAGAAGAGACCCCAGGCTTGGACGCCTGCCTGGGGCCTGGTCTGGTGAGGGTGGAGGAAGACAGAGTTAAGAGCACAGGCTTGCAAGACATTGCGTGAACCGA	382
GAAGCGAGGATCAACTTGAGGGTGGAGGAAGACAGAGTTAAGAGCACAGGCTTGCAAGAGGGACAGGTCTGGGCTTGGAGTCCTGCTTCTGCTTCACTCTGGGCAACATTGCGTGAACCGA	383
GAAGCGAGGATCAACTTGTGTATGGGACCACATACCAATTTGTCTTAACCACGGAAATTGCCCTTCTGCAAAGTATTGGGTATGTATAAGAAACATAAGTAAACTACATTGCGTGAACCGA	384
GAAGCGAGGATCAACTTGTGTATGGGACCACATACCAATTTGTCTTAACCACGGAAATTGCCCTTCTGCAAAGTATTGGGTATGTATAAGAAACATAAGTAAACTACATTGCGTGAACCGA	385
GAAGCGAGGATCAACTTGCCCTTCTGCAAAGTATTGGGTATGTATAAGAAACATAAGTAAACTATTTTAAGTTTCACTTATTTCACATTACTTTTTTCAGCCTTTCCATTGCGTGAACCGA	386
GAAGCGAGGATCAACTTGCCCTTCTGCAAAGTATTGGGTATGTATAAGAAACATAAGTAAACTATTTTAAGTTTCACTTATTTCACATTACTTTTTTCAGCCTTTCCATTGCGTGAACCGA	387
GAAGCGAGGATCAACTTTTGTGCTTTTATAAATAAGAATATGGGAACACACATAATTATAGTCTCTTATATACTCAAATAGCCAACAGTCATCTTCCAGTAACCACCATTGCGTGAACCGA	388
GAAGCGAGGATCAACTTTTGTGCTTTTATAAATAAGAATATGGGAACACACATAATTATAGTCTCTTATATACTCAAATAGCCAACAGTCATCTTCCAGTAACCACCATTGCGTGAACCGA	389
GAAGCGAGGATCAACTATAGTCTCTTATATACTCAAATAGCCAACAGTCATCTTCCAGTAACCACATTTGATGACCTTTTCTTTTTCTCTGAGTAGCCTCTTGAGTCATTGCGTGAACCGA	390
GAAGCGAGGATCAACTATAGTCTCTTATATACTCAAATAGCCAACAGTCATCTTCCAGTAACCACATTTGATGACCTTTTCTTTTTCTCTGAGTAGCCTCTTGAGTCATTGCGTGAACCGA	391
GAAGCGAGGATCAACTTGGTGGGAAAGAATTTCAGAGTTATTTCTAGTAATTCCCTTGCTCCCTTAATGGTATCAGAATTTGTAAAAAATATGTAGCTGACTTTATCATTGCGTGAACCGA	392
GAAGCGAGGATCAACTTGGTGGGAAAGAATTTCAGAGTTATTTCTAGTAATTCCCTTGCTCCCTTAATGGTATCAGAATTTGTAAAAAATATGTAGCTGACTTTATCATTGCGTGAACCGA	393
GAAGCGAGGATCAACTTGCTCCCTTAATGGTATCAGAATTTGTAAAAAATATGTAGCTGACTTTATTTTGTTAACACTTGCTCTAATCTTAACTTCATCAAATGGCCATTGCGTGAACCGA	394
GAAGCGAGGATCAACTTGCTCCCTTAATGGTATCAGAATTTGTAAAAAATATGTAGCTGACTTTATTTTGTTAACACTTGCTCTAATCTTAACTTCATCAAATGGCCATTGCGTGAACCGA	395
GAAGCGAGGATCAACTCCCATCTTTAAAGAGGAGTCATAATGATTAAATTCATTAATGCATATAAAGTTTTTATAACCATGACTAGTACATAGTCAGCAATCAGTGCATTGCGTGAACCGA	396
GAAGCGAGGATCAACTCCCATCTTTAAAGAGGAGTCATAATGATTAAATTCATTAATGCATATAAAGTTTTTATAACCATGACTAGTACATAGTCAGCAATCAGTGCATTGCGTGAACCGA	397
GAAGCGAGGATCAACTCCCATCTTTAAAGAGGAGTCATAATGATTAAATTCATTAATGCATATAAAGTTTTTATAACCATGACTAGTACATAGTCAGCAATCAGTGCATTGCGTGAACCGA	398
GAAGCGAGGATCAACTCCCATCTTTAAAGAGGAGTCATAATGATTAAATTCATTAATGCATATAAAGTTTTTATAACCATGACTAGTACATAGTCAGCAATCAGTGCATTGCGTGAACCGA	399
GAAGCGAGGATCAACTCCCATCTTTAAAGAGGAGTCATAATGATTAAATTCATTAATGCATATAAAGTTTTTATAACCATGACTAGTACATAGTCAGCAATCAGTGCATTGCGTGAACCGA	400
GAAGCGAGGATCAACTCCCATCTTTAAAGAGGAGTCATAATGATTAAATTCATTAATGCATATAAAGTTTTTATAACCATGACTAGTACATAGTCAGCAATCAGTGCATTGCGTGAACCGA	401
GAAGCGAGGATCAACTCCCATCTTTAAAGAGGAGTCATAATGATTAAATTCATTAATGCATATAAAGTTTTTATAACCATGACTAGTACATAGTCAGCAATCAGTGCATTGCGTGAACCGA	402
GAAGCGAGGATCAACTCCCATCTTTAAAGAGGAGTCATAATGATTAAATTCATTAATGCATATAAAGTTTTTATAACCATGACTAGTACATAGTCAGCAATCAGTGCATTGCGTGAACCGA	403
GAAGCGAGGATCAACTGTTTTTATAACCATGACTAGTACATAGTCAGCAATCAGTGAATGTTAACTATAATATTAGCTATTCCTTGATTGGGGGCGAGGATTCATTCATTGCGTGAACCGA	404
GAAGCGAGGATCAACTGTTTTTATAACCATGACTAGTACATAGTCAGCAATCAGTGAATGTTAACTATAATATTAGCTATTCCTTGATTGGGGGCGAGGATTCATTCATTGCGTGAACCGA	405
GAAGCGAGGATCAACTGATGCCTATTCCCCAGGCTTGCTGGAGGATATCTATTTGGAGTAGAAGGCAGGAAGAAAGGCTGCCCGTGTTGTAGTTTCAATTCTTGTGCATTGCGTGAACCGA	406
GAAGCGAGGATCAACTGGCAGGAAGAAAGGCTGCCCGTGTTGTAGTTTCAATTCTTGTGTTAGCGTAATTTTATTTTATTTTTTAGTAATTTTTATTGGAGTAGAGCATTGCGTGAACCGA	407
GAAGCGAGGATCAACTGGCAGGAAGAAAGGCTGCCCGTGTTGTAGTTTCAATTCTTGTGTTAGCGTAATTTTATTTTATTTTTTAGTAATTTTTATTGGAGTAGAGCATTGCGTGAACCGA	408
GAAGCGAGGATCAACTTCTCCATAGCCCTACTGCCTTGCAACACACCATGTGATTTTGTTACTTTTTGTCATTTGCTTGTTGACTATCTCCCTCTGAAAGAATTTCCATTGCGTGAACCGA	409
GAAGCGAGGATCAACTTCTCCATAGCCCTACTGCCTTGCAACACACCATGTGATTTTGTTACTTTTTGTCATTTGCTTGTTGACTATCTCCCTCTGAAAGAATTTCCATTGCGTGAACCGA	410
GAAGCGAGGATCAACTTCTCCATAGCCCTACTGCCTTGCAACACACCATGTGATTTTGTTACTTTTTGTCATTTGCTTGTTGACTATCTCCCTCTGAAAGAATTTCCATTGCGTGAACCGA	411
GAAGCGAGGATCAACTTCTCCATAGCCCTACTGCCTTGCAACACACCATGTGATTTTGTTACTTTTTGTCATTTGCTTGTTGACTATCTCCCTCTGAAAGAATTTCCATTGCGTGAACCGA	412
GAAGCGAGGATCAACTTGTCATTTGCTTGTTGACTATCTCCCTCTGAAAGAATTTCAGTTCCTAGAAGGAAGGGATCTTGGTCGCTTTAATTCAGTGATGTATCATCATTGCGTGAACCGA	413
GAAGCGAGGATCAACTTGTCATTTGCTTGTTGACTATCTCCCTCTGAAAGAATTTCAGTTCCTAGAAGGAAGGGATCTTGGTCGCTTTAATTCAGTGATGTATCATCATTGCGTGAACCGA	414
GAAGCGAGGATCAACTTTTCCTTCTAGAAAAAAGCAGAGCTGCCTCCACTATGCAGCCCTCGGTGGCTCCGAGGACATGGTCACCCAGGCAGGAGGCAGTACTGATCATTGCGTGAACCGA	415
GAAGCGAGGATCAACTTGGCTCCGAGGACATGGTCACCCAGGCAGGAGGCAGTACTGATGTGGCTGATCACGTAAGTGTGGGACGTGGATGAAAGGGGGGCACACTCATTGCGTGAACCGA	416
GAAGCGAGGATCAACTTAACTGAAAGCAACTGGCACATATAGTTAATTCTGGAAAATTTTCTATCTGGACAGACTTCAACTATTCCTATGTCATCTAACTATTGCCCATTGCGTGAACCGA	417
GAAGCGAGGATCAACTTAACTGAAAGCAACTGGCACATATAGTTAATTCTGGAAAATTTTCTATCTGGACAGACTTCAACTATTCCTATGTCATCTAACTATTGCCCATTGCGTGAACCGA	418
GAAGCGAGGATCAACTTTTCTATCTGGACAGACTTCAACTATTCCTATGTCATCTAACTATTGCCTAATCAAGACATTTTCTAGTATACAATTACTATAAACAATCCATTGCGTGAACCGA	419
GAAGCGAGGATCAACTTTTCTATCTGGACAGACTTCAACTATTCCTATGTCATCTAACTATTGCCTAATCAAGACATTTTCTAGTATACAATTACTATAAACAATCCATTGCGTGAACCGA	420
GAAGCGAGGATCAACTCAACTGACATTTTCCCAGGATGCTAACATGGAAATCTTTCTGAAAGTCTTGATAGTAAACTGGGGATGTATGGAGGCGGCAGTGGGGTGACATTGCGTGAACCGA	421
GAAGCGAGGATCAACTATGTTATTGTAACAACTGACATTTTCCCAGGATGCTAACATGGAAATCTTTCTGAAAGTCTTGATAGTAAACTGGGGATGTATGGAGGCGCATTGCGTGAACCGA	422
GAAGCGAGGATCAACTATGTTATTGTAACAACTGACATTTTCCCAGGATGCTAACATGGAAATCTTTCTGAAAGTCTTGATAGTAAACTGGGGATGTATGGAGGCGCATTGCGTGAACCGA	423
GAAGCGAGGATCAACTAGAGACCCTGCAAGGGTCAGTCCCACAGCCCATCAGTGGCTCAGTCCTCCCCACAACCCACATCAGTGCTCCTCCCCACGTGTAATGAGTCATTGCGTGAACCGA	424
GAAGCGAGGATCAACTGGCTCAGTCCTCCCCACAACCCACATCAGTGCTCCTCCCCACGTGTAATGAGTTTTAATAAAGATTTGAGTGGCTCCCATTTCTATGGTCCATTGCGTGAACCGA	425
GAAGCGAGGATCAACTCCTTCTCCACATGAAGAACTCCTACCTACCCTGCAAGACCCAGTTCAGTTGTGCCCCCTCCTGAAAGATGCCTCTTGCCGGCCTGAGGCTCATTGCGTGAACCGA	426
GAAGCGAGGATCAACTAGTTCAGTTGTGCCCCCTCCTGAAAGATGCCTCTTGCCAGCCTGAGGCTCCTCCCTCAGCCTGGCGAGAGCTCCTGCCAGGTGGGGCTCACATTGCGTGAACCGA	427
GAAGCGAGGATCAACTAGTTCAGTTGTGCCCCCTCCTGAAAGATGCCTCTTGCCAGCCTGAGGCTCCTCCCTCAGCCTGGCGAGAGCTCCTGCCAGGTGGGGCTCACATTGCGTGAACCGA	428
GAAGCGAGGATCAACTAGTTCAGTTGTGCCCCCTCCTGAAAGATGCCTCTTGCCAGCCTGAGGCTCCTCCCTCAGCCTGGCGAGAGCTCCTGCCAGGTGGGGCTCACATTGCGTGAACCGA	429
GAAGCGAGGATCAACTAGTTCAGTTGTGCCCCCTCCTGAAAGATGCCTCTTGCCAGCCTGAGGCTCCTCCCTCAGCCTGGCGAGAGCTCCTGCCAGGTGGGGCTCACATTGCGTGAACCGA	430
GAAGCGAGGATCAACTGATAACCTCAGTCCACCTGGGTCTTTTCTTGAAGAATCGTATTAATCTCCCGATTCAAGAGGCACCTTTGGATGAGACAGAGGACGGAAGCATTGCGTGAACCGA	431
GAAGCGAGGATCAACTAATCTCCCGATTCAAGAGGCACCTTTGGATGAGACAGAGGACGGAAGGAAAATGTACCTTCTCGGTAGGGCAATGCCACATGGAGTTTGCCATTGCGTGAACCGA	432
GAAGCGAGGATCAACTAGTAACTACTGAGCCCTTGTGCTCTGGAGCCTATGCTGAAGCCCATGTGCCACTGGAGAGTCCATGCATAGCAATGGAAGCTCCCCTGTCCATTGCGTGAACCGA	433
GAAGCGAGGATCAACTTGCCACTGGAGAGTCCATGCATAGCAATGGAAGCTCCCCTGTCCCCCAACTAAGACCTGACCCAGTCAGATACAGAAATGGACTGTTTTTCATTGCGTGAACCGA	434
GAAGCGAGGATCAACTCAGTTTTAAATTTGAACAAAGACTCTCATTCAAAACAAAATGCCAAGGGCATGATACATTATACAGCAATGATTTCAGAGGCTCCAAACCCATTGCGTGAACCGA	435
GAAGCGAGGATCAACTCAGTTTTAAATTTGAACAAAGACTCTCATTCAAAACAAAATGCCAAGGGCATGATACATTATACAGCAATGATTTCAGAGGCTCCAAACCCATTGCGTGAACCGA	436
GAAGCGAGGATCAACTGCCAAGGGCATGATACATTATACAGCAATGATTTCAGAGGCTCCAAACCTTAAAGATTCAACACACCATTCATTTGTTCTCTAGCTTAACCATTGCGTGAACCGA	437
GAAGCGAGGATCAACTGCCAAGGGCATGATACATTATACAGCAATGATTTCAGAGGCTCCAAACCTTAAAGATTCAACACACCATTCATTTGTTCTCTAGCTTAACCATTGCGTGAACCGA	438
GAAGCGAGGATCAACTACTGACCAAGTACTAGGTCACAAAGTAATACCCAACAGATTTCAAAGAATTGGTGTCACACAGATCTCATTTGTTGTATTTAAAACCTCCCATTGCGTGAACCGA	439
GAAGCGAGGATCAACTACTGACCAAGTACTAGGTCACAAAGTAATACCCAACAGATTTCAAAGAATTGGTGTCACACAGATCTCATTTGTTGTATTTAAAACCTCCCATTGCGTGAACCGA	440
GAAGCGAGGATCAACTTTGGTGTCACACAGATCTCATTTGTTGTATTTAAAACCTCCTGATGTTTGGAAATGGAAAACTCTAAACTCCCAATAAACCCACTGTTGGCATTGCGTGAACCGA	441
GAAGCGAGGATCAACTTTGGTGTCACACAGATCTCATTTGTTGTATTTAAAACCTCCTGATGTTTGGAAATGGAAAACTCTAAACTCCCAATAAACCCACTGTTGGCATTGCGTGAACCGA	442
GAAGCGAGGATCAACTGGGACTAGAATTCCCACTCATAAAAATACTAAAAGCATTTTTTCTCTGGAAAAGCATATAATTGTGGGGTCTTGGGCATTCAGGCTCTCACATTGCGTGAACCGA	443
GAAGCGAGGATCAACTGGGACTAGAATTCCCACTCATAAAAATACTAAAAGCATTTTTTCTCTGGAAAAGCATATAATTGTGGGGTCTTGGGCATTCAGGCTCTCACATTGCGTGAACCGA	444
GAAGCGAGGATCAACTGAAAAGCATATAATTGTGGGGTCTTGGGCATTCAGGCTCTCAATATTTGTAGAAGGATGAAGGATCATCTGTCATTTCCCCTCTATGGACCATTGCGTGAACCGA	445
GAAGCGAGGATCAACTGCTGATGGTTTCTTACCACCCAACGTGGATGGGGGATGTCCCTAGACACTAGAAACCGAGATACCAAATTCTAGGCCACGTAAGGAGGATCATTGCGTGAACCGA	446
GAAGCGAGGATCAACTGTCCCTAGACACTAGAAACCGAGATACCAAATTCTAGGCCACGTAAGGAGGATTTTTGTCTTTAGCAGGAACTTATAAAATCAAATGCTCCATTGCGTGAACCGA	447
GAAGCGAGGATCAACTTTTACTTCTGGGAAAGGAGGGAGGTTACCAGTTACAGAGAGAATTGACATCAGATCAGTTTGTCGGTCGCCAGGGAAACCTGCAGAGGCCCATTGCGTGAACCGA	448
GAAGCGAGGATCAACTAGAGAATTGACATCAGATCAGTTTGTCGGTCGCCAGGGAAACCTGCAGAGGCCCACGCCTTGCGCTGCCCCTTTAATAAATCACCTTGGTCATTGCGTGAACCGA	449
GAAGCGAGGATCAACTATACTTGGCACAGTCCTCAGAAAATAGCAAAAGCTTGCTACCTATTGTTGAGGGAAAATAGAAGAATTGAGTTAAAAGATGCTGAGAGGTCATTGCGTGAACCGA	450
GAAGCGAGGATCAACTATACTTGGCACAGTCCTCAGAAAATAGCAAAAGCTTGCTACCTATTGTTGAGGGAAAATAGAAGAATTGAGTTAAAAGATGCTGAGAGGTCATTGCGTGAACCGA	451
GAAGCGAGGATCAACTGCTACCTATTGTTGAGGGAAAATAGAAGAATTGAGTTAAAAGATGCTGAGAGGTTATGCGACTTCCTTGGTGAACCAGTGGTTAAGACTCCATTGCGTGAACCGA	452
GAAGCGAGGATCAACTGGTCCTCTGAGAGGCTGAGGTGCAAAATCAAATAAATGAAACAAGTCAGGCTTATCCCTGTGGGGGGGGTCAACAGAAAATGACTTCAGGCATTGCGTGAACCGA	453
GAAGCGAGGATCAACTAGTCAGGCTTATCCCTGTGGGGGGGGTCAACAGAAAATGACTTCAGGACTGAATTTGAAGAAAGAGCAAAATGAGATGAGCCCATCACCCCATTGCGTGAACCGA	454
GAAGCGAGGATCAACTAATAGAGATTGTGTTTGACCTAGTTCCTAACCCCCAAGATGAGGTCAGAAAGGGCCACCCCAACACCTCAACTGATGGAGGTTGGCCTTCCATTGCGTGAACCGA	455
GAAGCGAGGATCAACTTGAGGTCAGAAAGGGCCACCCCAACACCCCAACTGATGGAGGTTGGCCTTCGAGCCTCTCGGCTGAGAAAGGGATGAGAGGTGGGAGTTTCATTGCGTGAACCGA	456
GAAGCGAGGATCAACTGATCTGGTCTTACATTAAGGAGTCTCTTCGTAACTAATCAAAATGATTATCAAACACAAGGATGAATGATCTCCCAATGGGTTGAAGTGCCATTGCGTGAACCGA	457
GAAGCGAGGATCAACTGATCTGGTCTTACATTAAGGAGTCTCTTCGTAACTAATCAAAATGATTATCAAACACAAGGATGAATGATCTCCCAATGGGTTGAAGTGCCATTGCGTGAACCGA	458
GAAGCGAGGATCAACTAATGATTATCAAACACAAGGATGAATGATCTCCCAATGGGTTGAAGTGCCAACCAGTTTTATCACTCAAAGTCTTATGGTGACATCTCCCCATTGCGTGAACCGA	459
GAAGCGAGGATCAACTGTTTCCAAATCAAACTTTGGTTTCCCACAGTGGAAGCATGGAATCCCAATCACTGGATCATCAGGGATGTCTCAAGGACTAATACTTTAACATTGCGTGAACCGA	460
GAAGCGAGGATCAACTGAATCCCAATCACTGGATCATCAGGGATGTCTCAAGGACTAATACTTTAAAAGTAGTCAAGTTTATATATCCGGAAAAACACATAATTTACATTGCGTGAACCGA	461
GAAGCGAGGATCAACTGAATCCCAATCACTGGATCATCAGGGATGTCTCAAGGACTAATACTTTAAAAGTAGTCAAGTTTATATATCCGGAAAAACACATAATTTACATTGCGTGAACCGA	462
GAAGCGAGGATCAACTATTTACTAATTAGGCCCATGGAGGCCTGCTCCCCTCCAGCTTAGTTGAGTAGTGAACTTGAATCTGACTGGATGTTTGTTATACTTTTCCCATTGCGTGAACCGA	463
GAAGCGAGGATCAACTCCTCCAGCTTAGTTGAGTAGTGAACTTGAATCTGACTGGATGTTTGTTATACTTTTCCTAAAGTTCATTTCATGTAAAGGCTTATCTAGACATTGCGTGAACCGA	464
GAAGCGAGGATCAACTCCTCCAGCTTAGTTGAGTAGTGAACTTGAATCTGACTGGATGTTTGTTATACTTTTCCTAAAGTTCATTTCATGTAAAGGCTTATCTAGACATTGCGTGAACCGA	465
GAAGCGAGGATCAACTTCTGTGACCTTTCTGGGCTCCAGGCCTAATTTCCAGTTCTTAGATAGATTCTTTCTGATTCTCAACCCGCCATGGCTTGTCCCAGCCCTGCATTGCGTGAACCGA	466
GAAGCGAGGATCAACTAGATAGATTCTTTCTGATTCTCAACCCGCCATGGCTTGTCCCAGCCCTGGACCACAGTTCCACCAGCTCTTGGCCTGGCTGACTGCTTGCCATTGCGTGAACCGA	467
GAAGCGAGGATCAACTGATATAGGTTTGATCCCTGGTCTGGGAAGATTCCACATGCCCAGGGGCGGCTAAGCCCAAGCACTACAACTATTGAGCTGCAACTGCTGACATTGCGTGAACCGA	468
GAAGCGAGGATCAACTCAGGGGCGGCTAAGCCCAAGCACTACAACTATTGAGCTGCAACTGCTGAGTCCATCGCAACTAGAGAAAGCCTGTGTACTGCAACAAAGACATTGCGTGAACCGA	469
GAAGCGAGGATCAACTGCATGTGAACGGCTTCAGAAAGTTAGAAGTGCCTACTGAGGGTAGAAGACGTTGATATGTACAATGAAGACTGAACCCACAGGGGAGTACCATTGCGTGAACCGA	470
GAAGCGAGGATCAACTGACGTTGATATGTACAATGAAGACTGAACCCACAGGGGAGTACTTTGATTTAAATAAGTCTGAATGGAAGAGAAATCACTAGGCATGTGCCATTGCGTGAACCGA	471
GAAGCGAGGATCAACTCAGACCTTAAAAGCCTACAGACTAGTACTGTTTAATAGACATATATTAATAGCATTAACAAGGAAAACCGAATAGTAGAGAGGTAAAGTACATTGCGTGAACCGA	472
GAAGCGAGGATCAACTCAGACCTTAAAAGCCTACAGACTAGTACTGTTTAATAGACATATATTAATAGCATTAACAAGGAAAACCGAATAGTAGAGAGGTAAAGTACATTGCGTGAACCGA	473
GAAGCGAGGATCAACTAGCATTAACAAGGAAAACCGAACAGTAGAGAGGTAAAGTATATTCTTTTTTTCCTATATCAGCTTATGATTAAGACTATAAGAAACCAACCATTGCGTGAACCGA	474
GAAGCGAGGATCAACTAGCATTAACAAGGAAAACCGAACAGTAGAGAGGTAAAGTATATTCTTTTTTTCCTATATCAGCTTATGATTAAGACTATAAGAAACCAACCATTGCGTGAACCGA	475
GAAGCGAGGATCAACTAGCATTAACAAGGAAAACCGAACAGTAGAGAGGTAAAGTATATTCTTTTTTTCCTATATCAGCTTATGATTAAGACTATAAGAAACCAACCATTGCGTGAACCGA	476
GAAGCGAGGATCAACTAGCATTAACAAGGAAAACCGAACAGTAGAGAGGTAAAGTATATTCTTTTTTTCCTATATCAGCTTATGATTAAGACTATAAGAAACCAACCATTGCGTGAACCGA	477
GAAGCGAGGATCAACTAGCATTAACAAGGAAAACCGAACAGTAGAGAGGTAAAGTATATTCTTTTTTTCCTATATCAGCTTATGATTAAGACTATAAGAAACCAACCATTGCGTGAACCGA	478
GAAGCGAGGATCAACTAGCATTAACAAGGAAAACCGAACAGTAGAGAGGTAAAGTATATTCTTTTTTTCCTATATCAGCTTATGATTAAGACTATAAGAAACCAACCATTGCGTGAACCGA	479
GAAGCGAGGATCAACTATATACAATCAACAGATATGAAAAGAAGTTTCCTGCATTGCATGTCTATTTTAGTATTTCCGAAAGAGTTAGAAGTCATTGTATGTCTACCATTGCGTGAACCGA	480
GAAGCGAGGATCAACTATATACAATCAACAGATATGAAAAGAAGTTTCCTGCATTGCATGTCTATTTTAGTATTTCCGAAAGAGTTAGAAGTCATTGTATGTCTACCATTGCGTGAACCGA	481
GAAGCGAGGATCAACTGCATGTCTATTTTAGTATTTCCGAAAGAGTTAGAAGTCATTGTATGTCTACTCTGAAGATCTAAATTTACTTTTACTACCTTATAGACAGCATTGCGTGAACCGA	482
GAAGCGAGGATCAACTGCATGTCTATTTTAGTATTTCCGAAAGAGTTAGAAGTCATTGTATGTCTACTCTGAAGATCTAAATTTACTTTTACTACCTTATAGACAGCATTGCGTGAACCGA	483
GAAGCGAGGATCAACTGGCAGATGCTTTACTGTCTGAGCCACCAGGGAAGCCCTAATCAGCGCAATGCTATTTGGTATGTACATTTAGTGGTCTACTTACTGCAAGCATTGCGTGAACCGA	484
GAAGCGAGGATCAACTCCCTAATCAGCGCAATGCTATTTGGTATGTACATTTAGTGGTCTACTTACTGCAAGTAGTAATCCAAATCAGTGATTCTTACTCATTTTTCATTGCGTGAACCGA	485
GAAGCGAGGATCAACTCCCTAATCAGCGCAATGCTATTTGGTATGTACATTTAGTGGTCTACTTACTGCAAGTAGTAATCCAAATCAGTGATTCTTACTCATTTTTCATTGCGTGAACCGA	486
GAAGCGAGGATCAACTGCCCATTTATCTATCCGTTCTCCTATTAAAGGAAATTAGCTTGTTTTCGTTTTGTTCACTGTTACCCTTAACCATGAAGAATGTACTTTCCATTGCGTGAACCGA	487
GAAGCGAGGATCAACTGCCCATTTATCTATCCGTTCTCCTATTAAAGGAAATTAGCTTGTTTTCGTTTTGTTCACTGTTACCCTTAACCATGAAGAATGTACTTTCCATTGCGTGAACCGA	488
GAAGCGAGGATCAACTGTTTTCGTTTTGTTCACTGTTACCCTTAACCATGAAGAATGTACTTTCATGTGATTTTTTCTTCTCTGTTTGGTTATGTTCCTTAGGGTACATTGCGTGAACCGA	489
GAAGCGAGGATCAACTGTTTTCGTTTTGTTCACTGTTACCCTTAACCATGAAGAATGTACTTTCATGTGATTTTTTCTTCTCTGTTTGGTTATGTTCCTTAGGGTACATTGCGTGAACCGA	490
GAAGCGAGGATCAACTGAGTTCTTCCTAATTATCTCAGTTCCTCTGAACTAAGGCATTTGTTGCCAGAATTGCTCATTCTGCTCGTTAGTTACTCCTTCAGAACTGCATTGCGTGAACCGA	491
GAAGCGAGGATCAACTTGCCAGAATTGCTCATTCTGCTCGTTAGTTACTCCTTCAGAACTGTTATTGACCCTTTGGTAAACCTTCTGTTGCTATATACTGCTTTGGCATTGCGTGAACCGA	492
GAAGCGAGGATCAACTTGTATGTTGCAGGGGGTGGGGATTGTATTCTGTGGGATTATTGAATGTCCTGAGCACTGCTCAAGGGCCTGACAGCCGGGAGCACAGCCTCATTGCGTGAACCGA	493
GAAGCGAGGATCAACTATGTCCTGAGCACTGCTCAAGGGCCTGACAGCCGGGAGCACAGCCTCCTGGGTATAAGCCCAGGGTTTCTGAAGCCCATAACTACTTACTCATTGCGTGAACCGA	494
GAAGCGAGGATCAACTAGGTTCATCCTGGCAGCATTTGTCTGGGGAGTGGTTGGGTCTTGGGTTTGAGAGCTGAGATGCTCAGAGTTAGGTAACCTTGCCATGACTCATTGCGTGAACCGA	495
GAAGCGAGGATCAACTGAGAGCTGAGATGCTCAGAGTTAGGTAACCTTGCCATGACTGTGTCCTTGTGTGTGAAATGGCAACAGTGGCATTTAACCTCAGAGGGTTCATTGCGTGAACCGA	496
GAAGCGAGGATCAACTAGAAGGACTCATTGGTTAATTCAGCCCTGACTCCCGCTTCCTGATGTTACCTGGGCAGGGGAGGCAGAGTAACAAAATCCAGAGCAACAACATTGCGTGAACCGA	497
GAAGCGAGGATCAACTTTCCTGATGTTACCTGGGCAGGGGAGGCAGAGTAACAAAATCCAGAGCAACAAAATCCAGGTGAAACACGGATCCCGCAGAAGCAGGCAACATTGCGTGAACCGA	498
GAAGCGAGGATCAACTTGTGATACCCATGTTACGTAGGCGCCATATGCAAAATTGCAGCCATTTACACGCCCTGGAGGAGGGCATGGCAATCCACTCCAGTATGCTCATTGCGTGAACCGA	499
GAAGCGAGGATCAACTATCTGTGATACCCATGTTACATAGGCGCCATATGCAAAATTGCAGCCATTTACACGCCCTGGAGGAGGGCATGGCAATCCACTCCAGTATCATTGCGTGAACCGA	500
GAAGCGAGGATCAACTCCACATGCTGCAACCAAGAGTTCACATGCTGCAATTAAAGATCCCACATACCACAACCAGGACCAGGGGCAGCCAACACAGACAAACAGACATTGCGTGAACCGA	501
GAAGCGAGGATCAACTACATACCACAACCAGGACCAGGGGCAGCCAACACAGACAAACAGAAACACAGCCCCCTCTACAGATGTGCACAACTGTCTCTAAGAAAAGCATTGCGTGAACCGA	502
GAAGCGAGGATCAACTTCTAGCTGCAGAGTGGGGGCCCCTCTCTAGATGCAGAGAGGGGGGCTCTTCTCTAGGTGCAATGTGCACGCTCCTCACTGTGGTGGCTTCCATTGCGTGAACCGA	503
GAAGCGAGGATCAACTTCTTCTCTAGGTGCAATGTGCACGCTCCTCACTGTGGTGGCTTCTCTTGCTGCGGAGCATGGGGTTCAGGGTGCATGGGCTTCAGTGACTCATTGCGTGAACCGA	504
GAAGCGAGGATCAACTACTGAGGAAACAGGTTGTGAGTTGCTCAGCACCAAGTCTGATGACTGAATTGGGAATGGCAATTGGGCAGCTTGTGTTCACACTGTAAAGCATTGCGTGAACCGA	505
GAAGCGAGGATCAACTCTGATGACTGAATTGGGAATGGCAATTGGGCAGCTTGTGTTCACACTGTAAAGTAACAGGGCTACATGCTTGGTAAACACACTCCAAGGACATTGCGTGAACCGA	506
GAAGCGAGGATCAACTAGATAAATCCCTAAGTGTGAGAAAAGGGTAGGGGGAATTTATGAGTTGCAGAAGGTCAGATGCTGAAGCTAAGGTAGCCCAGGGAACGTCCATTGCGTGAACCGA	507
GAAGCGAGGATCAACTATTTATGAGTTGCAGAAGGTCAGATGCTGAAGCTAAGGTAGCCCAGGGAACGTCAGCCCTGGCTAGCTGCTACCCCTAGTCCTCAGCCCACATTGCGTGAACCGA	508
GAAGCGAGGATCAACTCACAGCCCAAGGGGGCACATCCCCATTACGAGGACTGCCCCCCCATTGTGGCCTTGAGGGTGCACATGGTCCCTGCGCGGCAGGCAGTCACATTGCGTGAACCGA	509
GAAGCGAGGATCAACTCACAGCCCAAGGGGGCACATCCCCATTACGAGGACTGCCCCCCCATTGTGGCCTTGAGGGTGCACATGGTCCCTGCGCGGCAGGCAGTCACATTGCGTGAACCGA	510
GAAGCGAGGATCAACTCCCATTGTGGCCTTGAGGGTGCACATGGTCCCTGCGCGGCAGGCAGTCACAGCCCAGCCTGCCTGTCCCCACGCCAGATGGCAATGGGGACATTGCGTGAACCGA	511
GAAGCGAGGATCAACTCCCATTGTGGCCTTGAGGGTGCACATGGTCCCTGCGCGGCAGGCAGTCACAGCCCAGCCTGCCTGTCCCCACGCCAGATGGCAATGGGGACATTGCGTGAACCGA	512
GAAGCGAGGATCAACTAGAACGCTACAAGTTAAGCGCCTGTACTTTCCCCCTTTATTTCCCTTCCCCGAGAGGGACTGTTTGACTGGGCAGAGCTGCCTTTCAGATCATTGCGTGAACCGA	513
GAAGCGAGGATCAACTTTCCCCCTTTATTTCCCTTCCCCGAGAGGGACTGTTTGACTGGGCAGAGCTGCCTTTCAGATGCTTCCAAGTCAGCAGGTTTTGCCTCCTCATTGCGTGAACCGA	514
GAAGCGAGGATCAACTCGACTTTATTTGAAAATATGGTCTTAACAAATATAATTAGTTAAGATGAGGTCAGGGACTCTGCTTGTAGTCCAGTGGTTAAGAATCTCCCATTGCGTGAACCGA	515
GAAGCGAGGATCAACTCGACTTTATTTGAAAATATGGTCTTAACAAATATAATTAGTTAAGATGAGGTCAGGGACTCTGCTTGTAGTCCAGTGGTTAAGAATCTCCCATTGCGTGAACCGA	516
GAAGCGAGGATCAACTTGAGGTCAGGGACTCTGCTTGTAGTCCAGTGGTTAAGAATCTCCAATTCAGGAAAGAATCTGCCAATTCAGGAAACACTGGTTCAATCCCCATTGCGTGAACCGA	517
GAAGCGAGGATCAACTTCAGGACTCAGCCGCACTGAGCAGTGGTGGGTAAGGAAACAGACCCAGAGAGAAGAGGGCAGGATTCTCCTTGCTGAGGTCTACTCCAGACATTGCGTGAACCGA	518
GAAGCGAGGATCAACTAGAGAAGAGGGCAGGATTCTCCTTGCTGAGGTCTACTCCAGAGGCAAGGCCTAGACCATCACTGCTCCCCGTGGTCTGGGAAGGTCTCCTCATTGCGTGAACCGA	519
GAAGCGAGGATCAACTTTTTTTGAGCACCTGCCATGGGTTAAGTGCTAGAGATGTAAGGAGGAAGCATGCTGTCTGTTCTCTCGAGCCTGCTGTCCCCTCTCTTTCCATTGCGTGAACCGA	520
GAAGCGAGGATCAACTAGATGTAAGGAGGAAGCATGCTGTCTGTTCTCTCGAGCCTGCTGTCCCCTCTCTTTCCTCCCTGGGGCCCTTTGTCCACTTAATGCTCACCATTGCGTGAACCGA	521
GAAGCGAGGATCAACTGAGAGTTACTTTTAGTGAGTTCAGGTCATGGGTGATGTAATGCTTTCTCCCAATCTATCAGATTCCTGAGTTTTGGATAACAAACATGAGCATTGCGTGAACCGA	522
GAAGCGAGGATCAACTGAGAGTTACTTTTAGTGAGTTCAGGTCATGGGTGATGTAATGCTTTCTCCCAATCTATCAGATTCCTGAGTTTTGGATAACAAACATGAGCATTGCGTGAACCGA	523
GAAGCGAGGATCAACTTATCCCAATCTATCAGATTCCTGAGTTTTGGATAACAAACATGAGAGTTCATTAAAGAAAGATATCTCAAAAAGTTATCTGAATCTGTTCCATTGCGTGAACCGA	524
GAAGCGAGGATCAACTTATCCCAATCTATCAGATTCCTGAGTTTTGGATAACAAACATGAGAGTTCATTAAAGAAAGATATCTCAAAAAGTTATCTGAATCTGTTCCATTGCGTGAACCGA	525
GAAGCGAGGATCAACTTATCCCAATCTATCAGATTCCTGAGTTTTGGATAACAAACATGAGAGTTCATTAAAGAAAGATATCTCAAAAAGTTATCTGAATCTGTTCCATTGCGTGAACCGA	526
GAAGCGAGGATCAACTTATCCCAATCTATCAGATTCCTGAGTTTTGGATAACAAACATGAGAGTTCATTAAAGAAAGATATCTCAAAAAGTTATCTGAATCTGTTCCATTGCGTGAACCGA	527
GAAGCGAGGATCAACTCTTGAAAATGTCACAGCCAAACTTACCTGACGACTATCAAATAAAACAAATTGTACCTATCTATTACTTGGCAAGGTACCAAGAGCTTCCCATTGCGTGAACCGA	528
GAAGCGAGGATCAACTCTTGAAAATGTCACAGCCAAACTTACCTGACGACTATCAAATAAAACAAATTGTACCTATCTATTACTTGGCAAGGTACCAAGAGCTTCCCATTGCGTGAACCGA	529
GAAGCGAGGATCAACTACAAATTGTACCTATCTATTACTTGGCAAGGTACCAAGAGCTTCCAGAAGATCATTAACCTGGGAATTAGATGTGTTCCTGTTCTACCCCCATTGCGTGAACCGA	530
GAAGCGAGGATCAACTCCCTACTTCATTTCAGTAGCTCAACAGGCTATTAGACAAAGAAAACCTGTGGCACTTCTGCTTTCTCCCGACAGCTCTGTGTTAAGTGGACATTGCGTGAACCGA	531
GAAGCGAGGATCAACTACCTGTGGCACTTCTGCTTTCTCCCGACAGCTCTGTGTTAAGTGGATTTTCTTTTCTCCATTTTGATAAAGAAATGGAAAAGAAAATGCCCATTGCGTGAACCGA	532
GAAGCGAGGATCAACTAAAAAGATGAAGCCAGAGGAAAGACAAATGGAAAACAGTTCTCTGGTCATGTCCCTTTAACTGCAGTGTGCCTTAGCACAGGTCTAGGAACATTGCGTGAACCGA	533
GAAGCGAGGATCAACTAAACAGTTCTCTGGTCATGTCCCTTTAACTGCAGTGTGCCTTAGCACAGGTCTAGGAAGGGATGGCAGAGGAAAAGCGTAGTGGACTGGTCATTGCGTGAACCGA	534
GAAGCGAGGATCAACTTAGGACGCTTCAGTAGCCTCAGTTCCTGGGCTCTAGAGCCCGGGCTCAAGGGCTGTAGTGCGTGGGCTTAGCTGTCCCGAGGCGTGTGTGCATTGCGTGAACCGA	535
GAAGCGAGGATCAACTGGGCTCAAGGGCTGTAGTGCGTGGGCTTAGCTGTCCCGAGGCGTGTGTGGGCTTCCCAGATCAGAGATTGAATCCATGTCCCCTGCCTTTCATTGCGTGAACCGA	536
GAAGCGAGGATCAACTATCCTCTACTTTTCAATCCATTTTATTTGCAGTTTTCTATGAAGTGGCAGTTAAAAACACTGGAATTATAGAATTGTCTTTATTCTCTCCCATTGCGTGAACCGA	537
GAAGCGAGGATCAACTATCCTCTACTTTTCAATCCATTTTATTTGCAGTTTTCTATGAAGTGGCAGTTAAAAACACTGGAATTATAGAATTGTCTTTATTCTCTCCCATTGCGTGAACCGA	538
GAAGCGAGGATCAACTTGAAGTGGCAGTTAAAAACACTGGAATTATAGAATTGTCTTTATTCTCTCCTCTGACCCTGTGGACACCAGAACTTGGAAAGTACTCCTCCATTGCGTGAACCGA	539
GAAGCGAGGATCAACTGAGTGAATATCTTCCTAACCAATAAACTTTTTCTGAATTTAAGATCACTTTCTCAGAGTGATCCCAGCGGGGAGATGATTGAAGCCATGACATTGCGTGAACCGA	540
GAAGCGAGGATCAACTGAGTGAATATCTTCCTAACCAATAAACTTTTTCTGAATTTAAGATCACTTTCTCAGAGTGATCCCAGCGGGGAGATGATTGAAGCCATGACATTGCGTGAACCGA	541
GAAGCGAGGATCAACTGATCACTTTCTCAGAGTGATCCCAGCGGGGAGATGATTGAAGCCATGATTCAAATGTGTCCAATTTTCCATGTGTGTTAGTTGCTCAGTCCATTGCGTGAACCGA	542
GAAGCGAGGATCAACTGTATAGCATTTAGCATAGAGCCTTTACATGGGAGGTGTAAAGAAAGAAACTCTTTATGTCCCAGGGTAAGAATGAAACTTGGAATTCTGTCATTGCGTGAACCGA	543
GAAGCGAGGATCAACTGTATAGCATTTAGCATAGAGCCTTTACATGGGAGGTGTAAAGAAAGAAACTCTTTATGTCCCAGGGTAAGAATGAAACTTGGAATTCTGTCATTGCGTGAACCGA	544
GAAGCGAGGATCAACTACTCTTTATGTCCCAGGGTAAGAATGAAACTTGGAATTCTGTTAATTTTATAATTTTGAAAACTAGTTTCTTTCTGTAAAGCAGCATATGCATTGCGTGAACCGA	545
GAAGCGAGGATCAACTACTCTTTATGTCCCAGGGTAAGAATGAAACTTGGAATTCTGTTAATTTTATAATTTTGAAAACTAGTTTCTTTCTGTAAAGCAGCATATGCATTGCGTGAACCGA	546
GAAGCGAGGATCAACTAGAGAGGCCATAGCCTCTGTGGACTAAAGGGGTGCCTCGTGATGTGGGATCTGGGGTCCCTGCGGATGCTGGGGGTAGGACCCTCCGGTGCATTGCGTGAACCGA	547
GAAGCGAGGATCAACTAGAGAGGCCATAGCCTCTGTGGACTAAAGGGGTGCCTCGTGATGTGGGATCTGGGGTCCCTGCGGATGCTGGGGGTAGGACCCTCCGGTGCATTGCGTGAACCGA	548
GAAGCGAGGATCAACTTGGGATCTGGGGTCCCTGCGGATGCTGGGGGTAGGACCCTCCGGTGGGCACAGGCAGAAGACATGGCCTGGAGAAAACTTAAGACATTTTCATTGCGTGAACCGA	549
GAAGCGAGGATCAACTAGCACCAGGGACAGGGCTGGGGCCTGGCAAGAGGCACCTCTCTATCGGGTGAATCTTGCCAACCACCTAGAGACCAGCTCAGCCACCACTCATTGCGTGAACCGA	550
GAAGCGAGGATCAACTTCTATCGGGTGAATCTTGCCAACCACCTAGAGACCAGCTCAGCCACCACTCCAGTCCCCTCTGTCTCCCTGCATCCCAGGGGGCGCCGCTCATTGCGTGAACCGA	551
GAAGCGAGGATCAACTGAGGGAAGGAGTAGTTGTCCCTGTACCTGTTTTAGATCCTGAGATTAACAGGAAGATTCTATATGCGAGACAAAGGGCAGTGAATGTTCCCATTGCGTGAACCGA	552
GAAGCGAGGATCAACTGATTAACAGGAAGATTCTATATGCGAGACAAAGGGCAGTGAATGTTCCATTGCTAAAGAAGGAAACAAGCATTAAGAACCAGTAGACGACCATTGCGTGAACCGA	553
GAAGCGAGGATCAACTAAAACGCAGCTTAGTCAGTCATTCCTCTGCAAAAAGCTATCCTTTGGCTGCCCATCAAAGTCCAAGCCCCTTGTGGGATGTATCAGGCCCCATTGCGTGAACCGA	554
GAAGCGAGGATCAACTGCAGCCAGATGGATCTTCCTAAAACGCAGCTTAGTAAGTCATTCCTCTGCAAAAAGCTATCCTTTGGCTGCCCATCAAAGTCCAAGCCCCCATTGCGTGAACCGA	555
GAAGCGAGGATCAACTATGTGAAATTGAGTTACAGATGAATTCTTAGTGTCCTAAATACGCTGTAGAGTAATAATGACCCTTTTCAGTTTCCCTGAGAATTGGGTTCATTGCGTGAACCGA	556
GAAGCGAGGATCAACTATGTGAAATTGAGTTACAGATGAATTCTTAGTGTCCTAAATACGCTGTAGAGTAATAATGACCCTTTTCAGTTTCCCTGAGAATTGGGTTCATTGCGTGAACCGA	557
GAAGCGAGGATCAACTTCCTAAATACGCTGTAGAGTAATAATGACCCTTTTCAGTTTCCCTGAGAATTGGGTTTGTGACAGGAAAGATGAAGCATTAGGAGTAGTGCATTGCGTGAACCGA	558
GAAGCGAGGATCAACTCCTCAGAGGGCTATGGGGAAGATAGAGTACAGACTTGTCATAGTGGTTCCCCAGGGACAATGCTCTGGAGAAGGTGCAGTACTGGAGAGTCATTGCGTGAACCGA	559
GAAGCGAGGATCAACTTTGTCATAGTGGTTCCCCAGGGACAATGCTCTGGAGAAGGTGCAGTACTGGAGAGTGTCCCAGGCCTCCGTGGAGGGGGTGACTCCTGGTCATTGCGTGAACCGA	560
GAAGCGAGGATCAACTCCCTGAAGACCAGGTTGCCTCCTGCTCCCCACTCTCCACTCCTGTAACCAGCTGCCTGGGTGCTACCGAGTGCAGAAGGTGCTGAGGAGTCATTGCGTGAACCGA	561
GAAGCGAGGATCAACTTCCTGTAACCAGCTGCCTGGGTGCTACCGAGTGCAGAAGGTGCTGAGGAGTGGGGCTTTGAAATAAGAAACAGCTGGAGTGTGGTAGCATCATTGCGTGAACCGA	562
GAAGCGAGGATCAACTTGGGCTGAGGTGCCTTCTGCACTCTATTTCTCTTACCCCCTACACCCCCACCCACCACCACCATCAAAGCAGGGTCAAGAGGCCCAAAGACATTGCGTGAACCGA	563
GAAGCGAGGATCAACTTACACCCCCACCCACCACCACCATCAAAGCAGGGTCAAGAGGCCCAAAGACCAGCTCTCCAGGGTCCCCAAAGGACCCTACACCCTTAGCCATTGCGTGAACCGA	564
GAAGCGAGGATCAACTTGTATGGAATGCTAAGAATTTACAGGAACTGCCAAGAGTATAGAGTTTGTGGCTGAGAACATGGACTATGGTTTAAATTCTAATTCTGCCCATTGCGTGAACCGA	565
GAAGCGAGGATCAACTTGTATGGAATGCTAAGAATTTACAGGAACTGCCAAGAGTATAGAGTTTGTGGCTGAGAACATGGACTATGGTTTAAATTCTAATTCTGCCCATTGCGTGAACCGA	566
GAAGCGAGGATCAACTATAGAGTTTGTGGCTGAGAACATGGACTATGGTTTAAATTCTAATTCTGCCACTTACTGGCTACGTGACATTGGGACATGATATTTGTCTCATTGCGTGAACCGA	567
GAAGCGAGGATCAACTATAGAGTTTGTGGCTGAGAACATGGACTATGGTTTAAATTCTAATTCTGCCACTTACTGGCTACGTGACATTGGGACATGATATTTGTCTCATTGCGTGAACCGA	568
GAAGCGAGGATCAACTTCTGCGTGGTGACGGGGGCAGGGGGCAGTGGGAGGGGATAGGTTTTCAGAGCTTTGGATGGAAGCCACCTGGAAAACAGTGCACTTCACACATTGCGTGAACCGA	569
GAAGCGAGGATCAACTTTTTCAGAGCTTTGGATGGAAGCCACCTGGAAAACAGTGCACTTCACAGCTTCGCCTGCATCTGACGCTTGTCAGTGCCTCCCCAGTGCTCATTGCGTGAACCGA	570
GAAGCGAGGATCAACTCATAGCATTATTTCTGTCATTTTCTGTGTTGCTATCTTCACCTTGAACTGTTTTTAAGATACAGCCATTTTTCTCCTGTACGCAGAACTCCATTGCGTGAACCGA	571
GAAGCGAGGATCAACTCATAGCATTATTTCTGTCATTTTCTGTGTTGCTATCTTCACCTTGAACTGTTTTTAAGATACAGCCATTTTTCTCCTGTACGCAGAACTCCATTGCGTGAACCGA	572
GAAGCGAGGATCAACTCCTTGAACTGTTTTTAAGATACAGCCATTTTTCTCCTGTACGCAGAACTCATTGCTTATAATTTGTGCATAGTACTCTACACTGAGCACCCATTGCGTGAACCGA	573
GAAGCGAGGATCAACTCCTTGAACTGTTTTTAAGATACAGCCATTTTTCTCCTGTACGCAGAACTCATTGCTTATAATTTGTGCATAGTACTCTACACTGAGCACCCATTGCGTGAACCGA	574
GAAGCGAGGATCAACTTGACCAGGGATGGAACCCAAGGCCCCTGCAGTGGAAGTGTGGTATCCTAACCACTGGACGACCAGGAAATTCCCCTGATAGCTTCTTGAACATTGCGTGAACCGA	575
GAAGCGAGGATCAACTTAACCACTGGACGACCAGGAAATTCCCCTGATAGCTTCTTGAAGGCAGGAATTGTGTCTTACTTCCCTCACATCCCCCCATCATGCCTGGCATTGCGTGAACCGA	576
GAAGCGAGGATCAACTTGCTCAGGAGCTGGAGAGAGTGGTGATGTCTCCCCACCATCAGGCCTGGCCTGGCAGCCAAGAGACCTGCTCTGCAGCTGGGTGCAGACACATTGCGTGAACCGA	577
GAAGCGAGGATCAACTAGGCCTGGCCTGGCAGCCAAGAGACCTGCTCTGCAGCTGGGTGCAGACAGCTGTATGGTCCTGGGAGGGGGGGCACCTTTCCTTTCGATGCATTGCGTGAACCGA	578
GAAGCGAGGATCAACTAGGCCTGGCCTGGCAGCCAAGAGACCTGCTCTGCAGCTGGGTGCAGACAGCTGTATGGTCCTGGGAGGGGGGGCACCTTTCCTTTCGATGCATTGCGTGAACCGA	579
GAAGCGAGGATCAACTGCTGTCCTCCAGGTACAGCCCAATTTGGGTGATCTGGTTGGTCACATCTGGCCGCATCTGGTTGGCGTCTTAGAACCCACAATGCTGAAACATTGCGTGAACCGA	580
GAAGCGAGGATCAACTGTTGGTCACATCTGGCCGCATCTGGTTGGCGTCTTAGAACCCACAATGCTGAAAGCTAAAGAATCCTTCTAGGAGGCATGGAGTTTTGTGCATTGCGTGAACCGA	581
GAAGCGAGGATCAACTGGGGAAATGAAAGAGAAAACAGAAGTAGAAAAGATGGACACCTGCAAATTAAGCAGTCTGAGCGCCTGCTGGCAGGCAACATTCAAGAGCCATTGCGTGAACCGA	582
GAAGCGAGGATCAACTTGGACACCTGCAAATTAAGCAGTCTGAGCGCCTGCTGGCAGGCAACATTCAAGAGCAGCCTGCCAGGAGGCAGGCACGGCTCACTCAGTCCATTGCGTGAACCGA	583
GAAGCGAGGATCAACTCTCTGTCTGTGTGTGTGTGTTTGTTTAATATTCATCAAGACCGCATCTCCTGGGGCTTGGCGTCACAACCGTTACCCTTCTGTCTGCAGCCATTGCGTGAACCGA	584
GAAGCGAGGATCAACTATCAAGACCGCATCTCCTGGGGCTTGGCGTCACAACCGTTACCCTTCTGTCTGCAGCTTCCCGTGGAGACCAGCCTGCGGCTCCTTAATTCATTGCGTGAACCGA	585
GAAGCGAGGATCAACTGGAGGCAGCGGAGTCTGACGTCAGCTGAAGGGGAAAGCAACCATTATGATAGAGAAGAATTGAGCAAGATGTGATTCGGGAACATATATGCATTGCGTGAACCGA	586
GAAGCGAGGATCAACTCCATTATGATAGAGAAGAATTGAGCAAGATGTGATTCGGGAACATATATGACAGCCAGGGTTTTCATTAACCAGCGAGAAGGAAAGCCAGCATTGCGTGAACCGA	587
GAAGCGAGGATCAACTGGGAAGTAGAGGATCTGACGATGGGAAGCTGAATTAAGAGTGTATCAACCAACATTTCTTTGTGATGTAGCAGCATGTTATGATGGAAAGCATTGCGTGAACCGA	588
GAAGCGAGGATCAACTTCAACCAACATTTCTTTGTGATGTAGCAGCATGTTATGATGGAAAGAGGTTTTTGAAGACAGAGACATAAGCAAAATCCTGTCTCTTCACCATTGCGTGAACCGA	589
GAAGCGAGGATCAACTTCAACCAACATTTCTTTGTGATGTAGCAGCATGTTATGATGGAAAGAGGTTTTTGAAGACAGAGACATAAGCAAAATCCTGTCTCTTCACCATTGCGTGAACCGA	590
GAAGCGAGGATCAACTGTATGATTATCTCAGCTTCCCTGGTTAGGAGGAGCTCCTGGAAGTTACTCCTGTCTGGAAGTGAAGTCGGGGGAGGAGAGCTGAGGATGACATTGCGTGAACCGA	591
GAAGCGAGGATCAACTTTACTCCTGTCTGGAAGTGAAGTCGGGGGAGGAGAGCTGAGGATGAGGGAAAGAGACCGAGGAGCACTAGCAATGCTTAAATTCCACAATCATTGCGTGAACCGA	592
GAAGCGAGGATCAACTCCATTCTCAGGTAATAAATGTTAATGTGATAGTGTATGTGTTGACCATTCAGTTATTTCATCTCTGCCGACACTTTCCTTCCCCAGGCCGCATTGCGTGAACCGA	593
GAAGCGAGGATCAACTCCATTCAGTTATTTCATCTCTGCCGACACTTTCCTTCCCCAGGCCGTGAAAGTGACAGCACCTTCTAAGACCCAGAGATCACTGTGGGATCATTGCGTGAACCGA	594
GAAGCGAGGATCAACTTGCAACCACACATACTGGGTATTCCCTGTGCTGAGCACCGGGAGCCTGACCACAAAGCCACTGACCACTCCCCTCAGGAGCCCCCAGAAGCATTGCGTGAACCGA	595
GAAGCGAGGATCAACTCACAAAGCCACTGACCACTCCCCTCAGGAGCCCCCAGAAGCTGGAGAACATGAAGAAAGGACGGCCCCCCCTGATAGTAGAGAAGGCTTCCATTGCGTGAACCGA	596
GAAGCGAGGATCAACTCATATAGCTCTTTCATTATAGGCCGTCAAAGTGCTTTACAGACAAGTAATGGGGAAGGCAAGGCAGAAGGGTGTTAAGTGGGTCACCCAACATTGCGTGAACCGA	597
GAAGCGAGGATCAACTTTACAGACAAGTAATGGGGAAGGCAAGGCAGAAGGGTGTTAAGTGGGTCACCCAAAGTTCCACGATAAGTCACAGGCCTCTCTCTGGCTTCATTGCGTGAACCGA	598
GAAGCGAGGATCAACTGTGCTAATTAATCAATTACTACCCAACAATGTACCCCGTTTATTTACTGAAATGCACCAGAAACATGCGCAGAACTGGTAATTATTAATCCATTGCGTGAACCGA	599
GAAGCGAGGATCAACTGTGCTAATTAATCAATTACTACCCAACAATGTACCCCGTTTATTTACTGAAATGCACCAGAAACATGCGCAGAACTGGTAATTATTAATCCATTGCGTGAACCGA	600
GAAGCGAGGATCAACTTTACTGAAATGCACCAGAAACATGCGCAGAACTGGTAATTATTAATCATCTTCAGTAATAAATATGACTCAAGTTCACCTTCATATAATTCATTGCGTGAACCGA	601
GAAGCGAGGATCAACTTTACTGAAATGCACCAGAAACATGCGCAGAACTGGTAATTATTAATCATCTTCAGTAATAAATATGACTCAAGTTCACCTTCATATAATTCATTGCGTGAACCGA	602
GAAGCGAGGATCAACTACATTTGGGGTACTTAACTGTTGCTAGATGCTGTGTTAAGAGTGTTCCATGGGTTATCTCATTTTATTTAACCTTCGCAAGATCCCCATGCATTGCGTGAACCGA	603
GAAGCGAGGATCAACTTCCATGGGTTATCTCATTTTATTTAACCTTCGCAAGATCCCCATGAAGTACTTTGAAGGACTGTTATTTGCTCTGTGTTACTTGAGGACACATTGCGTGAACCGA	604
GAAGCGAGGATCAACTTCCATGGGTTATCTCATTTTATTTAACCTTCGCAAGATCCCCATGAAGTACTTTGAAGGACTGTTATTTGCTCTGTGTTACTTGAGGACACATTGCGTGAACCGA	605
GAAGCGAGGATCAACTGTTAACCTTACACTGGGCTCTCAGTTCTGTAAAAAGGGAATGATAATAATCAAGTCATATTGTCCACATCATAGAATCGTTATGAGGCTTCATTGCGTGAACCGA	606
GAAGCGAGGATCAACTGTTAACCTTACACTGGGCTCTCAGTTCTGTAAAAAGGGAATGATAATAATCAAGTCATATTGTCCACATCATAGAATCGTTATGAGGCTTCATTGCGTGAACCGA	607
GAAGCGAGGATCAACTATCAAGTCATATTGTCCACATCATAGAATCGTTATGAGGCTTTTAAGGGTGTATGGAGCATAAATCACAGTGCCTTGTGTTATAGTAGTGCATTGCGTGAACCGA	608
GAAGCGAGGATCAACTATCAAGTCATATTGTCCACATCATAGAATCGTTATGAGGCTTTTAAGGGTGTATGGAGCATAAATCACAGTGCCTTGTGTTATAGTAGTGCATTGCGTGAACCGA	609
GAAGCGAGGATCAACTGCAGTTAGCCTTAGTCTGGATCTAGAACCTCCTTTCTGTTCTGCTCTGAACTGGGTTATCAAGTTCGTTCTTAATCCAGACTGGTCTGTGCATTGCGTGAACCGA	610
GAAGCGAGGATCAACTGCTCTGAACTGGGTTATCAAGTTCGTTCTTAATCCAGACTGGTCTGTGTGGAATATGTCCTTTTTATATCTGGACCAGTCTTGATGGAAGCATTGCGTGAACCGA	611
GAAGCGAGGATCAACTTCCAAAAATGAAGTAGTATCTACCTCTTAGGACTTAGGCCATGCTGAGTCAGTTAGCCAACACACACTTAAGGTTCATCTGTTCTCTTTCCATTGCGTGAACCGA	612
GAAGCGAGGATCAACTGTCAGTTAGCCAACACACACTTAAGGTTCATCTGTTCTCTTTCTTTAATGCAATTATTTAGGCTAAGACTCTTGCTGTCAGCTTTCTGGCCATTGCGTGAACCGA	613
GAAGCGAGGATCAACTTTGGCAGTCAGGCTGGGGCAGTCTTACACAGATGGAGAAGTTTATAGAAAGAAAAAAGCCTCAATAGTTGGTGTCCCAGGATATTTTTTGCATTGCGTGAACCGA	614
GAAGCGAGGATCAACTTAGAAAGAAAAAAGCCTCAATAGTTGGTGTCCCAGGATATTTTTTGTATATACAATCCTGGTTAGTTTCATTAATTTTCTCTAATAGGAGCATTGCGTGAACCGA	615
GAAGCGAGGATCAACTTAGAAAGAAAAAAGCCTCAATAGTTGGTGTCCCAGGATATTTTTTGTATATACAATCCTGGTTAGTTTCATTAATTTTCTCTAATAGGAGCATTGCGTGAACCGA	616
GAAGCGAGGATCAACTAGGAGCTTCATGTTGAGAATACTGTTTGAAGTAGACACATCAACCTGAGGCCTCAGAAAACCTCTGCGGAAATTTTTTTTTCATGAACAACATTGCGTGAACCGA	617
GAAGCGAGGATCAACTCCTGAGGCCTCAGAAAACCTCTGCGGAAATTTTTTTTTCATGAACAAAAACTGTAAAGCAAAGAAAACCAGGCCCACAAAGAAACAGAGCCATTGCGTGAACCGA	618
GAAGCGAGGATCAACTATTAAGAATCCATCTGCCAATGCAGAGGACACAGGTTAGACCCCTGCCCTGGGAAGATTGTACATACCATAGAGCAACTTAGCCCCTGCGCATTGCGTGAACCGA	619
GAAGCGAGGATCAACTCTGGGAAGATTGTACATACCATAGAGCAACTTAGCCCCTGCGCCAAAACTACTGAGCCAGAACCCAAGAGCCTCAACTACTGAGTCCTCTCATTGCGTGAACCGA	620
GAAGCGAGGATCAACTTAAAGTCCTCATTTCATCACGCCTTCAGAATCACATCCACTAGTGGAAGACGAGCCCTTCATTCCTGTGGTGCCGCAAGAGGTGCACTCACATTGCGTGAACCGA	621
GAAGCGAGGATCAACTATCCACTAGTGGAAGACGAGCCCTTCATTCCTGTGGTGCCGCAAGAGGTGCACTCAGGAGTCCTTGCTAACCCGCATGGTTGAACACTCTCATTGCGTGAACCGA	622
GAAGCGAGGATCAACTGTGCAAGCGCCCTGGTCCTGGACAGAGTCCTTAATCTTTCTGTGCCTTAGTTTCCCCGTCTGTAGAACAGGCATAGGGTAATACTCAATACATTGCGTGAACCGA	623
GAAGCGAGGATCAACTGTGCAAGCGCCCTGGTCCTGGACAGAGTCCTTAATCTTTCTGTGCCTTAGTTTCCCCGTCTGTAGAACAGGCATAGGGTAATACTCAATACATTGCGTGAACCGA	624
GAAGCGAGGATCAACTAACCTGGTAAATATTCCACCTTTCCTTTTCGAATTTCCCCAAGTGGGGGAAAGCGCCGCAGGCAGTTGGGGCCGGCCGGAAAGGGCGCAGCATTGCGTGAACCGA	625
GAAGCGAGGATCAACTAGTGGGGGAAAGCGCCGCAGGCAGTTGGGGCCGGCCGGAAAGGGCGCAGCATCTGGACCGGATTCTCTGTGGATTGGAGGTGTAGGCGGACATTGCGTGAACCGA	626
GAAGCGAGGATCAACTAGTGGGGGAAAGCGCCGCAGGCAGTTGGGGCCGGCCGGAAAGGGCGCAGCATCTGGACCGGATTCTCTGTGGATTGGAGGTGTAGGCGGACATTGCGTGAACCGA	627
GAAGCGAGGATCAACTTGATGGAGGTGGGCTGTGGAGATATTTCACCTGGGACGTTTGGTATGATGTTATGCCAGTAGAGGAGACTGGAAGGACCCAAAGGAGGAACATTGCGTGAACCGA	628
GAAGCGAGGATCAACTGGTATGATGTTATGCCAGTAGAGGAGACTGGAAGGACCCAAAGGAGGAAGCAATCTTTTCTCCCTGTTTCCCAGAGTCCTGCAGGGTGCACATTGCGTGAACCGA	629
GAAGCGAGGATCAACTGTTGCCCTCGTCCCTGGGTGGTCAAGAACACAGTATTCCTTTCTGCACTACTTTGTATTCTGGCTGCTTTTCAGAGTGTGCAGCCCATGGCATTGCGTGAACCGA	630
GAAGCGAGGATCAACTTACTTTGTATTCTGGCTGCTTTTCAGAGTGTGCAGCCCATGGCCCAGTCTCTCAGAAGCCCCACCCTTGCCAGCAGCCCAGAGCTCACAACATTGCGTGAACCGA	631
GAAGCGAGGATCAACTGGTAGGGACTAGGTGGGGAAGGAGGAGGGTTCTCTTTACCCAGGGGACTCTGGCCACCTGAGGCTGGCAAAAGGCCCAGAGAGGAGGAGGCATTGCGTGAACCGA	632
GAAGCGAGGATCAACTACTCTGGCCACCTGAGGCTGGCAAAAGGCCCAGAGAGGAGGAGGGGCCTGAAGACAATTTGCCCCCAATGCCTCTGTCCTGTAGACCAGTCATTGCGTGAACCGA	633
GAAGCGAGGATCAACTCGGGCAGGAACAGAGCTGTGCCTCAGGAAGGAATTGGGAACTAAGAGCTGCAAAATTGTCAGGAACTAAGCACATACCATTTCTCTGAACCATTGCGTGAACCGA	634
GAAGCGAGGATCAACTGCTGCAAAATTGTCAGGAACTAAGCACATACCATTTCTCTGAACATCAGCATCATTTTTGTTTCTCTCTGTGGTCCGGCTCTTTTTGCCACATTGCGTGAACCGA	635
GAAGCGAGGATCAACTGCTCTGCAGCAAGCACTGAGAAACCCAAGAAAGGGACTGGAGAGTGGCCCCTGCCCTCCACTAAAGAAAGCCTGCACAGAGCAACGAGGACATTGCGTGAACCGA	636
GAAGCGAGGATCAACTGAGTGGCCCCTGCCCTCCACTAAAGAAAGCCTGCACAGAGCAACGAGGACCCAGGGCAGCCGAGAATAAATAAGTGCATGTTTAAATCATCATTGCGTGAACCGA	637
GAAGCGAGGATCAACTTTTTGACTTTCTTTGTTCCACAGGCCACGTGGCAGAAAGTCATCACTCTCAGATTCTGCATTTGTAGGTCCTATCTATAAACCAGTCCCACATTGCGTGAACCGA	638
GAAGCGAGGATCAACTAGAAAGTCATCACTCTCAGATTCTGCATTTGTAGGTCCTATCTATAAACCAGTCCCACTGAAGATGGAATCTCTTTAATAGTTTTGGTTCCATTGCGTGAACCGA	639
GAAGCGAGGATCAACTAGAAAGTCATCACTCTCAGATTCTGCATTTGTAGGTCCTATCTATAAACCAGTCCCACTGAAGATGGAATCTCTTTAATAGTTTTGGTTCCATTGCGTGAACCGA	640
GAAGCGAGGATCAACTCAGGTGGAAAAGTGTTTCAAAACAAAGGAAGCTTGTCAACTGTTTGAATCTGCTGGGATATCAATTTAGATAAGAATAGAGAATTGGCAACATTGCGTGAACCGA	641
GAAGCGAGGATCAACTCAGGTGGAAAAGTGTTTCAAAACAAAGGAAGCTTGTCAACTGTTTGAATCTGCTGGGATATCAATTTAGATAAGAATAGAGAATTGGCAACATTGCGTGAACCGA	642
GAAGCGAGGATCAACTTTGAATCTGCTGGGATATCAATTTAGATAAGAATAGAGAATTGGCAATTGGCTTTGGAAACCTGGAGATCATTAGTAATCTTGATAAGTGCATTGCGTGAACCGA	643
GAAGCGAGGATCAACTTTGAATCTGCTGGGATATCAATTTAGATAAGAATAGAGAATTGGCAATTGGCTTTGGAAACCTGGAGATCATTAGTAATCTTGATAAGTGCATTGCGTGAACCGA	644
GAAGCGAGGATCAACTCCATCTACCATTCCACAACTCACTTATGATGGTCACCCTGCATCATCACCGTTACTCCCTGTTTCTCTTCTGGGACCTAAACATGAACTGCATTGCGTGAACCGA	645
GAAGCGAGGATCAACTTCACCCTGCATCATCACCGTTACTCCCTGTTTCTCTTCTGGGACCTAAACATGAACTGGAACTCCCACATCTTACATCAGCTCTTCACCCCATTGCGTGAACCGA	646
GAAGCGAGGATCAACTAAATAATTCTTTTCTTCTTTAGCATCAGACAACAGTCAGCGCTTTCGAGAAACCTGTTTCGCATTTGCCTTGACACCACAACAAGTGCAGCATTGCGTGAACCGA	647
GAAGCGAGGATCAACTCAGTCAGCGCTTTCGAGAAACCTGTTTCGCATTTGCCTTGACACCACAACAAGTGCAGCAGATCAGTAGTTCCATGTAAGTTGTCTCTGACATTGCGTGAACCGA	648
GAAGCGAGGATCAACTACAGACTGTTGGTCTCTTGAGACACTTCGGAGATTCTCAGCAAAGGACGTCTTGTGTTGCTGAGGCACGGTTGTAGCACACAAAAGGTAACATTGCGTGAACCGA	649
GAAGCGAGGATCAACTAAGGACGTCTTGTGTTGCTGAGGCACGGTTGTAGCACACAAAAGGTAAATCTAGAAATAGATGTGACCCCTTTTAGGTATATATTAGGAGCATTGCGTGAACCGA	650
GAAGCGAGGATCAACTAGTGCCAGGCTGCCCTCCCAGCTGGTCAGAAGAGCGCGTCAAGTGAGGGGCTCCGCTCCGAGCCATGGCCAGCACACAGCATTCCGATTTCATTGCGTGAACCGA	651
GAAGCGAGGATCAACTAGTGCCAGGCTGCCCTCCCAGCTGGTCAGAAGAGCGCGTCAAGTGAGGGGCTCCGCTCCGAGCCATGGCCAGCACACAGCATTCCGATTTCATTGCGTGAACCGA	652
GAAGCGAGGATCAACTCGTCAAGTGAGGGGCTCCGCTCCGAGCCATGGCCAGCACACAGCATTCCGATTTGGCTTCTAGAATTACTGTTTTTCAAAAAGTCGAGTTCATTGCGTGAACCGA	653
GAAGCGAGGATCAACTTTCAGTGGTCTCACTCTGTACCACTCCCAGGCTAGGGACCCGTAGGGCCTAATGGGGACGATTTGGAAGCTCCGAGCAGCAAGGGCAATGCATTGCGTGAACCGA	654
GAAGCGAGGATCAACTGTAGGGCCTAATGGGGACGATTTGGAAGCTCCGAGCAGCAAGGGCAATGCGGACATCAGGGCCGAACTGGGTACGGGCCGCCTTCGCGTACATTGCGTGAACCGA	655
GAAGCGAGGATCAACTGGTATTTGATCTAGAAAACTCCAGTATGAGATAAAAATTTCAGGTGGCTCACAAAATCTTGGCTTTTTATTAAGCTTAGACAAAATTATTCATTGCGTGAACCGA	656
GAAGCGAGGATCAACTGGTATTTGATCTAGAAAACTCCAGTATGAGATAAAAATTTCAGGTGGCTCACAAAATCTTGGCTTTTTATTAAGCTTAGACAAAATTATTCATTGCGTGAACCGA	657
GAAGCGAGGATCAACTAGGTGGCTCACAAAATCTTGGCTTTTTATTAAGCTTAGACAAAATTATTTGTTCTAATTTGCCTGTGCTTGGTAAATCTGGTGTGCTCAGCATTGCGTGAACCGA	658
GAAGCGAGGATCAACTAGGTGGCTCACAAAATCTTGGCTTTTTATTAAGCTTAGACAAAATTATTTGTTCTAATTTGCCTGTGCTTGGTAAATCTGGTGTGCTCAGCATTGCGTGAACCGA	659
GAAGCGAGGATCAACTTGGGGAAGCTCCGTGTTCCCCGCTCCAGGCCCGGCACTGGCTCTCTCACTTATGGCCTCCTTCCCGGCAAGGTTCCCAGGGATATGACCACATTGCGTGAACCGA	660
GAAGCGAGGATCAACTTGGGGAAGCTCCGTGTTCCCCGCTCCAGGCCCGGCACTGGCTCTCTCACTTATGGCCTCCTTCCCGGCAAGGTTCCCAGGGATATGACCACATTGCGTGAACCGA	661
GAAGCGAGGATCAACTTTATGGCCTCCTTCCCGGCAAGGTTCCCAGGGATATGACCAGGGTGCGCCTGGGTGGCAGCTGACCTTCCTGGCTCTCTGTGCAGAAATACATTGCGTGAACCGA	662
GAAGCGAGGATCAACTGGAAATTCTACAGTTTCTTTAGAGAGCAGATGAAGAAAAGATAGAGTAAAAACAATAAAAAGGCAAGCCATCTGGAATCCTGGATTTGCACATTGCGTGAACCGA	663
GAAGCGAGGATCAACTGGAAATTCTACAGTTTCTTTAGAGAGCAGATGAAGAAAAGATAGAGTAAAAACAATAAAAAGGCAAGCCATCTGGAATCCTGGATTTGCACATTGCGTGAACCGA	664
GAAGCGAGGATCAACTGAGTAAAAACAATAAAAAGGCAAGCCATCTGGAATCCTGGATTTGCATCTGTGAATTTTTTCAAATAGGAAGAAGAGTAAGCTCAACAAACATTGCGTGAACCGA	665
GAAGCGAGGATCAACTGAGTAAAAACAATAAAAAGGCAAGCCATCTGGAATCCTGGATTTGCATCTGTGAATTTTTTCAAATAGGAAGAAGAGTAAGCTCAACAAACATTGCGTGAACCGA	666
GAAGCGAGGATCAACTTGAAACATAAACACAGTGATAGCGTGGGCAGATGTTTCTCAGTGGAATGTGCACATTTACTTTCTTGGTATGCACTGGTCTGATGGTTCCCATTGCGTGAACCGA	667
GAAGCGAGGATCAACTCTCAGTGGAATGTGCACATTTACTTTCTTGGTATGCACTGGTCTGATGGTTCCGCGGTAGTACTTGGCGGTAGCAAGGAAAGAGGCCTTGCATTGCGTGAACCGA	668
GAAGCGAGGATCAACTAGATGGGGTCTGTGTTGCTGGACCCAGCACCGAGGTGGGGGCTGGCCTCAAACACTGCTGAGCCACCTGAGGAAACCTCGAAGAGAGAAACATTGCGTGAACCGA	669
GAAGCGAGGATCAACTGCTGGCCTCAAACACTGCTGAGCCACCTGAGGAAACCTCGAAGAGAGAAAGTACAAGGTGGCCACCTGAGTGCCAGGGTTGGGAGAGACACATTGCGTGAACCGA	670
GAAGCGAGGATCAACTATTTACCAGCCATGACCGTGTTGGCCTCTGTGCGGCTGGAAGCTGACTTCCTCTCTCTAGCTCATAGAGCCCTCTCTTGTGAAGTGATAACATTGCGTGAACCGA	671
GAAGCGAGGATCAACTGCTGGAAGCTGACTTCCTCTCTCTAGCTCATAGAGCCCTCTCTTGTGAAGTGATAAGATTTTTTTCCTGCATGATGGCAGACTGGAGAACCATTGCGTGAACCGA	672
GAAGCGAGGATCAACTCAGCAAACAAGGTGCCCAGAGAGGGGAGACCAAGCCTTGGGTCATGCAGGTGGCTGATGGTGAGACCAGGATTTGTACCAAGAGTCCTGACATTGCGTGAACCGA	673
GAAGCGAGGATCAACTCATGCAGGTGGCTGATGGTGAGACCAGGATTTGTACCAAGAGTCCTGACCCCAGGCTGAGGTCCTTCCTTCACCCCCAACTGACCACTTTCATTGCGTGAACCGA	674
GAAGCGAGGATCAACTGGGAGGGGGCAGTTGAGGATCAAACGAGTGGAAGAATATATTTAAAAGGTCAAATTGTTCCATAAGTGGAAGAGATTTTTAATATCCTCCCATTGCGTGAACCGA	675
GAAGCGAGGATCAACTGGGAGGGGGCAGTTGAGGATCAAACGAGTGGAAGAATATATTTAAAAGGTCAAATTGTTCCATAAGTGGAAGAGATTTTTAATATCCTCCCATTGCGTGAACCGA	676
GAAGCGAGGATCAACTTAAAAGGTCAAATTGTTCCATAAGTGGAAGAGATTTTTAATATCCTCCAAACTCTGCTTTTCTCCACTTCTTCCTGATGGGGACAAAAGTCATTGCGTGAACCGA	677
GAAGCGAGGATCAACTTAAAAGGTCAAATTGTTCCATAAGTGGAAGAGATTTTTAATATCCTCCAAACTCTGCTTTTCTCCACTTCTTCCTGATGGGGACAAAAGTCATTGCGTGAACCGA	678
GAAGCGAGGATCAACTCCAGCCAGCGGGGAGGCAGACCAGGGTGAGAGCAGAAGGGAGCCTCAAGGTGTTAATTGGTGCTAAAGAATTCCTGCAACCCCATCTTTCCATTGCGTGAACCGA	679
GAAGCGAGGATCAACTAGAAGGGAGCCTCAAGGTGTTAATTGGTGCTAAAGAATTCCTGCAACCCCATCTTTCCTCCACTGCTGAGGCGAGGCAGCTGAGAACAGTCATTGCGTGAACCGA	680
GAAGCGAGGATCAACTATAGGATCCAGCTGTCACCTCCGCGGTTCCCAGGGCTCTGGTAGCCCCGGTTGGTGGGGGTCCCACTGCTGTGTCTGCTGAGGTTTCCCCCATTGCGTGAACCGA	681
GAAGCGAGGATCAACTATAGGATCCAGCTGTCACCTCCGCGGTTCCCAGGGCTCTGGTAGCCCCGGTTGGTGGGGGTCCCACTGCTGTGTCTGCTGAGGTTTCCCCCATTGCGTGAACCGA	682
GAAGCGAGGATCAACTTTGGTGGGGGTCCCACTGCTGTGTCTGCTGAGGTTTCCCCTCCTTTGCCCCTCCTGGGGGAACGATGGTGGCTGTGAGCTTCATGGTTCTCATTGCGTGAACCGA	683
GAAGCGAGGATCAACTACACAGGCAGGCAACAGTGGGTGTGATCACTGCATGCTGGGTCACAGCTCCTGGGTAATCCTGGTTTGCACCACTTGCCTGGAATGAGATCATTGCGTGAACCGA	684
GAAGCGAGGATCAACTTCACAGCTCCTGGGTAATCCTGGTTTGCACCACTTGCCTGGAATGAGATCGGAGGCTGACACCTTGAGCGGCCCACCCCCTCATTGCCATCATTGCGTGAACCGA	685
GAAGCGAGGATCAACTTGCTCAGTCTTGGCAATCTGGTGGTGGAACATTTCCCCCTGGATCTTGGGGTGGGGTGCTGCACTGTCCTCCCCCAGCCCAGTCAATGTGCATTGCGTGAACCGA	686
GAAGCGAGGATCAACTATCTTGGGGTGGGGTGCTGCACTGTCCTCCCCCAGCCCAGTCAATGTGGCCTCCTCTTGCTTCTTCTCCTGGCTCTGCTACTCAAGGGTGCATTGCGTGAACCGA	687
GAAGCGAGGATCAACTGGCTGTGTGGAGTGTTGGGCTTTCCTAGAGAGCTGGGACAACCACAGGAGATTATAACGTTGAGGATGGAAAAACATTAAACTGTCCCTTCATTGCGTGAACCGA	688
GAAGCGAGGATCAACTCCACAGGAGATTATAACGTTGAGGATGGAAAAACATTAAACTGTCCCTTAATTATAAACTTTTTCTCAAATATGTTTTTTGAAGCCGAGACATTGCGTGAACCGA	689
GAAGCGAGGATCAACTCCACAGGAGATTATAACGTTGAGGATGGAAAAACATTAAACTGTCCCTTAATTATAAACTTTTTCTCAAATATGTTTTTTGAAGCCGAGACATTGCGTGAACCGA	690
GAAGCGAGGATCAACTTAAGAGCACAGACTTGGAGCAGGCTGCCTGAGTACTGTCCTCTCTCTGCAGCCTTCTCCTCCTTCTCAAGTGTCCGTGTCTGTAGAATGGCATTGCGTGAACCGA	691
GAAGCGAGGATCAACTCTCTCTCTGCAGCCTTCTCCTCCTTCTCAAGTGTCCGTGTCTGTAGAATGGGAAGAATTAGCCCTGTGAGATTTTGATGAGTTTATAGAGCATTGCGTGAACCGA	692
GAAGCGAGGATCAACTCTTGCTGATGGCAAGGACAGCAAGGTGTTCTAGGCAAAACACACGGGACTGCCACGCCGCTTGCCACACGTGCCTTACAGAAGGCTGGAACATTGCGTGAACCGA	693
GAAGCGAGGATCAACTACTGCCACGCCGCTTGCCACACGTGCCTTACAGAAGGCTGGAAGGCAGTATTAGTTTCTGAGGCAGCACTCAAGCCCCTAATTATGTCTTCATTGCGTGAACCGA	694
GAAGCGAGGATCAACTAGAGATGGGGAAGTCACCCAAAGATTCAAAGCTGCTTCTGCCTTGGAGCTGGCCCCTGGGAGCCTGTGCTTGGCGCTGACACCGCTGGGGCATTGCGTGAACCGA	695
GAAGCGAGGATCAACTAGCTGGCCCCTGGGAGCCTGTGCTTGGCGCTGACACCGCTGGGGGCACCACCACTGTAGGAAAGACTTGCTGCAGCTGCTTTAGAAGGTACATTGCGTGAACCGA	696
GAAGCGAGGATCAACTCTCATTTGTCCATTGAGATTCCCTGTCTGTTCATCCACCTTGGCCATATTTTCCTGTAGGTTCCGTATCATATTTATTATATCCGTTTCACATTGCGTGAACCGA	697
GAAGCGAGGATCAACTCTCATTTGTCCATTGAGATTCCCTGTCTGTTCATCCACCTTGGCCATATTTTCCTGTAGGTTCCGTATCATATTTATTATATCCGTTTCACATTGCGTGAACCGA	698
GAAGCGAGGATCAACTACCTTGGCCATATTTTCCTGTAGGTTCCCTATCATATTTATTATATCCGTTTCAAGTAATTCCATTTTGTGAGTCACTTATAGGTCTGCTCATTGCGTGAACCGA	699
GAAGCGAGGATCAACTACCTTGGCCATATTTTCCTGTAGGTTCCCTATCATATTTATTATATCCGTTTCAAGTAATTCCATTTTGTGAGTCACTTATAGGTCTGCTCATTGCGTGAACCGA	700
GAAGCGAGGATCAACTACCTTGGCCATATTTTCCTGTAGGTTCCCTATCATATTTATTATATCCGTTTCAAGTAATTCCATTTTGTGAGTCACTTATAGGTCTGCTCATTGCGTGAACCGA	701
GAAGCGAGGATCAACTACCTTGGCCATATTTTCCTGTAGGTTCCCTATCATATTTATTATATCCGTTTCAAGTAATTCCATTTTGTGAGTCACTTATAGGTCTGCTCATTGCGTGAACCGA	702
GAAGCGAGGATCAACTTAGCCACCCTACCTGAGCTCCTCGGAGAGCAGCACACCACAATCTCATAGAAGACTGGTTTCTCACTGACCAAGTCTTTTCTGGAGGGATCATTGCGTGAACCGA	703
GAAGCGAGGATCAACTAAGACTGGTTTCTCACTGACCAAGTCTTTTCTGGAGGGATGGAGAAGCCAGCCGTTTCTTCTTGATGCTGAAACAGGCTCTCAGACTAGGCATTGCGTGAACCGA	704
GAAGCGAGGATCAACTCATTAGCCAGAAAGGTTCATATGTTATTCAACAGATTACACATTCTTCCAGACACTGTGAAAAGTCCGGGGGACATAGATACAAAAATATCATTGCGTGAACCGA	705
GAAGCGAGGATCAACTCATTAGCCAGAAAGGTTCATATGTTATTCAACAGATTACACATTCTTCCAGACACTGTGAAAAGTCCGGGGGACATAGATACAAAAATATCATTGCGTGAACCGA	706
GAAGCGAGGATCAACTCCAGACACTGTGAAAAGTCCGGGGGACATAGATACAAAAATATATAGTCCTGTCCTTATAAATCTTCCTTTTCTGTGGGAAAGTATTCCACATTGCGTGAACCGA	707
GAAGCGAGGATCAACTCCAGACACTGTGAAAAGTCCGGGGGACATAGATACAAAAATATATAGTCCTGTCCTTATAAATCTTCCTTTTCTGTGGGAAAGTATTCCACATTGCGTGAACCGA	708
GAAGCGAGGATCAACTGATGGAGCTGGTAAGGTGCACAGGGCTGGACTAGATCTTGCAAATCCTCAAATTGCGTATTGATTAATTTTAGCCCCTGCTCTAGGGCCCCATTGCGTGAACCGA	709
GAAGCGAGGATCAACTCTTGCAAATCCTCAAATTGCGTATTGATTAATTTTAGCCCCTGCTCTAGGGCCCATGAGCTGCACCTACTGAGCCTGTGTGCCCCACTACCATTGCGTGAACCGA	710
GAAGCGAGGATCAACTGTGAGGCAGCAGCTGAGGTGGGAGGGATGATCCTCTCCATGCTTATTCTCTTGTGCTTTTGCAGTTTTCGCTAAATGTATGGCTTGCTTTCATTGCGTGAACCGA	711
GAAGCGAGGATCAACTTTGTGCTTTTGCAGTTTTCGCTAAATGTATGGCTTGCTTTTATTAAAAGGAAATGGAATTATTTTGGACCCTCCTTAAGTCGGAGGAGTGCATTGCGTGAACCGA	712
GAAGCGAGGATCAACTTTGTGCTTTTGCAGTTTTCGCTAAATGTATGGCTTGCTTTTATTAAAAGGAAATGGAATTATTTTGGACCCTCCTTAAGTCGGAGGAGTGCATTGCGTGAACCGA	713
GAAGCGAGGATCAACTCCTGCTTTCTCTTGGGGCCAAAGGTCTGTCCTGCCCTCTGCAGGGCAGCTGTTGTCATGCGTGCATTTTCTACAGGGTTCCTTAAGAATCCATTGCGTGAACCGA	714
GAAGCGAGGATCAACTCCCTCTGCAGGGCAGCTGTTGTCATGCGTGCATTTTCTACAGGGTTCCTTAAGAATCAACTCAATATTAAGCACCAACTATGTGCTGGGCCATTGCGTGAACCGA	715
GAAGCGAGGATCAACTTGGGCTATGAGGAGCTACTCAAAGATGTACAGCAAGGGCCTGGCAGGGTCATGTTAGAAAGACCCGTGTCTGCAGTGAACGAAATGAAGGCATTGCGTGAACCGA	716
GAAGCGAGGATCAACTTGGCAGGGTCATGTTAGAAAGACCCGTGTCTGCAGTGAACGAAATGAAGGGGAGAGCACATGCAGGCCGAGCAGCTGGTGGAAGAGGACTCATTGCGTGAACCGA	717
GAAGCGAGGATCAACTAAAGGAGCAGTGAGCAGGTCTTCTGCATGGGGGATGGAGCCTTGGCTAAAATAGAGACCAGCGGTCACCTAGGACTTCCTGAATACCTAACATTGCGTGAACCGA	718
GAAGCGAGGATCAACTTGGAGCCTTGGCTAAAATAGAGACCAGCGGTCACCTAGGACTTCCTGAATACCTAACATGAGCAGGGCAGTAGAGCTACAAAAAAGGGAGCATTGCGTGAACCGA	719
GAAGCGAGGATCAACTTCTTCACTGCCGTCACTGTGTGGAGCCTGGCACCCGGCGGTGGTGCCTCAGCAGGCAGCCCCACCATCTCTCCTGAGGCCAGTCAGCCTTCATTGCGTGAACCGA	720
GAAGCGAGGATCAACTTCTTCACTGCCGTCACTGTGTGGAGCCTGGCACCCGGCGGTGGTGCCTCAGCAGGCAGCCCCACCATCTCTCCTGAGGCCAGTCAGCCTTCATTGCGTGAACCGA	721
GAAGCGAGGATCAACTCCTCAGCAGGCAGCCCCACCATCTCTCCTGAGGCCAGTCAGCCTTGCCTGTAAATGAGCCTCAGAGAGGCCAACACTGTGTAAATAAATACATTGCGTGAACCGA	722
GAAGCGAGGATCAACTAGACCCAGCGCAGCCCCCAAAATGTTAGCTCTTATTAGAATGGGCGAGGGCTGCTATTTGCACCTTCGTGGGCATTTAGACGCTACCCTCCATTGCGTGAACCGA	723
GAAGCGAGGATCAACTTAGAATGGGCGAGGGCTGCTATTTGCACCTTCGTGGGCATTTAGACGCTACCCTCATTCCTTAAATCCTCTTGATCCTGGGATTCCTACCCATTGCGTGAACCGA	724
GAAGCGAGGATCAACTGGGAGGTGGGGAGTGAGGCCAGGCACAGCTGTTTTACATGAGCTCATTGAATTTTATTTGTAGGCTGTTTTCAAATGTGCAGAGCATGGCCATTGCGTGAACCGA	725
GAAGCGAGGATCAACTCATGAGCTCATTGAATTTTATTTGTAGGCTGTTTTCAAATGTGCAGAGCATGGCCTTACATACTAATCTCACCTGATCTTCACAACATTGCATTGCGTGAACCGA	726
GAAGCGAGGATCAACTCATGAGCTCATTGAATTTTATTTGTAGGCTGTTTTCAAATGTGCAGAGCATGGCCTTACATACTAATCTCACCTGATCTTCACAACATTGCATTGCGTGAACCGA	727
GAAGCGAGGATCAACTTTGCCCCTATGACTGCAAACTGATATTAGGTCTATAGTACTTATCCTCATATTTAAGAAGAGAGATTATCAGAACTGTAGGAGTTAGGTGCATTGCGTGAACCGA	728
GAAGCGAGGATCAACTTTGCCCCTATGACTGCAAACTGATATTAGGTCTATAGTACTTATCCTCATATTTAAGAAGAGAGATTATCAGAACTGTAGGAGTTAGGTGCATTGCGTGAACCGA	729
GAAGCGAGGATCAACTTCCTCATATTTAAGAAGAGAGATTATCAGAACTGTAGGAGTTAGGTGTTAACTGTTAAACTTGCAGAAAAGTCACACAGAATTTTGAGGCCATTGCGTGAACCGA	730
GAAGCGAGGATCAACTTCCTCATATTTAAGAAGAGAGATTATCAGAACTGTAGGAGTTAGGTGTTAACTGTTAAACTTGCAGAAAAGTCACACAGAATTTTGAGGCCATTGCGTGAACCGA	731
GAAGCGAGGATCAACTCCATTAAAAATGAAAAGGCAAGCTACAGAGTGGAAAAGGGTATTTGCAATTTATATTACATTTACATTAAAAGACTGAGGATACCAGTTGCATTGCGTGAACCGA	732
GAAGCGAGGATCAACTCCATTAAAAATGAAAAGGCAAGCTACAGAGTGGAAAAGGGTATTTGCAATTTATATTACATTTACATTAAAAGACTGAGGATACCAGTTGCATTGCGTGAACCGA	733
GAAGCGAGGATCAACTTTGCAATTTATATTACATTTACATTAAAAGACTGAGGATACCAGTTGTTTGTGAGATTACATTGTATCTGCAACATATTTTCCACACTTCCATTGCGTGAACCGA	734
GAAGCGAGGATCAACTTTGCAATTTATATTACATTTACATTAAAAGACTGAGGATACCAGTTGTTTGTGAGATTACATTGTATCTGCAACATATTTTCCACACTTCCATTGCGTGAACCGA	735
GAAGCGAGGATCAACTGGAACCTGTAATGTCAAGAAAATGAGTTTATCTTGTGCTGAGTCCTAGTTTCTTCTCTTTTAGTGGTTGCAGAGTACTAACTCAGATTCTCATTGCGTGAACCGA	736
GAAGCGAGGATCAACTGGAACCTGTAATGTCAAGAAAATGAGTTTATCTTGTGCTGAGTCCTAGTTTCTTCTCTTTTAGTGGTTGCAGAGTACTAACTCAGATTCTCATTGCGTGAACCGA	737
GAAGCGAGGATCAACTGGAACCTGTAATGTCAAGAAAATGAGTTTATCTTGTGCTGAGTCCTAGTTTCTTCTCTTTTAGTGGTTGCAGAGTACTAACTCAGATTCTCATTGCGTGAACCGA	738
GAAGCGAGGATCAACTGGAACCTGTAATGTCAAGAAAATGAGTTTATCTTGTGCTGAGTCCTAGTTTCTTCTCTTTTAGTGGTTGCAGAGTACTAACTCAGATTCTCATTGCGTGAACCGA	739
GAAGCGAGGATCAACTCCCGCTACTCCCCACACCATTAACTCAGTTATCCATTTTCACTTTTTCCTCTGTTAGAGGGAAACCTCTTCCTGATGGTTAACCTCAACCCATTGCGTGAACCGA	740
GAAGCGAGGATCAACTCTTTTTCCTCTGTTAGAGGGAAACCTCTTCCTGATGGTTAACCTCAACCCCTCAGACTGCAATGGAATCCCTTTTCACTACAGGAAAACACATTGCGTGAACCGA	741
GAAGCGAGGATCAACTGTTCTGAGGGCAACAGGCTGTGAAATTTGGGGTAATATGAACCCAGAATGATCGGTTTGGGTTCTTCATTCTTCTAATTCTCACTGAAGCCATTGCGTGAACCGA	742
GAAGCGAGGATCAACTCCCAGAATGATCGGTTTGGGTTCTTCATTCTTCTAATTCTCACTGAAGCATGAGAGACTGCTCTAGATACTGCAGAAGGAGCAGGGAGTCCATTGCGTGAACCGA	743
GAAGCGAGGATCAACTCCCGGAGCCATGTCAGAACTTTGAGCAAGTCCTGGTGACAGGGACCGGCTGTCACCCACCGGTCTTCCCAGCCCGACTTCAAGATGCTGACATTGCGTGAACCGA	744
GAAGCGAGGATCAACTGTGACAGGGACCGGCTGTCACCCACCGGTCTTCCCAGCCCGACTTCAAGATGCTGAGCCTGAAGCTACCCAGGCTGCTCAGCATGGAGCACATTGCGTGAACCGA	745
GAAGCGAGGATCAACTGAGAAACCTTTCATTCCCATCTGCTTTGTCCTGAATTTGGTTTGGCCATGGTACCCTTTATATATGAAACAGCTCTTAACCCTGTATGTCCATTGCGTGAACCGA	746
GAAGCGAGGATCAACTGGTTTGGCCATGGTACCCTTTATATATGAAACAGCTCTTAACCCTGTATGTCAACATTTTGTAACATACTGTTGAATGCCAGCCTCTGATCATTGCGTGAACCGA	747
GAAGCGAGGATCAACTTTGCAGAAGTGACCCAGGAAGTTGAAGTAGCCAGACCAACAGACAAGGCCATATGCGGTTTAACACCAGGGAGGCGATACAGAAATCAGGCATTGCGTGAACCGA	748
GAAGCGAGGATCAACTAGACAAGGCCATATGCGGTTTAACACCAGGGAGGCGATACAGAAATCAGGCCCGGGCAGGTCCTGTTGGAGACGGTATGAGCTGCTGTGGCATTGCGTGAACCGA	749
GAAGCGAGGATCAACTACAAATGTCAATCACACCTCAACTTAAAAAATTGTAAAGAAAACCTCTCAGTATGAATCCAACACCAATTTTCTTAGCTTCAAAGGACACCATTGCGTGAACCGA	750
GAAGCGAGGATCAACTACAAATGTCAATCACACCTCAACTTAAAAAATTGTAAAGAAAACCTCTCAGTATGAATCCAACACCAATTTTCTTAGCTTCAAAGGACACCATTGCGTGAACCGA	751
GAAGCGAGGATCAACTCTCAGTATGAATCCAACACCAATTTTCTTAGCTTCAAAGGACACAAAACAGCAGTAAAGCACCTAGCGAGACAGCAGCTACATCAAGAGGCATTGCGTGAACCGA	752
GAAGCGAGGATCAACTCTGTTTTAACAGACACCTACTCAAAATGGAAAGACACAGTTTGAAAGCAAAAGGTTCATTCTCGTCTCACAAGGGACTGGACTATGACCACATTGCGTGAACCGA	753
GAAGCGAGGATCAACTGAAAGCAAAAGGTTCATTCTCGTCTCACAAGGGACTGGACTATGACCAAAAATCCATTAGGATTCAAGTAGTAGTTTTCTGGATCTTGTTCATTGCGTGAACCGA	754
GAAGCGAGGATCAACTGAAAGCAAAAGGTTCATTCTCGTCTCACAAGGGACTGGACTATGACCAAAAATCCATTAGGATTCAAGTAGTAGTTTTCTGGATCTTGTTCATTGCGTGAACCGA	755
GAAGCGAGGATCAACTGGGGTCTGTGGGCATATGTGGACAAATTCTTCACATAGATACTTGAGCTGAGTTTTGAAGATGGACGCTTGCAGGCTGATCCACTTTGCCCATTGCGTGAACCGA	756
GAAGCGAGGATCAACTCTGAGTTTTGAAGATGGACGCTTGCAGGCTGATCCACTTTGCCAAGTGGATCAGTGCAGATAGGAAGGTGTTGAGTTAAAGGAAAGCTCCCATTGCGTGAACCGA	757
GAAGCGAGGATCAACTATGACTATGGGGCTTTAGAAACCACAGCCCCCCGCTGAGGCTTCCCTGATGCTCTCTCCCCCTTTCTTGGCAGCTCGTCAGCTTTCCTGGCATTGCGTGAACCGA	758
GAAGCGAGGATCAACTTGATGCTCTCTCCCCCTTTCTTGGCAGCTCGTCAGCTTTCCTGGCCTGGCCACTCAGCTTACCACCATTTCTGGATCCCCCTTGTTGCTGCATTGCGTGAACCGA	759
GAAGCGAGGATCAACTTGTTTCTCTTTTTGGTGGAAGGAGGCAGTGGTGGTTGGAGACGGCAGGGCGAGGAGCAGCTGTTCCTAGACTTACAACACAGCGAGGGGACATTGCGTGAACCGA	760
GAAGCGAGGATCAACTTTGGAGACGGCAGGGCGAGGAGCAGCTGTTCCTAGACTTACAACACAGCGAGGGGAGGACCGGAGAGCCTGGTCGGTACAAAGCACTTCACATTGCGTGAACCGA	761
GAAGCGAGGATCAACTTCAGGGTGAGGGAAGACAGAAGCCAGAGAACACATCTGAGAAGGGACAGATGTGCAGGAGGAAGACGGGCCTGGGGTGCTATCACGGGGTCATTGCGTGAACCGA	762
GAAGCGAGGATCAACTGGACAGATGTGCAGGAGGAAGACGGGCCTGGGGTGCTATCACGGGGTCCCACGGGGTCCCCTGGGGTGGCAGTTCAGTGAGGAGCTGTAGCATTGCGTGAACCGA	763
GAAGCGAGGATCAACTGGACAGATGTGCAGGAGGAAGACGGGCCTGGGGTGCTATCACGGGGTCCCACGGGGTCCCCTGGGGTGGCAGTTCAGTGAGGAGCTGTAGCATTGCGTGAACCGA	764
GAAGCGAGGATCAACTTTGGCAGGGCTACTGCCCACAGTCAGATGGATTGACTGATCAAAGGATTCAATCATTATGTTGGCACATGATGACAGGAGTCTTCTTCTGCATTGCGTGAACCGA	765
GAAGCGAGGATCAACTAATCATTATGTTGGCACATGATGACAGGAGTCTTCTTCTGTTTCATTTGCTTCTGTGTCCTCAGTGCCTAGAAGAGAGTTTGGTACCTAGCATTGCGTGAACCGA	766
GAAGCGAGGATCAACTCTACCTGTCGCTGGCAGCTGCCACATGTAAGCTAGCATACTTAATGCCTCTTCTGTTTATGTCTTCCTACTTCATATGGCAATTACCACCCATTGCGTGAACCGA	767
GAAGCGAGGATCAACTCTTAATGCCTCTTCTGTTTATGTCTTCCTACTTCATATGGCAATTACCACCCTGCAGAGCAGGGACAGTCAGGTCTTGAGACCTTGCATGCATTGCGTGAACCGA	768
GAAGCGAGGATCAACTCCAGTTGAGTTTGAAAGGCAAGGCCCTCTTCTTACAGCCTGAAGGCTATCTGCACCTATCAAAGTTGCCTTTGTACCACATGACCTGGTGCATTGCGTGAACCGA	769
GAAGCGAGGATCAACTTGAAGGCTATCTGCACCTATCAAAGTTGCCTTTGTACCACATGACCTGGTGACCTGGCGGTGGGGTGTCTCCTCTGAAGGAACATTCTCACATTGCGTGAACCGA	770
GAAGCGAGGATCAACTCGAACAGTTAATTAGATGTTTCTCTGATGTAGCTCTGTCAGCATAACTGTCTCTCTGGCTGTTGTCGGTTGACCACCTCCCTCTCTTGCCCATTGCGTGAACCGA	771
GAAGCGAGGATCAACTAACTGTCTCTCTGGCTGTTGTCGGTTGACCACCTCCCTCTCTTGCCCCTACACAAGTCTGGGTTTTCACATAAGTGAGGCGTAGTGGAAACATTGCGTGAACCGA	772
GAAGCGAGGATCAACTGTGTACCCTTAGGGAGACTGCCCACCCACTGGAAGCTTGGAGAACCAAGCTCACAAAATAGGAAGGCGCCCAAGGAAAGTGGGTTGCTGACATTGCGTGAACCGA	773
GAAGCGAGGATCAACTCTCACAAAATAGGAAGGCGCCCAAGGAAAGTGGGTTGCTGAGCCCGTGGCCAGATATGACCCGAAGTTGGATTAGGCAGCTTCAGCTAGACATTGCGTGAACCGA	774
GAAGCGAGGATCAACTATGGTCCCTCCACATGGAGCTGGCTGTGCTCGAGAGCCTCCCATCTCCTTTCGGTGATTCTTCCCTTACTTCTCCCAGGTGGGCCCATCTCATTGCGTGAACCGA	775
GAAGCGAGGATCAACTATCTCCTTTCGGTGATTCTTCCCTTACTTCTCCCAGGTGGGCCCATCTGCCCCATGTCCCTCCCTTAGGACCCACTTCCTTGGAACCCAACATTGCGTGAACCGA	776
GAAGCGAGGATCAACTCAGATCCCAGTCACTGAACTCAAGGGATGTGGGGTAGCTGTGGGGACCCCTTAATGCAACGATGTGCATACTATGAGCTTATGTTGCAGTCATTGCGTGAACCGA	777
GAAGCGAGGATCAACTGTAGCTATGGGGACCCCTTAATGCAACGATGTGCATACTATGAGCTTATGTTGCAGTCAACTAACCAAACTCTCTGCAATGCAGAGTTGACATTGCGTGAACCGA	778
GAAGCGAGGATCAACTGAGATGAAGAACTATATCAGAGGTCCTGCCCACCAGCCACAGGCGATTGGGCCAGAGCCAGGTGCCTAGATCCTTCTGATCCTATCAGAGCATTGCGTGAACCGA	779
GAAGCGAGGATCAACTGTCCTGCCCACCAGCCACAGGCGATTGGGCCAGAGCCAGGTGCCTAGATCCTTCTGATCCTATCAGAGACCTGGCCCATTCCTTTCCTTTCATTGCGTGAACCGA	780
GAAGCGAGGATCAACTCCGCCGAGCCTAATCCTTCATTAGAACATTCAGCAGTAATTGCTGGCGAAATGCCACTTGCCTTTTTCCCATTTTAACAAAACATTTATGCATTGCGTGAACCGA	781
GAAGCGAGGATCAACTGCTGGCGAAATGCCACTTGCCTTTTTCCCATTTTAACAAAACATTTATGCATGAAAGATTTAATGCCAGGTATCAAGCATATCATTGTAACATTGCGTGAACCGA	782
GAAGCGAGGATCAACTGCTGGCGAAATGCCACTTGCCTTTTTCCCATTTTAACAAAACATTTATGCATGAAAGATTTAATGCCAGGTATCAAGCATATCATTGTAACATTGCGTGAACCGA	783
GAAGCGAGGATCAACTATTTCTCTTCCTTCCCTGGACTCAGATATTTGTCAAGGGCCTGCCATGGCCTCAGCCCTGTGTGGGTCTCTGAGGAGCAGCCTTGCTCCCCATTGCGTGAACCGA	784
GAAGCGAGGATCAACTCTCAGCCCTGTGTGGGTCTCTGAGGAGCAGCCTTGCTCCCCTCCCCGCTTTCCAAGCACCCCACACACCCCTACACATACACCAAGTACTCATTGCGTGAACCGA	785
GAAGCGAGGATCAACTTGGGTAAAGGGAAAGGAAGGAAAGCACGCCCATAGCCAGCACAGGGCTGCTCCAACCACCCCTCCCAGGGCGATCTCCAGGAACCTGTGACATTGCGTGAACCGA	786
GAAGCGAGGATCAACTTGCTCCAACCACCCCTCCCAGGGCGATCTCCAGGAACCTGTGACGGGAGCGCATGGTATTCTAGCTGGTTAATCACCCAGCAGAATGGAGCATTGCGTGAACCGA	787
GAAGCGAGGATCAACTAGTGCTCTGAACTTGGGAGCTCCCACTCTACCTTTAAAGTCGTTTATCTATGACATTAAATGAGTCCTCTCTTTTTCATGATAGGCTATCCATTGCGTGAACCGA	788
GAAGCGAGGATCAACTCTATGACATTAAATGAGTCCTCTCTTTTTCATGATAGGCTATCAAAATTGTGTTATTTGCTTTTTATTCTTGGCTGCACCATGCAGCTTGCATTGCGTGAACCGA	789
GAAGCGAGGATCAACTCTATGACATTAAATGAGTCCTCTCTTTTTCATGATAGGCTATCAAAATTGTGTTATTTGCTTTTTATTCTTGGCTGCACCATGCAGCTTGCATTGCGTGAACCGA	790
GAAGCGAGGATCAACTCTTAAGTCAAGCGAGAAGACGCCAGTAACCGCAGGCCTCTCCACGGGTGATGGCGCTCTGAGGAAGAGTCCCTGTCTCTTCTCAGAGGAACATTGCGTGAACCGA	791
GAAGCGAGGATCAACTAGTCACACCCTAGGACTCCTGCTCTTAAGTCAAGCGAGAAGACGCTAGTAACCGCAGGCCTCTCCACGGGTGATGGCGCTCTGAGGAAGACATTGCGTGAACCGA	792
GAAGCGAGGATCAACTCTCATGATCTCTTGAAATTCCCTTTCCAGCTTTATGAATCTAAGCAAACAGAACATGTGGGACCCATTGCCAACATTCCCAAAAGTTTTGCATTGCGTGAACCGA	793
GAAGCGAGGATCAACTGCAAACAGAACATGTGGGACCCATTGCCAACATTCCCAAAAGTTTTGTTATAGTTCCATGAATGTAAATCTGATTTGCTTGGCTTTCATGCATTGCGTGAACCGA	794
GAAGCGAGGATCAACTGCAAACAGAACATGTGGGACCCATTGCCAACATTCCCAAAAGTTTTGTTATAGTTCCATGAATGTAAATCTGATTTGCTTGGCTTTCATGCATTGCGTGAACCGA	795
GAAGCGAGGATCAACTGTCCAGAGCAGAGTGGGGCCCACCCCTGCCTTCGGGGAACCCACTAGAGAGGTCCTGCTTCTGACGGGGCTTCCTTCAGAGCTGCCCCCACATTGCGTGAACCGA	796
GAAGCGAGGATCAACTGTCCAGAGCAGAGTGGGGCCCACCCCTGCCTTCGGGGAACCCACTAGAGAGGTCCTGCTTCTGACGGGGCTTCCTTCAGAGCTGCCCCCACATTGCGTGAACCGA	797
GAAGCGAGGATCAACTTAGAGAGGTCCTGCTTCTGACGGGGCTTCCTTCAGAGCTGCCCCCAGGGCTTTCCCAGTCAGGGAATGACTGGAGGGCACAACCTGGTTACATTGCGTGAACCGA	798
GAAGCGAGGATCAACTAAAACCAGATTTCTAGTATGAGAGTGGGCATGCACCCTTCCCTAGCGATGATGACCTGGGAGAGCTGGGTAGTCCCTGATATCTCCACATCATTGCGTGAACCGA	799
GAAGCGAGGATCAACTGATGACCTGGGAGAGCTGGGTAGTCCCTGATATCTCCACATGGGTCGGAGGTTTGCGGTTTGCCAAGGGTAACACCAATCCCTGATACTACATTGCGTGAACCGA	800
GAAGCGAGGATCAACTACAGCACGTGGAATCCTCCTCGACCAGGGATTGAACCCACGTCCCCTGCATTGGTGGGCAGATTCTCGTCCACTCCGCCACCAGGGAAGTCATTGCGTGAACCGA	801
GAAGCGAGGATCAACTACAGCACGTGGAATCCTCCTCGACCAGGGATTGAACCCACGTCCCCTGCATTGGTGGGCAGATTCTCGTCCACTCCGCCACCAGGGAAGTCATTGCGTGAACCGA	802
GAAGCGAGGATCAACTACTCATGTTCATGACCTAATATTGTACTGTATGTCATAATGCACGTGTAACATCTCAGCTCTTTGGATCAATCTCTCTGATTTCACAGTGCATTGCGTGAACCGA	803
GAAGCGAGGATCAACTACTCATGTTCATGACCTAATATTGTACTGTATGTCATAATGCACGTGTAACATCTCAGCTCTTTGGATCAATCTCTCTGATTTCACAGTGCATTGCGTGAACCGA	804
GAAGCGAGGATCAACTCATCTCAGCTCTTTGGATCAATCTCTCTGATTTCACAGTGAGATTTTGTCCATTCCAGCAGAAAGTGGCCCAGGTTCCTACAGGTCCTTGCATTGCGTGAACCGA	805
GAAGCGAGGATCAACTAGTGGCTCTGGAGCCAGGAGATCCGGCTGAGAGCCTGATTGGGCCACTTGTTTCACAGTGCGACTGGGGCAATTCACTCTGGGGCAGGTTCATTGCGTGAACCGA	806
GAAGCGAGGATCAACTTGATTGGGCCACTTGTTTCACAGTGCGACTGGGGCAATTCACTCTGGGGCAGGTTCTTTGTCTTTAAAGTGGAGATACAAGGCAGGTCCTCATTGCGTGAACCGA	807
GAAGCGAGGATCAACTAGGGGCAGAGAGCTGACCGGGGACACCAGACGCAGCTTGCCTTTTGCCATCCCCAAGGTTGTGTCTGCTCTACTCAGGCTGCTTCAGCAGCATTGCGTGAACCGA	808
GAAGCGAGGATCAACTCAGCTTGCCTTTTGCCATCCCCAAGGTTGTGTCTGCTCTACTCAGGCTGCTTCAGCAGCTCAGCCACCCCTGTCAGAGTCTCCTCTCCACCATTGCGTGAACCGA	809
GAAGCGAGGATCAACTAACAGGACCACACAGGGATCCTCTTAGCCTCATTTGACCATCCATGATGGCAAGTGCCAGGCAAACCATGAGCACTGGGGGGAGGGCTGACATTGCGTGAACCGA	810
GAAGCGAGGATCAACTACCATCCATGATGGCAAGTGCCAGGCAAACCATGAGCACTGGGGGGAGGGCTGAGACCTGGGCCCTCACCTAGCCCCAGTATAGAGCCCACATTGCGTGAACCGA	811
GAAGCGAGGATCAACTATGTGGCTGCGGCATCTTCGTTGCAGCGTGTGGGATCCTTTGTTGTGACATAGGGGATATAGTTGCCTGACGGTGAATTGAATCCAGGCCCATTGCGTGAACCGA	812
GAAGCGAGGATCAACTCCCTCAACTTCCCTATGGCCTCAACCCACCCCTCACTCAGATATAACTTCAGAACTTTTTAAAGCTCTATGAAGGAAGTACCAAGCAAAGCATTGCGTGAACCGA	813
GAAGCGAGGATCAACTCAGAACTTTTTAAAGCTCTATGAAGGAAGTACCAAGCAAAGCAAATCCTTAAGAACTGAGAGGATGAGGCACAAAGGAGCAATTAGAATCCATTGCGTGAACCGA	814
GAAGCGAGGATCAACTCAGAACTTTTTAAAGCTCTATGAAGGAAGTACCAAGCAAAGCAAATCCTTAAGAACTGAGAGGATGAGGCACAAAGGAGCAATTAGAATCCATTGCGTGAACCGA	815
GAAGCGAGGATCAACTATTTTCTATAGCCAGATCCCCTGCAGACTGCACAGGAGACACGGCCCCCACCCTGTGACTCCTCACAGGACAGGGCCCAACACCGGCCCACATTGCGTGAACCGA	816
GAAGCGAGGATCAACTACGGCCCCCACCCTGTGACTCCTCACAGGACAGGGCCCAACACCAGCCCACAAGGGACACTCCAAAACAAGGCTACGACCCTGTCTCCTCCATTGCGTGAACCGA	817
GAAGCGAGGATCAACTACGGCCCCCACCCTGTGACTCCTCACAGGACAGGGCCCAACACCAGCCCACAAGGGACACTCCAAAACAAGGCTACGACCCTGTCTCCTCCATTGCGTGAACCGA	818
GAAGCGAGGATCAACTACGGCCCCCACCCTGTGACTCCTCACAGGACAGGGCCCAACACCAGCCCACAAGGGACACTCCAAAACAAGGCTACGACCCTGTCTCCTCCATTGCGTGAACCGA	819
GAAGCGAGGATCAACTACGGCCCCCACCCTGTGACTCCTCACAGGACAGGGCCCAACACCAGCCCACAAGGGACACTCCAAAACAAGGCTACGACCCTGTCTCCTCCATTGCGTGAACCGA	820
GAAGCGAGGATCAACTCCTGAGGGGCAAAGGTTCTTATTAATTGATTTTGTCCACCCAGAGTTTGTTGAATCGTCACTGGCTTTTCCATGCTCATGACTGCGGACGCATTGCGTGAACCGA	821
GAAGCGAGGATCAACTGAGTTTGTTGAATCGTCACTGGCTTTTCCATGCTCATGACTGCGGACGAATGCTGACTGGTGATTTCATTAGAAAGCCAACCACAGCCAGCATTGCGTGAACCGA	822
GAAGCGAGGATCAACTATCCACCCAGGGGAGGCTCTGAGCTATTTCCTGAATAAAGAACCCTTGGACAGTGTACGCACCTAAAGGCGAGGTATGTGAGTAACATGGCATTGCGTGAACCGA	823
GAAGCGAGGATCAACTGAATAAAGAACCCTTGGACAGTGTACGCACCTAAAGGCGAGGTATGTGAGTAACATGGTTCCAGAGACACTGCAGCGGCTCGTCTCCCAGCATTGCGTGAACCGA	824
GAAGCGAGGATCAACTCTGAGACCCCACATCTTGTCCTACCTAAAGAGAAGATTCAAAGTAACCATAGTTATGAACTATGGCAATCAGAGACGGGGCTGTTCAGGACATTGCGTGAACCGA	825
GAAGCGAGGATCAACTCGCAAACATCCAAAGGAAAAGTGAGTAAGTGGGGTACAATAATCAGGCCCTTGGGGGATCACGATGGGTTCAGAAGGGCCCCCAGAAATTCATTGCGTGAACCGA	826
GAAGCGAGGATCAACTTACAATAATCAGGCCCTTGGGGGATCACGATGGGTTCAGAAGGGCCCCCAGAAATTCCTGTAGCATCCAGCCCAGGAGCAGCTTCAGGAACATTGCGTGAACCGA	827
GAAGCGAGGATCAACTAGTAACCATAGTTATGAACTATGGCAATCAGAGACGGGGCTGTTCAGGAAAAATCAATGAATGGAAAATGAAACTCCTCCAAATAAATAACATTGCGTGAACCGA	828
GAAGCGAGGATCAACTAGTAACCATAGTTATGAACTATGGCAATCAGAGACGGGGCTGTTCAGGAAAAATCAATGAATGGAAAATGAAACTCCTCCAAATAAATAACATTGCGTGAACCGA	829
GAAGCGAGGATCAACTCACTTCCCCCTCGCATTCCCCCCGACCCTCGGGGGCTTTGAGCATGCTCTTGTCCCTGCTCCATCTGCCTGGACACTCCCACAGTCCTGTCATTGCGTGAACCGA	830
GAAGCGAGGATCAACTCACTTCCCCCTCGCATTCCCCCCGACCCTCGGGGGCTTTGAGCATGCTCTTGTCCCTGCTCCATCTGCCTGGACACTCCCACAGTCCTGTCATTGCGTGAACCGA	831
GAAGCGAGGATCAACTTTTGAGCATGCTCTTGTCCCTGCTCCATCTGCCTGGACACTCCCACAGTCCTGTGTATCCCCCTTTCCCATGCCCCTCAGCCCCCTCAGTCATTGCGTGAACCGA	832
GAAGCGAGGATCAACTGCAGATGTACATCATGTTTCTATATTTGTCTATATTCATATTAATGGCTGTGTGTTAAATTCTGATAAGTGACCATGATAAAAATGGCCCCATTGCGTGAACCGA	833
GAAGCGAGGATCAACTGCAGATGTACATCATGTTTCTATATTTGTCTATATTCATATTAATGGCTGTGTGTTAAATTCTGATAAGTGACCATGATAAAAATGGCCCCATTGCGTGAACCGA	834
GAAGCGAGGATCAACTTAATGGCTGTGTGTTAAATTCTGATAAGTGACCATGATAAAAATGGCCCACACCTCAATAACTAAACTAATGTCCCACTAATACTTATTGCATTGCGTGAACCGA	835
GAAGCGAGGATCAACTTAATGGCTGTGTGTTAAATTCTGATAAGTGACCATGATAAAAATGGCCCACACCTCAATAACTAAACTAATGTCCCACTAATACTTATTGCATTGCGTGAACCGA	836
GAAGCGAGGATCAACTAATAGGGAACAAAGCATACATGAGACCTGGCCTCAGGCAATTCACAGGAACAAAACCCAAGGATTTTCTTCAACTGCTCTCCTAATATGACATTGCGTGAACCGA	837
GAAGCGAGGATCAACTTCAGGCAATTCACAGGAACAAAACCCAAGGATTTTCTTCAACTGCTCTCCTAATATGAAAAAGACAGACACATACGTAAACATGCAGATACATTGCGTGAACCGA	838
GAAGCGAGGATCAACTTCAGGCAATTCACAGGAACAAAACCCAAGGATTTTCTTCAACTGCTCTCCTAATATGAAAAAGACAGACACATACGTAAACATGCAGATACATTGCGTGAACCGA	839
GAAGCGAGGATCAACTTTCTTTCTTTTCCTGGTTCTAGTGTGATTTCTTTCCTTTAAAAAAAAATTTTTTTTAATCCTACTTGAGATCTTCGTTCCCCAACCTGGGCATTGCGTGAACCGA	840
GAAGCGAGGATCAACTATTTTTTTTAATCCTACTTGAGATCTTCGTTCCCCAACCTGGGATCAAACTTAGCTCCCTGCAGGGGAAGCTCGGAGTCCTAACCACTGGCATTGCGTGAACCGA	841
GAAGCGAGGATCAACTTACCATCTGGGCCACCAGGGAAGCCCCTTCCTTCTTAGAGCTTTGCCATTAGTTGCTAGGTATTAATAGCTTTTCTAGCATGTTTACAACCATTGCGTGAACCGA	842
GAAGCGAGGATCAACTCTTAGAGCTTTGCCATTAGTTGCTAGGTATTAATAGCTTTTCTAGCATGTTTACAACTCCTAAGGAGAATATGTAGCTGAAAACTACTGGCATTGCGTGAACCGA	843
GAAGCGAGGATCAACTCTTAGAGCTTTGCCATTAGTTGCTAGGTATTAATAGCTTTTCTAGCATGTTTACAACTCCTAAGGAGAATATGTAGCTGAAAACTACTGGCATTGCGTGAACCGA	844
GAAGCGAGGATCAACTGCCTCTTAGAATATGCCCTGCACATGGCTAGTAAGCATCCAAATATTTGTTGAATGAATAAATAAAGCTATTGAAATGCCAGTATGGTCGCATTGCGTGAACCGA	845
GAAGCGAGGATCAACTGCCTCTTAGAATATGCCCTGCACATGGCTAGTAAGCATCCAAATATTTGTTGAATGAATAAATAAAGCTATTGAAATGCCAGTATGGTCGCATTGCGTGAACCGA	846
GAAGCGAGGATCAACTCCAAATATTTGTTGAATGAATAAATAAAGCTATTGAAATGCCAGTATGGTCGAAACCCTGCCACTTTTTCACCTTTAGCTTACACTGAATCATTGCGTGAACCGA	847
GAAGCGAGGATCAACTCCAAATATTTGTTGAATGAATAAATAAAGCTATTGAAATGCCAGTATGGTCGAAACCCTGCCACTTTTTCACCTTTAGCTTACACTGAATCATTGCGTGAACCGA	848
GAAGCGAGGATCAACTGGCTCAAGTGTTAAGCTAAGCATTATGGTAGCATGAGGGAATTTAGAGGAATTACGGGATCATGGAGTATTAGAATTTGGAGTGAACTCACATTGCGTGAACCGA	849
GAAGCGAGGATCAACTGGGAATTTAGAGGAATTACGGGATCATGGAGTATTAGAATTTGGAGTGAACTCAGAGATCAGTGATCAGCTCCCTTATTTACAGATGAAGCATTGCGTGAACCGA	850
GAAGCGAGGATCAACTCATTTTCTGCAGAATTGCTAATTTTCTTTATTTTGTTTGTTTCACCCATTGAATCTTGGAAAGGAGATGAAATAAATGCATCACCTACTTCATTGCGTGAACCGA	851
GAAGCGAGGATCAACTCATTTTCTGCAGAATTGCTAATTTTCTTTATTTTGTTTGTTTCACCCATTGAATCTTGGAAAGGAGATGAAATAAATGCATCACCTACTTCATTGCGTGAACCGA	852
GAAGCGAGGATCAACTTCACCCATTGAATCTTGGAAAGGAGATGAAATAAATGCATCACCTACTTTACCATGTTATCAGAAACTGTCTTTACTGATAATTTCAGTGCATTGCGTGAACCGA	853
GAAGCGAGGATCAACTTCACCCATTGAATCTTGGAAAGGAGATGAAATAAATGCATCACCTACTTTACCATGTTATCAGAAACTGTCTTTACTGATAATTTCAGTGCATTGCGTGAACCGA	854
GAAGCGAGGATCAACTCTCAGCTCTGTGCTAGTGTCTGTCACGAGTACAGACAGACATAATAGATATTCCCTTGACTGAACTGTTGTCAATGGCACTGTTGTAACACATTGCGTGAACCGA	855
GAAGCGAGGATCAACTGACAGACATAATAGATATTCCCTTGACTGAACTGTTGTCAATGGCACTGTTGTAACAAAAGGTATGTAGAGACATTTTAACATTTTTCTGCATTGCGTGAACCGA	856
GAAGCGAGGATCAACTGACAGACATAATAGATATTCCCTTGACTGAACTGTTGTCAATGGCACTGTTGTAACAAAAGGTATGTAGAGACATTTTAACATTTTTCTGCATTGCGTGAACCGA	857
GAAGCGAGGATCAACTCTACGGTTGTAAGTTCAAAGTGCCATGGAGACACAATTACATTATCATGGTCCAAGCCTTTTTGATGATCTAAAAACTTTTAATTCAAGGCATTGCGTGAACCGA	858
GAAGCGAGGATCAACTCTACGGTTGTAAGTTCAAAGTGCCATGGAGACACAATTACATTATCATGGTCCAAGCCTTTTTGATGATCTAAAAACTTTTAATTCAAGGCATTGCGTGAACCGA	859
GAAGCGAGGATCAACTTATCATGGTCCAAGCCTTTTTGATGATCTAAAAACTTTTAATTCAAGGAGACACAGATGACATTTATCTATGAAGTCAGAAAAGTAACACCATTGCGTGAACCGA	860
GAAGCGAGGATCAACTTATCATGGTCCAAGCCTTTTTGATGATCTAAAAACTTTTAATTCAAGGAGACACAGATGACATTTATCTATGAAGTCAGAAAAGTAACACCATTGCGTGAACCGA	861
GAAGCGAGGATCAACTACATTTCATCCAGCACTCATGTACTGTTTCATTTCTTTTAGTTAAGCTTTTAATGTGTGCAGGACATCTCTCCAACTAGACTGCAGGTTCCATTGCGTGAACCGA	862
GAAGCGAGGATCAACTACATTTCATCCAGCACTCATGTACTGTTTCATTTCTTTTAGTTAAGCTTTTAATGTGTGCAGGACATCTCTCCAACTAGACTGCAGGTTCCATTGCGTGAACCGA	863
GAAGCGAGGATCAACTGTTAAGCTTTTAATGTGTGCAGGACATCTCTCCAACTAGACTGCAGGTTCTTCAAGAGCGAAATTAGCATTTTCTCCAAGTAGGTATTAGCATTGCGTGAACCGA	864
GAAGCGAGGATCAACTCAGATGAAAGGAGACTGGGCATGAGTTAATAGTGAAGCTCAGAACTGGTTTCACGGAATAGGGTTTCGGTTTATTATTCTTTTCACTATGCATTGCGTGAACCGA	865
GAAGCGAGGATCAACTCAGAACTGGTTTCACGGAATAGGGTTTCGGTTTATTATTCTTTTCACTATGTTCTTATATAGGTTTTAAATTATACATTCCACAGTAAGCCATTGCGTGAACCGA	866
GAAGCGAGGATCAACTCAGAACTGGTTTCACGGAATAGGGTTTCGGTTTATTATTCTTTTCACTATGTTCTTATATAGGTTTTAAATTATACATTCCACAGTAAGCCATTGCGTGAACCGA	867
GAAGCGAGGATCAACTAAGTCCAAGCCCTATCCTGTACCCATCACGTGGTCTCGGTTTTGCTGTAAGAATTAAATCACACACTCATGTCGTGTATCTGATGCATAGCATTGCGTGAACCGA	868
GAAGCGAGGATCAACTGCTGTAAGAATTAAATCACACACTCATGTCGTGTATCTGATGCATAGTAAAAGTTGATTCCTGACCTTGAGTTTTCTTCCACTTTTCTGACATTGCGTGAACCGA	869
GAAGCGAGGATCAACTGCTGTAAGAATTAAATCACACACTCATGTCGTGTATCTGATGCATAGTAAAAGTTGATTCCTGACCTTGAGTTTTCTTCCACTTTTCTGACATTGCGTGAACCGA	870
GAAGCGAGGATCAACTCCCCATTTTATAGGCTGGGAAACTTTAGCTTAGAGACATTAAGATCACAGAATCAGGATTCAACTCTAGACTACCGATTCCAAAGTTCTTCATTGCGTGAACCGA	871
GAAGCGAGGATCAACTCCCCATTTTATAGGCTGGGAAACTTTAGCTTAGAGACATTAAGATCACAGAATCAGGATTCAACTCTAGACTACCGATTCCAAAGTTCTTCATTGCGTGAACCGA	872
GAAGCGAGGATCAACTAGATCACAGAATCAGGATTCAACTCTAGACTACCGATTCCAAAGTTCTTAATCCCATTGACACTTATCCTCAGAAGCACTGCCTCCATAACATTGCGTGAACCGA	873
GAAGCGAGGATCAACTGCTAACTGATTAATTTGATTGCCCTGGATCTTGGCTGCTGTGCGCGGGCTTTCTCTAGTTGCGGTGCACGAGATTGTTATGGTGATAGCTCATTGCGTGAACCGA	874
GAAGCGAGGATCAACTGCTTTCTCTAGTTGCGGTGCACGAGATTGTTATGGTGATAGCTTCTTTTGCATGGGCCCCAGGGCAAGTGGGCTCCGTAGTTGTGGCGCACATTGCGTGAACCGA	875
GAAGCGAGGATCAACTGCATTTCTTTCATTTAACCTCTGTTTTTGAAGCATGCACTTTTTTCCAGGCCTGTGCTGCCAACAGCACTGTGTTTGCCTATGTAGAAGCCATTGCGTGAACCGA	876
GAAGCGAGGATCAACTTTTTCCAGGCCTGTGCTGCCAACAGCACTGTGTTTGCCTATGTAGAAGCTGTGGTTTCTTCTGGTGCTGGATAACTCCACTACTGAGGAGCATTGCGTGAACCGA	877
GAAGCGAGGATCAACTACAAAGGGCTGGAAGTCTAGGGCCAGATTACAAAGGGCCTCAAATAGGAGGCTGAGGAAACTGGACTTTGTTTTATAGGCAGTGAGGAGCCATTGCGTGAACCGA	878
GAAGCGAGGATCAACTGGAGGCTGAGGAAACTGGACTTTGTTTTATAGGCAGTGAGGAGCTATTGGGGTTTCTTAAGCTGGGGAGTAACATGATCATAGCTGAGCTCATTGCGTGAACCGA	879
GAAGCGAGGATCAACTCCTCTCCACCTGGGCCTTTGTTCCTGAGCCACAGTGAGAAATGGAATCTTAATTAAGAGCTGGAATCCTAGTCCAAGGTGAAGGCTCCTGCATTGCGTGAACCGA	880
GAAGCGAGGATCAACTGGAATCTTAATTAAGAGCTGGAATCCTAGTCCAAGGTGAAGGCTCCTGAAATAAGCATCCTGATGGGCAAGGCCTAAGCTCTTGGGAGGACATTGCGTGAACCGA	881
GAAGCGAGGATCAACTCAGATTTGGTTCCAAATGATGAACATCTATTTCCATTAACCTGTTCAAAGGAATGTGCCACGTGTTCCATAACTCCATGTAAATAAGGAGCATTGCGTGAACCGA	882
GAAGCGAGGATCAACTCAGATTTGGTTCCAAATGATGAACATCTATTTCCATTAACCTGTTCAAAGGAATGTGCCACGTGTTCCATAACTCCATGTAAATAAGGAGCATTGCGTGAACCGA	883
GAAGCGAGGATCAACTCCATTAACCTGTTCAAAGGAATGTGCCACGTGTTCCATAACTCCATGTAAATAAGGAGTCATATAAACATTTTGAGTGACAGTATCATCTCATTGCGTGAACCGA	884
GAAGCGAGGATCAACTCCATTAACCTGTTCAAAGGAATGTGCCACGTGTTCCATAACTCCATGTAAATAAGGAGTCATATAAACATTTTGAGTGACAGTATCATCTCATTGCGTGAACCGA	885
GAAGCGAGGATCAACTTTGGGTAAACCCCTTTTTATTTTATTTAAACCTCGCATACACAGTTAAGACATTACATCCACATGTTTCTAATTCATTTACACTTCACTCCATTGCGTGAACCGA	886
GAAGCGAGGATCAACTTTGGGTAAACCCCTTTTTATTTTATTTAAACCTCGCATACACAGTTAAGACATTACATCCACATGTTTCTAATTCATTTACACTTCACTCCATTGCGTGAACCGA	887
GAAGCGAGGATCAACTGACATTACATCCACATGTTTCTAATTCATTTACACTTCACTCATCAGCATGTGTTGGGTAAGCACCCTGCCACGTCTGAGTTTTATGAGCCATTGCGTGAACCGA	888
GAAGCGAGGATCAACTAGGTTCCACTGGTGTTATATTATACGTAGACCAATAAGGAAGACCCAGTATTATATGTAGCACTGTTAGAAGAAGGATTCATTTCCAAACCATTGCGTGAACCGA	889
GAAGCGAGGATCAACTAGGTTCCACTGGTGTTATATTATACGTAGACCAATAAGGAAGACCCAGTATTATATGTAGCACTGTTAGAAGAAGGATTCATTTCCAAACCATTGCGTGAACCGA	890
GAAGCGAGGATCAACTGACCCAGTATTATATGTAGCACTGTTAGAAGAAGGATTCATTTCCAAACATCTGATTTGATGTTTGTTATGAAACAAAACGGTCCAGAAACATTGCGTGAACCGA	891
GAAGCGAGGATCAACTGACCCAGTATTATATGTAGCACTGTTAGAAGAAGGATTCATTTCCAAACATCTGATTTGATGTTTGTTATGAAACAAAACGGTCCAGAAACATTGCGTGAACCGA	892
GAAGCGAGGATCAACTAATGGATACAGGAGGGGACTGACTGGAGCCCGCAGAGAGAAAGCAACTTGCTCGTGGTCGCACAGAAAGTAATGGGACAAGCCAAGCTTTCATTGCGTGAACCGA	893
GAAGCGAGGATCAACTGCAACTTGCTCGTGGTCGCACAGAAAGTAATGGGACAAGCCAAGCTTTGAATCCAAGGAATCTGACTCTAGAGTCTCAGTTCTAAGTCACCATTGCGTGAACCGA	894
GAAGCGAGGATCAACTGCTACAGCCAAGGGGCAGCAAGTCTGGGCAATACTTCTCTGCTGCAGTCGAGGGGGTCTGGACAAACCGAGGAGCTGACCTCCTGACTCCCATTGCGTGAACCGA	895
GAAGCGAGGATCAACTTCGAGGGGGTCTGGACAAACCGAGGAGCTGACCTCCTGACTCCCCTCCCCCAGAGAGCATCACCCTCCAGGGTCATGGCCTAATTTATTTCATTGCGTGAACCGA	896
GAAGCGAGGATCAACTTTTCATTACTAATGTTCACCTTTGAAGTCCTTCAAGTGTACAGAGTCAGACTTGAGTATCTGAAACAGTGCTGAAGACACACACAGAAAGCATTGCGTGAACCGA	897
GAAGCGAGGATCAACTTTTCATTACTAATGTTCACCTTTGAAGTCCTTCAAGTGTACAGAGTCAGACTTGAGTATCTGAAACAGTGCTGAAGACACACACAGAAAGCATTGCGTGAACCGA	898
GAAGCGAGGATCAACTGAGTCAGACTTGAGTATCTGAAACAGTGCTGAAGACACACACAGAAAGTTTTCAGACCATTGCTCCATTACCAGTGGCATCAGTACACACCATTGCGTGAACCGA	899
GAAGCGAGGATCAACTAAGGAAAGACAGAACAGTCTTTCTCTGTGTTTGTTCTCCAACCCATGCACGGACCCCAGACTGGGTTGTTCTGTCCTTAGCTAACAGCCACATTGCGTGAACCGA	900
GAAGCGAGGATCAACTTTCTCCAACCCATGCACGGACCCCAGACTGGGTTGTTCTGTCCTTAGCTAACAGCCACCAAGATGTTCAGAAAGAATGGGGTACCTCTTACATTGCGTGAACCGA	901
GAAGCGAGGATCAACTGACCTCCCAGAAATAACATATTTCTCAGAGCAGTTGTAATATGATTGTCCTTAAAATTAAGAGATGAAATCTGAAAACCTTTCAGAGGGACATTGCGTGAACCGA	902
GAAGCGAGGATCAACTGACCTCCCAGAAATAACATATTTCTCAGAGCAGTTGTAATATGATTGTCCTTAAAATTAAGAGATGAAATCTGAAAACCTTTCAGAGGGACATTGCGTGAACCGA	903
GAAGCGAGGATCAACTTGATTGTCCTTAAAATTAAGAGATGAAATCTGAAAACCTTTCAGAGGGAAAAGAAGGCAGGACTGGATGACAGCTTAGCTTTGGGGAATGCATTGCGTGAACCGA	904
GAAGCGAGGATCAACTTCAGAGGGGCGGGAAGTTGTCATACTCCATGTACCTGTAAATAGAACCACATACTGAGAAACATCTGTAATTTGAACAGTTCAGCCTACCCATTGCGTGAACCGA	905
GAAGCGAGGATCAACTGAACCACATACTGAGAAACATCTGTAATTTGAACAGTTCAGCCTACCATTCCTTTTGCCTAAGAAGAAAAGATGAGTACTTTCATCAATGCATTGCGTGAACCGA	906
GAAGCGAGGATCAACTGAACCACATACTGAGAAACATCTGTAATTTGAACAGTTCAGCCTACCATTCCTTTTGCCTAAGAAGAAAAGATGAGTACTTTCATCAATGCATTGCGTGAACCGA	907
GAAGCGAGGATCAACTGAACCACATACTGAGAAACATCTGTAATTTGAACAGTTCAGCCTACCATTCCTTTTGCCTAAGAAGAAAAGATGAGTACTTTCATCAATGCATTGCGTGAACCGA	908
GAAGCGAGGATCAACTGAACCACATACTGAGAAACATCTGTAATTTGAACAGTTCAGCCTACCATTCCTTTTGCCTAAGAAGAAAAGATGAGTACTTTCATCAATGCATTGCGTGAACCGA	909
GAAGCGAGGATCAACTGTAAAATGAAGGGTGGGAGGGGAGAATAGGGTGGCAAAACAAGCAAATAGTGAAAAACCCTGGTATGTGAACAGGCATGCCAGCACACACCATTGCGTGAACCGA	910
GAAGCGAGGATCAACTAAATAGTGAAAAACCCTGGTATGTGAACAGGCATGCCAGCACACACACATCCAAAAGGGTATGGGCAGGAGACTTGGTGCCCCAAGACCTCATTGCGTGAACCGA	911
GAAGCGAGGATCAACTTGACAGCCACAACAACTGAGCCCATGAGTCACAATTACTGAAGCCCAAGTGGCCTAAAGCCTGTGCTCCACAGCGAGAAGCCACCGTAATCATTGCGTGAACCGA	912
GAAGCGAGGATCAACTTTACTGAAGCCCAAGTGGCCTAAAGCCTGTGCTCCACAGCGAGAAGCCACCGTAATGAGGAGCCCCACTCGCCATGGCTAGAGAAAAGCCCATTGCGTGAACCGA	913
GAAGCGAGGATCAACTTGTGAAAATCTGAAGCCCTTCCCAGAAATTTGGTGAAGTATGACTTTCACATTCTTTTCAATAGGTAATGTAAAGCATAAGAAATTTGAGCATTGCGTGAACCGA	914
GAAGCGAGGATCAACTTGTGAAAATCTGAAGCCCTTCCCAGAAATTTGGTGAAGTATGACTTTCACATTCTTTTCAATAGGTAATGTAAAGCATAAGAAATTTGAGCATTGCGTGAACCGA	915
GAAGCGAGGATCAACTGTATGACTTTCACATTCTTTTCAATAGGTAATGTAAAGCATAAGAAATTTGAGAATCATGAGGTTTAACTACTTTTGAAACTTGCCATCCCATTGCGTGAACCGA	916
GAAGCGAGGATCAACTGTATGACTTTCACATTCTTTTCAATAGGTAATGTAAAGCATAAGAAATTTGAGAATCATGAGGTTTAACTACTTTTGAAACTTGCCATCCCATTGCGTGAACCGA	917
GAAGCGAGGATCAACTCTGGAGGGAAAGGGATGGGCTAAATAATAAGATTTTTACTTAATTGCTTAATGGCTGAGTCCCAGTGGGTATCCTGCAAGCTGTGAACTGCATTGCGTGAACCGA	918
GAAGCGAGGATCAACTGCTTAATGGCTGAGTCCCAGTGGGTATCCTGCAAGCTGTGAACTGAATCTTATTCATCTTTATAACTCAGCACAGTGTGCTTAATGTTTGCATTGCGTGAACCGA	919
GAAGCGAGGATCAACTCTTGCTACCTGTCAGGCCCTGGCCTGGGCTCTGACATGTGAGCAGCACGATCTGAGCAGTGAGACGGTTCTGCTGGAGGCAAGAGCAAGACATTGCGTGAACCGA	920
GAAGCGAGGATCAACTAGCACGATCTGAGCAGTGAGACGGTTCTGCTGGAGGCAAGAGCAAGAGGGCAGGGTGCGAGGAAGGAGCAGCAAACTCTGCTAGGAATTACATTGCGTGAACCGA	921
GAAGCGAGGATCAACTGAGTCTGATTCACAATAAGGAAGAATAAACAGAGGACAGGAGGCAGCAAATGGAAATAGATAACGGTTGCTCGCTTTCTTCCGGCGACTCCATTGCGTGAACCGA	922
GAAGCGAGGATCAACTGGAGGCAGCAAATGGAAATAGATAACGGTTGCTCGCTTTCTTCCGGCGACTCACTTCTCTTTCTGCAGATTCTCAATCTGCTCGGTCAGGCATTGCGTGAACCGA	923
GAAGCGAGGATCAACTGGATGTCAAGTCTTACAGACAGTAAGAACTCTGGGTTTTATTCTGAGTAACACTGTAAGTTACTTGAGAGATCTGAGTAGAGGAGGAACGCATTGCGTGAACCGA	924
GAAGCGAGGATCAACTTCTGAGTAACACTGTAAGTTACTTGAGAGATCTGAGTAGAGGAGGAACGTGATCTGATTTCTGTTTTTAAATGGTCATTATGGCTATTATCATTGCGTGAACCGA	925
GAAGCGAGGATCAACTTCTGAGTAACACTGTAAGTTACTTGAGAGATCTGAGTAGAGGAGGAACGTGATCTGATTTCTGTTTTTAAATGGTCATTATGGCTATTATCATTGCGTGAACCGA	926
GAAGCGAGGATCAACTTAAAGCCCCAAAAGTATTATTACTAAGAACTCGAGCTATTTCTTCTGTACTTCCTTGAAAACGTAAACGAAAAATACTTACTGTTGGTTTCATTGCGTGAACCGA	927
GAAGCGAGGATCAACTTAAAGCCCCAAAAGTATTATTACTAAGAACTCGAGCTATTTCTTCTGTACTTCCTTGAAAACGTAAACGAAAAATACTTACTGTTGGTTTCATTGCGTGAACCGA	928
GAAGCGAGGATCAACTCTTCCTTGAAAACGTAAACGAAAAATACTTACTGTTGGTTTTTTTCATTTAGAGTATTCATGCCCTGGAGATCAGAAAGAGGTGTTCTGGCATTGCGTGAACCGA	929
GAAGCGAGGATCAACTCTTCCTTGAAAACGTAAACGAAAAATACTTACTGTTGGTTTTTTTCATTTAGAGTATTCATGCCCTGGAGATCAGAAAGAGGTGTTCTGGCATTGCGTGAACCGA	930
GAAGCGAGGATCAACTATGGCTGAAGGGTAATGGGTTCCTCAATTACAAACAAGGGATGGGCAAAATTATGAAGATTCCTTTCAGCAGGAGTTAAGTCTCAGCATACATTGCGTGAACCGA	931
GAAGCGAGGATCAACTATTATGAAGATTCCTTTCAGCAGGAGTTAAGTCTCAGCATATTCATTAGGAGCTCAGGCTCACAAATATCCAAAGGTACATGAGGACATGCATTGCGTGAACCGA	932
GAAGCGAGGATCAACTTCATCCCTCCTGAGCAGCTGAGCCTGCCATCTAGACGGATCCATCAAAGTGAATTCAGTATCATGTCCCCAGATCTGCCTCCCCTTGAAACATTGCGTGAACCGA	933
GAAGCGAGGATCAACTATCAAAGTGAATTCAGTATCATGTCCCCAGATCTGCCTCCCCTTGAAAGGCCCCATCCTCCACATTCCCCAAGCCAGAGTAGTCAACTCACATTGCGTGAACCGA	934
GAAGCGAGGATCAACTTGGCTTCTGATGGCTTGGGTCCAGAGGAACTGGAGAGAGAGTGTGATCTGTCTGAGTGGCTAATATACATCTTGGCACAGAAGCTGCTTCCATTGCGTGAACCGA	935
GAAGCGAGGATCAACTGTCTGAGTGGCTAATATACATCTTGGCACAGAAGCTGCTTCCTGCTTACACATTAACTCAACAAGCATGCTCTGTGCACAAGCCACAGGCCATTGCGTGAACCGA	936
GAAGCGAGGATCAACTGCAGATATGATCACGAAATAAGAAAGAGCATCTGTGGCTGAATCACAGAGAAGGGGAGCAGCTCGGGAGAAAAGAGCAGCTTCCACAGGCCATTGCGTGAACCGA	937
GAAGCGAGGATCAACTGTCTTCAGTGCCTTGGTACAATAGCAGATACGATCACGAAATAAGAAAGAGCATCTGTGGCTGAATCACAGAGAAGGGGAGCAGCTCGGGCATTGCGTGAACCGA	938
GAAGCGAGGATCAACTGCATATTTCATGATCTGGGGAGAGAAGATATTCGATTAAGTCTTTTTTTGGAAGTCAAGACCCAGATGTAGGAAACAATCTGAACTTCCTCATTGCGTGAACCGA	939
GAAGCGAGGATCAACTGCATATTTCATGATCTGGGGAGAGAAGATATTCGATTAAGTCTTTTTTTGGAAGTCAAGACCCAGATGTAGGAAACAATCTGAACTTCCTCATTGCGTGAACCGA	940
GAAGCGAGGATCAACTTTTTGGAAGTCAAGACCCAGATGTAGGAAACAATCTGAACTTCCTTTCTATTACTCTCCTACCTCCCAGCCCTGTGCCTAAGGTAGACTCCATTGCGTGAACCGA	941
GAAGCGAGGATCAACTGTGGATGTGGGAAACCATTAGGAGCTTGGTGCAGTTTGCCACTTAGACCTCAGCAGACTGCAAAGGCGAATGGGAACATTTTATCCATTGCATTGCGTGAACCGA	942
GAAGCGAGGATCAACTCTCAGCAGACTGCAAAGGCGAATGGGAACATTTTATCCATTGTCTTCTATGTGGCTGTCCTCTTAAGGTGGGCAGATACCTGCCATTCACCATTGCGTGAACCGA	943
GAAGCGAGGATCAACTAGACTCATGCCCACAACATAAAAAGACAACCAGAGTGTCAGGGCAGGGAGTGCGCTTGACACAAAGTGTGCAGGGCCATCTCTACAAATCCATTGCGTGAACCGA	944
GAAGCGAGGATCAACTGCAGGGAGTGCGCTTGACACAAAGTGTGCAGGGCCATCTCTACAAATCCCAAAGACCAAGGAGGGCTTCACCGAGAGGCAGGCATGAAGACATTGCGTGAACCGA	945
GAAGCGAGGATCAACTTGCTGAGATATCTCTATACATAAACATATTTATATTCTGATCAGATAGATAATCTTAAATTATAACCATGAACTACTGAGTCCTGGAGACCATTGCGTGAACCGA	946
GAAGCGAGGATCAACTTGCTGAGATATCTCTATACATAAACATATTTATATTCTGATCAGATAGATAATCTTAAATTATAACCATGAACTACTGAGTCCTGGAGACCATTGCGTGAACCGA	947
GAAGCGAGGATCAACTGATAGATAATCTTAAATTATAACCATGAACTACTGAGTCCTGGAGACATCAGAGTATACTTTTTAATTTGTTTTTAGGGAACTACATCTCCATTGCGTGAACCGA	948
GAAGCGAGGATCAACTGATAGATAATCTTAAATTATAACCATGAACTACTGAGTCCTGGAGACATCAGAGTATACTTTTTAATTTGTTTTTAGGGAACTACATCTCCATTGCGTGAACCGA	949
GAAGCGAGGATCAACTAATGAGAAGCTTTGTTAAAAGAGTAAAATGTCTTCAAAGTAGCATAACAGGAATAGCATGATCTCTGGAAGTGGAGGAATTGAGGCTTTGCATTGCGTGAACCGA	950
GAAGCGAGGATCAACTAATGAGAAGCTTTGTTAAAAGAGTAAAATGTCTTCAAAGTAGCATAACAGGAATAGCATGATCTCTGGAAGTGGAGGAATTGAGGCTTTGCATTGCGTGAACCGA	951
GAAGCGAGGATCAACTTCAAAGTAGCATAACAGGAATAGCATGATCTCTGGAAGTGGAGGAATTGAGGCTTTGATTTCTAGCTCTCCCATTTGCAAGCTATGGACTCATTGCGTGAACCGA	952
GAAGCGAGGATCAACTCTTTGATGGTTGGGCTCGGAACTCAGTATTTTACATCATTAAATATAAATAAAACGTATATGACTGCTGTTGTCTTACGTGCTGGGTATTCATTGCGTGAACCGA	953
GAAGCGAGGATCAACTCTTTGATGGTTGGGCTCGGAACTCAGTATTTTACATCATTAAATATAAATAAAACGTATATGACTGCTGTTGTCTTACGTGCTGGGTATTCATTGCGTGAACCGA	954
GAAGCGAGGATCAACTAAAACGTATATGACTGCTGTTGTCTTACGTGCTGGGTATTTTCTGTTTGTCTCTCCAGATCTGCTCTACCTTTCTCTCTCCAACTCTCTGCATTGCGTGAACCGA	955
GAAGCGAGGATCAACTGTTTGTTTTCAAACTTACTGTATGACAGCTCTGTTAGGAAAAAGGTAGGTTTCCTTGTTCACATCTGATACTCCTCTGCTGAGCTAGACTCATTGCGTGAACCGA	956
GAAGCGAGGATCAACTAAGGTAGGTTTCCTTGTTCACATCTGATACTCCTCTGCTGAGCTAGACTTATTTATAGTTTGTTTCTTATCAGTGTATCTCTCTAAAGGCCATTGCGTGAACCGA	957
GAAGCGAGGATCAACTAAGGTAGGTTTCCTTGTTCACATCTGATACTCCTCTGCTGAGCTAGACTTATTTATAGTTTGTTTCTTATCAGTGTATCTCTCTAAAGGCCATTGCGTGAACCGA	958
GAAGCGAGGATCAACTCCTTGCCTAAAAAACAAATATCCAAAAGGAATAGAGCTGTTGTGTCGAAGTATCCATAAATGCAAGAGATACTCATGGAAGCACTATTTGCATTGCGTGAACCGA	959
GAAGCGAGGATCAACTCCTTGCCTAAAAAACAAATATCCAAAAGGAATAGAGCTGTTGTGTCGAAGTATCCATAAATGCAAGAGATACTCATGGAAGCACTATTTGCATTGCGTGAACCGA	960
GAAGCGAGGATCAACTAGCTGTTGTGTCGAAGTATCCATAAATGCAAGAGATACTCATGGAAGCACTATTTGAAATGTTGTCTGAAGGGACATTTGGAAAACATTCCATTGCGTGAACCGA	961
GAAGCGAGGATCAACTAGCTGTTGTGTCGAAGTATCCATAAATGCAAGAGATACTCATGGAAGCACTATTTGAAATGTTGTCTGAAGGGACATTTGGAAAACATTCCATTGCGTGAACCGA	962
GAAGCGAGGATCAACTCCTCAGGAGACTCAATGACCAATTCTTTTTGACTTTTCTCTATTCAAAACATGTCTTTTTGGTGTTAACCTCAGATACTCTGAGAAGGACCATTGCGTGAACCGA	963
GAAGCGAGGATCAACTCCTCAGGAGACTCAATGACCAATTCTTTTTGACTTTTCTCTATTCAAAACATGTCTTTTTGGTGTTAACCTCAGATACTCTGAGAAGGACCATTGCGTGAACCGA	964
GAAGCGAGGATCAACTTCAAAACATGTCTTTTTGGTGTTAACCTCAGATACTCTGAGAAGGACTCAAAGTATGCCTTTTTCTCTCATTTCAGAGCCACCCTGGCATCATTGCGTGAACCGA	965
GAAGCGAGGATCAACTCCCTCAACAGACTTCCACATACATTATATCGACTACCTGTTTTGTAAAGAAGACTGGGAAATGTAGTTTTTAAGTTGGACACATCGTCACCATTGCGTGAACCGA	966
GAAGCGAGGATCAACTCCCTCAACAGACTTCCACATACATTATATCGACTACCTGTTTTGTAAAGAAGACTGGGAAATGTAGTTTTTAAGTTGGACACATCGTCACCATTGCGTGAACCGA	967
GAAGCGAGGATCAACTTAAAGAAGACTGGGAAATGTAGTTTTTAAGTTGGACACATCGTCACTCTAAATGTAGTTAGATTTCTGTTAGTAAGGTAATCAGAGATGGCATTGCGTGAACCGA	968
GAAGCGAGGATCAACTTAAAGAAGACTGGGAAATGTAGTTTTTAAGTTGGACACATCGTCACTCTAAATGTAGTTAGATTTCTGTTAGTAAGGTAATCAGAGATGGCATTGCGTGAACCGA	969
GAAGCGAGGATCAACTAGGCTCAGGCAAGATGATGTTCTGACCTGTCCTACTCAAGCTGCCGCCTGCGCCTGAAAGAACACCGGGAGGCGCCTTGCTAGAGTGGGACATTGCGTGAACCGA	970
GAAGCGAGGATCAACTTCCTACTCAAGCTGCCGCCTGCGCCTGAAAGAACACCGGGAGGCGCCTTGCTAGAGTGGGAGGCAGGCTTCCTGGCTACCACGGCCCATCCATTGCGTGAACCGA	971
GAAGCGAGGATCAACTTCCTACTCAAGCTGCCGCCTGCGCCTGAAAGAACACCGGGAGGCGCCTTGCTAGAGTGGGAGGCAGGCTTCCTGGCTACCACGGCCCATCCATTGCGTGAACCGA	972
GAAGCGAGGATCAACTGGAGGATCACAGAGGTGGTTCTTATGGATATCCACTGTCAGTCACGCCTACAGTGGCTTTTTGAAGTCAAAGTCAGGTAACAATCTCTACCATTGCGTGAACCGA	973
GAAGCGAGGATCAACTTGTCAGTCACGCCTACAGTGGCTTTTTGAAGTCAAAGTCAGGTAACAATCTCTACTACCTGAAGAATAAATGAGACAAGGGACCAATTGCCATTGCGTGAACCGA	974
GAAGCGAGGATCAACTGGGCGCTCAGGAATGGCACTATATGGCACAAAATAGCAAGACTACATAACATCAGAGAGATACAGATAAAGTGCTGGAGGAGGTCTATGGCATTGCGTGAACCGA	975
GAAGCGAGGATCAACTAGACTACATAACATCAGAGAGATACAGATAAAGTGCTGGAGGAGGTCTATGGGAAGAGAGGTTTTTTCTTCTTTGTTGTATAATGAAAAACATTGCGTGAACCGA	976
GAAGCGAGGATCAACTAGACTACATAACATCAGAGAGATACAGATAAAGTGCTGGAGGAGGTCTATGGGAAGAGAGGTTTTTTCTTCTTTGTTGTATAATGAAAAACATTGCGTGAACCGA	977
GAAGCGAGGATCAACTAGTCAATATTTATTCATTCATTGGTTAAGTAGGGACATAAAGATGGATAATGACCAACACTTTTATAAGTCCTATGTGCTACAAATCCTGCATTGCGTGAACCGA	978
GAAGCGAGGATCAACTAGTCAATATTTATTCATTCATTGGTTAAGTAGGGACATAAAGATGGATAATGACCAACACTTTTATAAGTCCTATGTGCTACAAATCCTGCATTGCGTGAACCGA	979
GAAGCGAGGATCAACTGATGGATAATGACCAACACTTTTATAAGTCCTATGTGCTACAAATCCTGTGTGCTCTGGCCCTTACCTGTACTCCAGCTTCTAAGAAGGTCATTGCGTGAACCGA	980
GAAGCGAGGATCAACTTCTAGGGTCAAGTACTGCTTTTTGTTGTCAAATCTCTTTAGCCTCTTTTAATATAGAACATTTCCAGAGCCTTTCTTTGATTCTTAGGACCATTGCGTGAACCGA	981
GAAGCGAGGATCAACTTCTAGGGTCAAGTACTGCTTTTTGTTGTCAAATCTCTTTAGCCTCTTTTAATATAGAACATTTCCAGAGCCTTTCTTTGATTCTTAGGACCATTGCGTGAACCGA	982
GAAGCGAGGATCAACTCTCTTTTAATATAGAACATTTCCAGAGCCTTTCTTTGATTCTTAGGACATTGACATTTGTTAAGAACATAGTCCTGCCTATCTTTCTAACCATTGCGTGAACCGA	983
GAAGCGAGGATCAACTCTCTTTTAATATAGAACATTTCCAGAGCCTTTCTTTGATTCTTAGGACATTGACATTTGTTAAGAACATAGTCCTGCCTATCTTTCTAACCATTGCGTGAACCGA	984
GAAGCGAGGATCAACTCTTGTGCTTCGCACGGTGGGACAGACTCACAGCTGCCCATCCAGCAGCCGTGCTTTCCTGCTGGCGGCTAGCTTGCCCACTGGATGCTGTCATTGCGTGAACCGA	985
GAAGCGAGGATCAACTCATCCAGCAGCCGTGCTTTCCTGCTGGCGGCCAGCTTGCCCACTGGATGCTGTCAAGAAGGGCTCCCACGGCCATGCTTTCTAGTCTCCTCATTGCGTGAACCGA	986
GAAGCGAGGATCAACTTGAGCCTTCTCCGGAGCCATCACCCAAACCTGCCACAGCCACAGCCACAGCACAACCTGTACTAGGTGCAGAACCTAGAGCCCCTGGCAACATTGCGTGAACCGA	987
GAAGCGAGGATCAACTACAGCCACAGCACAACCTGTACTAGGTGCAGAACCTAGAGCCCCTGGCAACCATATAATGACTAAGTGCCTGTCGGCAGACCTTGAATTCCATTGCGTGAACCGA	988
GAAGCGAGGATCAACTTCACTATCACAGACCCTCTTGGAGGCCCACCAGCCTTTGACTCAGCTGTGTCTCGGACATGCAGCCCCACTCAGGGGCATATGGAAACTTCATTGCGTGAACCGA	989
GAAGCGAGGATCAACTTTTGACTCAGCTGTGTCTCGGACATGCAGCCCCACTCAGGGGCATATGGAAACTTCTAGGTCTTACCCAAGTCACACCAAACCCAGTGGCCATTGCGTGAACCGA	990
GAAGCGAGGATCAACTAGAAGTCTCTAAGGAAGTCATGACAACTATTTCACCATTTATTCATTTGATGGACTTTTCTTTTGTGCTGATAAGAGGTGAGAAGCATGGCATTGCGTGAACCGA	991
GAAGCGAGGATCAACTAGAAGTCTCTAAGGAAGTCATGACAACTATTTCACCATTTATTCATTTGATGGACTTTTCTTTTGTGCTGATAAGAGGTGAGAAGCATGGCATTGCGTGAACCGA	992
GAAGCGAGGATCAACTTTCATTTGATGGACTTTTCTTTTGTGCTGATAAGAGGTGAGAAGCATGGCTGAAATGTGCACTTTGCCTTCATGGAGTTTGCAGTCCTTCCATTGCGTGAACCGA	993
GAAGCGAGGATCAACTGTTCAGTTTTATTCAGTTCCCTTTAACAGAGTAACAGGACAACAATTATTGCTTCCTCCCACTGTAGACTACATTTTCAGGTCTTTGAGACATTGCGTGAACCGA	994
GAAGCGAGGATCAACTGTTCAGTTTTATTCAGTTCCCTTTAACAGAGTAACAGGACAACAATTATTGCTTCCTCCCACTGTAGACTACATTTTCAGGTCTTTGAGACATTGCGTGAACCGA	995
GAAGCGAGGATCAACTACAGGACAACAATTATTGCTTCCTCCCACTGTAGACTACATTTTCAGGTCTTTGAGATAGTGTGAAAAACAGAATTTTTTTCCCCATGTCCATTGCGTGAACCGA	996
GAAGCGAGGATCAACTACAGGACAACAATTATTGCTTCCTCCCACTGTAGACTACATTTTCAGGTCTTTGAGATAGTGTGAAAAACAGAATTTTTTTCCCCATGTCCATTGCGTGAACCGA	997
GAAGCGAGGATCAACTGACACCAGTAAATAATTATTAAATGAATGAATAAATCCCTTTCTTTAACTTCATCATCCAACTTTTTAAGAGTGGCCATTATTTCATGCCCATTGCGTGAACCGA	998
GAAGCGAGGATCAACTGACACCAGTAAATAATTATTAAATGAATGAATAAATCCCTTTCTTTAACTTCATCATCCAACTTTTTAAGAGTGGCCATTATTTCATGCCCATTGCGTGAACCGA	999
GAAGCGAGGATCAACTTAACTTCATCATCCAACTTTTTAAGAGTGGCCATTATTTCATGCCTTCTCTTTAACCCCAGTTGTTACTGCCATGATTCATCCTTTTCTCCATTGCGTGAACCGA	1000
GAAGCGAGGATCAACTTAACTTCATCATCCAACTTTTTAAGAGTGGCCATTATTTCATGCCTTCTCTTTAACCCCAGTTGTTACTGCCATGATTCATCCTTTTCTCCATTGCGTGAACCGA	1001
GAAGCGAGGATCAACTGCACGCTGCTCCCAAATCCTTGGTCAATTTAGAGTATCTCATAAAATGCCCTCAAAATGAGGCATTATTCTAAATAGTTGTATCAGTGAGCATTGCGTGAACCGA	1002
GAAGCGAGGATCAACTGCACGCTGCTCCCAAATCCTTGGTCAATTTAGAGTATCTCATAAAATGCCCTCAAAATGAGGCATTATTCTAAATAGTTGTATCAGTGAGCATTGCGTGAACCGA	1003
GAAGCGAGGATCAACTATGCCCTCAAAATGAGGCATTATTCTAAATAGTTGTATCAGTGAGATGCTTCAAAACGATTAGTCTCATTCCTCAGGATGATTTCTCACCCATTGCGTGAACCGA	1004
GAAGCGAGGATCAACTATGCCCTCAAAATGAGGCATTATTCTAAATAGTTGTATCAGTGAGATGCTTCAAAACGATTAGTCTCATTCCTCAGGATGATTTCTCACCCATTGCGTGAACCGA	1005
GAAGCGAGGATCAACTTTTCAAGGACAACAGCTAGCTGCTTAAACCCTGTTCTGTAGTACTGTCCCTTCTGTGTCTATTTTTTCTCTTTTCACACTCTTCCTGGCTCATTGCGTGAACCGA	1006
GAAGCGAGGATCAACTGTACTGTCCCTTCTGTGTCTATTTTTTCTCTTTTCACACTCTTCCTGGCTTTCTTCTGAAATCTCTGATACTCTGGGCCCTGCTCACTCCCATTGCGTGAACCGA	1007
GAAGCGAGGATCAACTTCCACTACGGGTAGAAACACAGCCTGAGGGTAAGTCTCCCACCTGTCTGTCAGCCCCACCAGTAGCAAGACCTGTATGAAGGGCTATCTTCATTGCGTGAACCGA	1008
GAAGCGAGGATCAACTCTGTCTGTCAGCCCCACCAGTAGCAAGACCTGTATGAAGGGCTATCTTAGGTATAGCCTGGCATACCTTAGGTGTGCAGGAGATAACAGTCATTGCGTGAACCGA	1009
GAAGCGAGGATCAACTGAGGAAAGGCCCTTACATGTCCAGTGTGATAAGCAACATCCCCAAAATTCAACCACATTCACTGGAATACCAAAATAGATCATGAGCTTTCATTGCGTGAACCGA	1010
GAAGCGAGGATCAACTCCCCAAAATTCAACCACATTCACTGGAATACCAAAATAGATCATGAGCTTTGTGTTACTTATTTAGGAAAAATACCCTTGATTTTAAAAGCATTGCGTGAACCGA	1011
GAAGCGAGGATCAACTCCCCAAAATTCAACCACATTCACTGGAATACCAAAATAGATCATGAGCTTTGTGTTACTTATTTAGGAAAAATACCCTTGATTTTAAAAGCATTGCGTGAACCGA	1012
GAAGCGAGGATCAACTCTGTAGTGAGAATTGGAACTTCCTGAAATAATCAGGAGAGGGGAAGCAGCAGGTATATCCATAAGAAGATGAGAGAATGAGGGCCGGCGGCATTGCGTGAACCGA	1013
GAAGCGAGGATCAACTCAGGAGAGGGGAAGCAGCAGGTATATCCATAAGAAGATGAGAGAATGAGGGCCGGCGGAAAGATGTCTGCAGCGGGAAGGGGCTTCCCTTCATTGCGTGAACCGA	1014
GAAGCGAGGATCAACTAAAGCTCCCAGGTGACTCTACAACCACCAGTTTCAGATTGGGGGTCATGCTAAAACCCAACCTCTCTCCAGCTCCGTTTTCAGAGAAGGACATTGCGTGAACCGA	1015
GAAGCGAGGATCAACTTCATGCTAAAACCCAACCTCTCTCCAGCTCCGTTTTCAGAGAAGGAGAGCAAGGCCAAGGTGGTAAGGGCGTGGCTCAGCCCACTCAGCTCATTGCGTGAACCGA	1016
GAAGCGAGGATCAACTGGACAAGGAGATGTATTCTTTTTAGGATGGAGACAGTATTAAAAATACGTATGGTTTTTGGCCAGGGTTAAAAAGAAAGACTCAGATAAGCATTGCGTGAACCGA	1017
GAAGCGAGGATCAACTGGACAAGGAGATGTATTCTTTTTAGGATGGAGACAGTATTAAAAATACGTATGGTTTTTGGCCAGGGTTAAAAAGAAAGACTCAGATAAGCATTGCGTGAACCGA	1018
GAAGCGAGGATCAACTCGTATGGTTTTTGGCCAGGGTTAAAAAGAAAGACTCAGATAAGGTTTGTGACTGTGATTCAAAACTTTCCTGTATTAGTCATTTATATGCCATTGCGTGAACCGA	1019
GAAGCGAGGATCAACTCGTATGGTTTTTGGCCAGGGTTAAAAAGAAAGACTCAGATAAGGTTTGTGACTGTGATTCAAAACTTTCCTGTATTAGTCATTTATATGCCATTGCGTGAACCGA	1020
GAAGCGAGGATCAACTCCTGATTTTATCTTATGAGGACCCTGATTTTAGCATAGATTTGTTAGGGCTATGAATTCATCTTCCTTCACAATCAGATCTTGGTCTGATCATTGCGTGAACCGA	1021
GAAGCGAGGATCAACTCCTGATTTTATCTTATGAGGACCCTGATTTTAGCATAGATTTGTTAGGGCTATGAATTCATCTTCCTTCACAATCAGATCTTGGTCTGATCATTGCGTGAACCGA	1022
GAAGCGAGGATCAACTGATTTGTTAGGGCTATGAATTCATCTTCCTTCACAATCAGATCTTGGTCTGATTTTTAGCACAATCTGTCCTCTAGCTGAGGGTAATGAGCATTGCGTGAACCGA	1023
GAAGCGAGGATCAACTGGGCGCTGCAGTCCATGGAGTTGCGAAGAGTAGTTAGACATGACTGAGCATGCATGCATGAGGATTGACCACCAAATCAGCACAATGAAGCATTGCGTGAACCGA	1024
GAAGCGAGGATCAACTCTGAGCATGCATGCATGAGGATTGACCACCAAATCAGCACAATGAAGACAAGCAGTAACAAATAAGAGACACTAGAATTCAAATCCCTAGCATTGCGTGAACCGA	1025
GAAGCGAGGATCAACTCCATGGTCCTGCTTGGCAGGAAGAATCCTAGCCCTGCCTTCCCGCTCACAACTAGCAGTTGTTTCCCCTTCCCTTGAGTTTCTTTAGATTCATTGCGTGAACCGA	1026
GAAGCGAGGATCAACTTGCCTTCCCGCTCACAACTAGCAGTTGTTTCCCCTTCCCTTGAGTTTCTTTAGATTGCTTGAGATTTGTGCTCTTTAGCTTTGTTTCCCCCATTGCGTGAACCGA	1027
GAAGCGAGGATCAACTGTTCTCATCTAACAGTCTCCCCAAAGAAATACTGATAAAGATGGTAAGTGAGTAGAGGGAAATATGGATTTAGAAACAGGTAATAAATAGCATTGCGTGAACCGA	1028
GAAGCGAGGATCAACTGTTCTCATCTAACAGTCTCCCCAAAGAAATACTGATAAAGATGGTAAGTGAGTAGAGGGAAATATGGATTTAGAAACAGGTAATAAATAGCATTGCGTGAACCGA	1029
GAAGCGAGGATCAACTGGTAAGTGAGTAGAGGGAAATATGGATTTAGAAACAGGTAATAAATAGATATAATTCAAAATTTTCATGCAGTATAGTAGAAGTGATAGGCATTGCGTGAACCGA	1030
GAAGCGAGGATCAACTGGTAAGTGAGTAGAGGGAAATATGGATTTAGAAACAGGTAATAAATAGATATAATTCAAAATTTTCATGCAGTATAGTAGAAGTGATAGGCATTGCGTGAACCGA	1031
GAAGCGAGGATCAACTATAACGTCATTTCCCAGCCCAACAAGCCGATTAACGTGCAAAAGGGCTGCATGAAAGGGTTTTACCAACAGTGGCTCTGGTGTAGCTGCCCATTGCGTGAACCGA	1032
GAAGCGAGGATCAACTATGAAAGGGTTTTACCAACAGTGGCTCTGGTGTAGCTGCCACCATGCCTGCAAGTGGGAGCAGCTGCTGTTCACAACAGTGTCTACATCTCATTGCGTGAACCGA	1033
GAAGCGAGGATCAACTAGCCAAAAGTACCCCCATAACTCCACCCTAGAGAAAGTTATATACTTCATCTTCAGGTTCTACCTGTGCTTACATAACCTGGGATCACTCCATTGCGTGAACCGA	1034
GAAGCGAGGATCAACTACTTCATCTTCAGGTTCTACCTGTGCTTACATAACCTGGGATCACTCATTTAGTATCTATAAAAATAACCTGTGTCAAATGTTATAATACCATTGCGTGAACCGA	1035
GAAGCGAGGATCAACTACTTCATCTTCAGGTTCTACCTGTGCTTACATAACCTGGGATCACTCATTTAGTATCTATAAAAATAACCTGTGTCAAATGTTATAATACCATTGCGTGAACCGA	1036
GAAGCGAGGATCAACTTCTTAATTTTGATGTACAGATTTACTCCAGAGGACCCTGGTCTTTTCTAACAGATTCTATTTATCCATATGCTCATCAGATTCATTTCTCCATTGCGTGAACCGA	1037
GAAGCGAGGATCAACTTCTTAATTTTGATGTACAGATTTACTCCAGAGGACCCTGGTCTTTTCTAACAGATTCTATTTATCCATATGCTCATCAGATTCATTTCTCCATTGCGTGAACCGA	1038
GAAGCGAGGATCAACTACAGATTCTATTTATCCATATGCTCATCAGATTCATTTCTCATTTCTTGCTTCCTGTTTCTTCCATGTACTAGAACTATAGCCTTTCTCCCATTGCGTGAACCGA	1039
GAAGCGAGGATCAACTACAGATTCTATTTATCCATATGCTCATCAGATTCATTTCTCATTTCTTGCTTCCTGTTTCTTCCATGTACTAGAACTATAGCCTTTCTCCCATTGCGTGAACCGA	1040
GAAGCGAGGATCAACTTCGAGGTCTGCACACAGGTGGGTGCTTTTGGAGACTGAGGGAAACTGAAGTCTAAACTTGAAATTTAAACATGTCCAGTTGGTTGGTCTGCATTGCGTGAACCGA	1041
GAAGCGAGGATCAACTCTGAAGTCTAAACTTGAAATTTAAACATGTCCAGTTGGTTGGTCTGATCTGAGTGGCAGAGCTCTGAGGCTGTGGGTATGAGTGGTGGCTCATTGCGTGAACCGA	1042
GAAGCGAGGATCAACTAGGGAGGCCCTGATGGCAAAATCCGGGGAGGAGGATTCTATCCTCATCCAGCTGACCCCCAGAAAAGTCTCTTTCTAACAAGAACTGTTTCATTGCGTGAACCGA	1043
GAAGCGAGGATCAACTGGAGGATTCTATCCTCATCCAGCTGACCCCCAGAAAAGTCTCTTTCTAACAAGACCTGTTTTCATCACCATTGCCTAAAGCCTGGAGCTGCATTGCGTGAACCGA	1044
GAAGCGAGGATCAACTTCCCTTCAAATGGGGGTGACGGTGATGAGTGCAGTGGTAGTGATGGCAACGATGAGTGGTCACATGGCCAGGTCAGGGTGGTGACAGATACATTGCGTGAACCGA	1045
GAAGCGAGGATCAACTTAGTGATGGCAACGATGAGTGGTCACATGGCCAGGTCAGGGTGGTGACAGATAGCGGTGATGATAGTGAGCACCATGGTGATGATGGAGACATTGCGTGAACCGA	1046
GAAGCGAGGATCAACTAAGCTCTGCCCAGCGCCTGCTCAGGTAAACTTTGGCTTCCTACTCTGTGCAGACAGGAAGGTGTTGACTCAGGGGTGGCCCTGGGACTATCATTGCGTGAACCGA	1047
GAAGCGAGGATCAACTTACTCTGTGCAGACAGGAAGGTGTTGACTCAGGGGTGGCCCTGGGACTATGTGGAGTCTCTTTACTTCCAGAAAGACATAGCATCTTGGCCATTGCGTGAACCGA	1048
GAAGCGAGGATCAACTGGTGCCTAGTTGGAGATAAACACTGGAGGAGCAGGAGTCCAGAGAGGGGTCAGCTCACTCCACCTGGGGCTTATGGGATGAATGAATCTACATTGCGTGAACCGA	1049
GAAGCGAGGATCAACTGAGAGGGGTCAGCTCACTCCACCTGGGGCTTATGGGATGAATGAATCTAATGTAACCTTAGCACAGAGCAAAAGGCTGGGCCCTTAGGAACATTGCGTGAACCGA	1050
GAAGCGAGGATCAACTCGGACACACAGAGGCTCTTGCCTGCGCTGGGAGACGCTGCCCATTCCTTTTCTTCTTGGGTTTCAGTTGCAGGGGAAATGCATTATTTTTCATTGCGTGAACCGA	1051
GAAGCGAGGATCAACTGACGCTGCCCATTCCTTTTCTTCTTGGGTTTCAGTTGCAGGGGAAATGCATTATTTTTTCATTAAAAATTCATTTTGGAACAGATAGCCTCATTGCGTGAACCGA	1052
GAAGCGAGGATCAACTGACGCTGCCCATTCCTTTTCTTCTTGGGTTTCAGTTGCAGGGGAAATGCATTATTTTTTCATTAAAAATTCATTTTGGAACAGATAGCCTCATTGCGTGAACCGA	1053
GAAGCGAGGATCAACTCCACCCTAAAAAGGCATTGTCCATCCTTTGTTTCCTCAAATAGTCCAGTCTGTATTAAATTAACAACTTCTCTAATCTCACTTTGCCCTCCATTGCGTGAACCGA	1054
GAAGCGAGGATCAACTCCACCCTAAAAAGGCATTGTCCATCCTTTGTTTCCTCAAATAGTCCAGTCTGTATTAAATTAACAACTTCTCTAATCTCACTTTGCCCTCCATTGCGTGAACCGA	1055
GAAGCGAGGATCAACTTAGTCCAGTCTGTATTAAATTAACAACTTCTCTAATCTCACTTTGCCCTCTCCGGTCTGGTTAGGGGGCCCACAATAGAGAGTGGTCCCCCATTGCGTGAACCGA	1056
GAAGCGAGGATCAACTAGGCCAGGCTGTACCTCAGACCAGCCATAGTCTGACATGAGGCACCAGTATGTTTTGAAGATTGCTACGTGATTCCAACATGCAAACAAGCATTGCGTGAACCGA	1057
GAAGCGAGGATCAACTGGCACCAGTATGTTTTGAAGATTGCTACGTGATTCCAACACGCAAACAAGTTTGGCAACCACTGATATGGAGGAGGGGGGTGGCCCTCTTCATTGCGTGAACCGA	1058
GAAGCGAGGATCAACTAGATAGCATCTAGCACACGGCTGCCATGGCGACTACAGGCCAGCGCCACATAATGTCCCTGCATTGAGATAAGTAAGGTAGTGCCATCTACATTGCGTGAACCGA	1059
GAAGCGAGGATCAACTCAGGCCAGCGCCACATAATGTCCCTGCATTGAGATAAGTAAGGTAGTGCCATCTAGGGCAGTCCATAAAAGGGTGTTGTTGGTGGGGATACATTGCGTGAACCGA	1060
GAAGCGAGGATCAACTTGATCCCTGGTCAGGGAATTCATATCCCACATGCTATGGGGCAAGTAAGACCACATGCCCCAACTACTGAGCCTGCAAACCACAACTAGACATTGCGTGAACCGA	1061
GAAGCGAGGATCAACTTATGGGGCAAGTAAGACCACATGCCCCAACTACTGAGCCTGCAAACCACAACTAGAGAGTCCGTGTGCCTAAAGGAAAGATCTCACAGGACATTGCGTGAACCGA	1062
GAAGCGAGGATCAACTAAAACTGTGGGTTCAAGTCCCATTCAGGGTTTAGGCTGGACTCGAGTCACAGTCAGAGTTACACGGTTTCAGCAGTGTAAACAGGGGGCTCATTGCGTGAACCGA	1063
GAAGCGAGGATCAACTGGACTCGAGTCACAGTCAGAGTTACACGGTTTCAGCAGTGTAAACAGGGGGCTGGCTGTAAATGTCTAACCTGGAGCCCATCTATTTCCTCATTGCGTGAACCGA	1064
GAAGCGAGGATCAACTCGGGCCCAGGTATTGGAGAAGGAGGATCAAAAAAATGTTGTTTCTGTCCTCCAGGAACTTTGAATCTCCTAGGAGAAGCTAGCATACACACATTGCGTGAACCGA	1065
GAAGCGAGGATCAACTCCTCCAGGAACTTTGAATCTCCTAGGAGAAGCTAGCATACACATCAAGACTTCACAGTAGGACAGAGGAATACGTGTTATCATTGACAGACATTGCGTGAACCGA	1066
GAAGCGAGGATCAACTTGGCTCCTGGGACGAGGTGAACAGTAGGGAAGAAGTGGGGGATTGGAGCCAAGAAGGAATAGAAGGATATTTAAGGAGACCTGAGACTGTCATTGCGTGAACCGA	1067
GAAGCGAGGATCAACTGATTGGAGCCAAGAAGGAATAGAAGGATATTTAAGGAGACCTGAGACTGTTTCTTCCCACAGCTGATCCCCAGGACGCCCTGCGCTGCCTCATTGCGTGAACCGA	1068
GAAGCGAGGATCAACTTGTGGACCCAATGAGGGCAGCGTACCTGGACGACCTGCGCAGCAAGTTCCTGCTGGAGAACAGCGTGCTCAAGATGGAGTACGCGGAGGTCATTGCGTGAACCGA	1069
GAAGCGAGGATCAACTAGCAAGTTCCTGCTGGAGAACAGCGTGCTCAAGATGGAGTACGCGGAGGTGCGCGTGCTGCACCTGGGTCACAAGGTAGGGCGTGCGCATCATTGCGTGAACCGA	1070
GAAGCGAGGATCAACTAGGGCAAGGTGCCACACCAGGAAGGGATGGCCAAGAGGCAGGGCGGGTATGCCCTGGGCATGAGGAGGGGGCATTGGCCATCTGAACTGACATTGCGTGAACCGA	1071
GAAGCGAGGATCAACTAGGGCAAGGTGCCACACCAGGAAGGGATGGCCAAGAGGCAGGGCGGGTATGCCCTGGGCATGAGGAGGGGGCATTGGCCATCTGAACTGACATTGCGTGAACCGA	1072
GAAGCGAGGATCAACTCAGGGCGGGTATGCCCTGGGCATGAGGAGGGGGCATTGGCCATCTGAACTGAGGAGAGGATAGCCTGGCACTGTATGAGGCTGTTATTGACATTGCGTGAACCGA	1073
GAAGCGAGGATCAACTAGCTCTGGCCACAACCAAGGGTGCCTTCCAAGCGCCCGCCCACCCAGCAGCAGCTGTAAGCTCACCCTTGACCCTCAACCCCCAGGCTCACATTGCGTGAACCGA	1074
GAAGCGAGGATCAACTAGCTCTGGCCACAACCAAGGGTGCCTTCCAAGCGCCCGCCCACCCAGCAGCAGCTGTAAGCTCACCCTTGACCCTCAACCCCCAGGCTCACATTGCGTGAACCGA	1075
GAAGCGAGGATCAACTACCCAGCAGCAGCTGTAAGCTCACCCTTGACCCTCAACCCCCAGGCTCAGAAGCAGAGCGGAAGGCAGTGGAGACCGCGGCCGCCCACGGCATTGCGTGAACCGA	1076
GAAGCGAGGATCAACTACCCAGCAGCAGCTGTAAGCTCACCCTTGACCCTCAACCCCCAGGCTCAGAAGCAGAGCGGAAGGCAGTGGAGACCGCGGCCGCCCACGGCATTGCGTGAACCGA	1077
GAAGCGAGGATCAACTTGTCTGTTCTTGGGAGGGACTCCAGTTTTGTTTGCTTGTCTTTTGGGGGACTCTAGTTTTGTTTTGTTGGTTTTGGGGTTTGTTTGTTTTCATTGCGTGAACCGA	1078
GAAGCGAGGATCAACTTGATTCAGTGAACACAACAGAGCCCTCAGAACAGAGTCCTCCTCAGCAACCAAGACCAGCACTCCACGACCCTCTGCCAAAAGCCTCTCCCATTGCGTGAACCGA	1079
GAAGCGAGGATCAACTCAACCAAGACCAGCACTCCACGACCCTCTGCCAAAAGCCTCTCCTGGCCCACTGCCTCCTCAGGGACCAGCCTCGAGGAAGCATCCAGAACATTGCGTGAACCGA	1080
GAAGCGAGGATCAACTGTCAGGGTTGGAAGCCAAGCAAAAGGGATTCTCGGAAGACTGGGCTAAGGAAGGGATCAAGGGAGGGCCAGTGTTACCTCAAGACAGTCACATTGCGTGAACCGA	1081
GAAGCGAGGATCAACTGAAGACTGGGCTAAGGAAGGGATCAAGGGAGGGCCAGTGTTACCTCAAGACAGTCAGGATTCTGGCTAGCAAACTCTTTCCACTGCTCGACATTGCGTGAACCGA	1082
GAAGCGAGGATCAACTTAACGTAGGCTACTCCGAGCACAGCACAGCACAGCACAGCATAAAAGGGTTAGCCTAGGGAACTGGGGCCTCCCAGAAACTAGACTGTAACATTGCGTGAACCGA	1083
GAAGCGAGGATCAACTGCATAAAAGGGTTAGCCTAGGGAACTGGGGCCTCCCAGAAACTAGACTGTAAGCCTTGGCTAGTTGTTGCCAAGATGTAATATCTCAGCCCATTGCGTGAACCGA	1084
GAAGCGAGGATCAACTTTTAACTGCTAAGTCTGTCGTTACTGCATCTGCTCCTTATTGTGTTTACCACGCATAATGGCCACTAACATCTTCAGCCCTTCTGAACTACATTGCGTGAACCGA	1085
GAAGCGAGGATCAACTCTCCTTATTGTGTTTACCACGCATAATGGCCACTAACATCTTCAGCCCTTCTGAACTACCTCTTAGCTAAGGATTGAGGCCAAGCAGCAGCATTGCGTGAACCGA	1086
GAAGCGAGGATCAACTCCTGGGCCCCCAGCAGTGGACGTATGGAATCTTAACCACTGAATCACCAGGGAAGTCCCAATTTTTCTCATTTTTTAAGACCCTTCAGAGCATTGCGTGAACCGA	1087
GAAGCGAGGATCAACTCCTGGGCCCCCAGCAGTGGACGTATGGAATCTTAACCACTGAATCACCAGGGAAGTCCCAATTTTTCTCATTTTTTAAGACCCTTCAGAGCATTGCGTGAACCGA	1088
GAAGCGAGGATCAACTTTCAGTGCCCTGCTCCCCCACTTTCACAACCTTATTCAGACAATGGACAGTGACACCCCTTTATGCCTAATCCTGTGGCACTAACAGCAGCATTGCGTGAACCGA	1089
GAAGCGAGGATCAACTATTCAGACAATGGACAGTGACACCCCTTTATGCCTAATCCTGTGGCACTAACAGCAGCATGCAGGGTGAACCCACTCACCATCCAGCTCCCATTGCGTGAACCGA	1090
GAAGCGAGGATCAACTAACCATGGTCTCCGCTGGGTCCCCAAGGACAAGAACTTGTGAGTGCCCCTCTCCTTCCACCTCTTCTTGGAAGCCCACAGCTCCTGAGCCCATTGCGTGAACCGA	1091
GAAGCGAGGATCAACTTCTCCTTCCACCTCTTCTTGGAAGCCCACAGCTCCTGAGCCTCCTCTGTTGTTGGTTCTGTCCCAAGGGTCCTTCTCTAGACCTAACCTGCATTGCGTGAACCGA	1092
GAAGCGAGGATCAACTCCTATATCTTTGAATTAATTGTATTTTATTATAGTTGTTTTTGTATCTCTGTAACCCCGCGCCCTTCTTTTAGCCTGACCCACCAGGTGGCATTGCGTGAACCGA	1093
GAAGCGAGGATCAACTCCTATATCTTTGAATTAATTGTATTTTATTATAGTTGTTTTTGTATCTCTGTAACCCCGCGCCCTTCTTTTAGCCTGACCCACCAGGTGGCATTGCGTGAACCGA	1094
GAAGCGAGGATCAACTAGTTGTTTTTGTATCTCTGTAACCCCGCGCCCTTCTTTTAGCCTGACCCACCAGGTGGGCCAGTGTCAGAGGAACACCACCAGGGGGCAGCATTGCGTGAACCGA	1095
GAAGCGAGGATCAACTCTGTTCTCTTCAGGTCCTAAGGAGGCATTTTGGTGGGTTGCTCCAGGTCTCATCCACTTCAGGAAATACGAAATGGCCTGAGTGGCATCTCATTGCGTGAACCGA	1096
GAAGCGAGGATCAACTGCTCCAGGTCTCATCCACTTCAGGAAATACGAAATGGCCTGAGTGGCATCTGAATTCCTCAGTCTCACTGTGCACCTTAGGAAAGGAGAGCATTGCGTGAACCGA	1097
GAAGCGAGGATCAACTTGAACCACTGTCAGCAACATGCGGTGTGGACCTGACCTGGGATTCCCTTACAGCTGGAGCAAAGAGCAAAAGACCATGAAGAGCTGTCCTCATTGCGTGAACCGA	1098
GAAGCGAGGATCAACTGACCTGGGATTCCCTTACAGCTGGAGCAAAGAGCAAAAGACCATGAAGAGCTGTCCTTTCTGACATCTACAAGTGGGTGTCTGTGATTCTCATTGCGTGAACCGA	1099
GAAGCGAGGATCAACTGATTTCACTCCCAAGTTACATTAGGGCTAATAACCAGAGGCATGAATGGCACTGAGGCTTCAGGGGGACCACCAGGTAACCAGATTTGAACATTGCGTGAACCGA	1100
GAAGCGAGGATCAACTCATGAATGGCACTGAGGCTTCAGGGGGACCACCAGGTAACCAGATTTGAATTTTGAGCTGCTCAAAGCCAGTGGTTTTTCTCCAATGCAGCATTGCGTGAACCGA	1101
GAAGCGAGGATCAACTCATACAGAGACAATCCTTCCGTATCAGGCAGTTTCTTGACCAAGTATGCCTAGTATAGTTTGTCTTTTCTGGCTATGAGTCCACGTATGGCATTGCGTGAACCGA	1102
GAAGCGAGGATCAACTAGTATGCCTAGTATAGTTTGTCTTTTCTGGCTATGAGTCCACGTATGGTTTTTGTTGTTGTCATTGTTTCTCGGGTTTCTTTGGCTGTGCCATTGCGTGAACCGA	1103
GAAGCGAGGATCAACTTGTCTCCTGCACTGGCAGTTGGGTTCTTTATCACTAGTGCTACCTGGGAAGCCCATATGTTCATCCATTGGTGGACAAACATTTCCAACTCATTGCGTGAACCGA	1104
GAAGCGAGGATCAACTCACTAGTGCTACCTGGGAAGCCCATATGTTCATCCATTGGTGGACAAACATTTCCAACTTCTCTTTATTACAAAAAATACTGTAATGAACCATTGCGTGAACCGA	1105
GAAGCGAGGATCAACTCACTAGTGCTACCTGGGAAGCCCATATGTTCATCCATTGGTGGACAAACATTTCCAACTTCTCTTTATTACAAAAAATACTGTAATGAACCATTGCGTGAACCGA	1106
GAAGCGAGGATCAACTGATGGGCTGTGTCCGCCTGCAAGAAAGGAGGTGTTGGGAGGGCTGGCCCCACGTTCGTGTGGATAGGCAGGGGCAGAGATGTGGGAAGTACATTGCGTGAACCGA	1107
GAAGCGAGGATCAACTCCCCACGTTCGTGTGGATAGGCAGGGGCAGAGATGTGGGAAGTAGGAAGGAGTGGTCATGCTTGGGCCTGAGGATGAATTAAGACTGAGACATTGCGTGAACCGA	1108
GAAGCGAGGATCAACTAGCACCTACAGAGTGCTGGACCCAACAAAAGCAAAGGCGGCCCAGCATGCAGAGACAGATTTGAGAAACATAACTGTGAAATTCATGAGACATTGCGTGAACCGA	1109
GAAGCGAGGATCAACTCCAGCATGCAGAGACAGATTTGAGAAACATAACTGTGAAATTCATGAGATATAATTGACAGAATTTGCCGAGAGAGCAAAGAAGAGAAGGCATTGCGTGAACCGA	1110
GAAGCGAGGATCAACTCCAGCATGCAGAGACAGATTTGAGAAACATAACTGTGAAATTCATGAGATATAATTGACAGAATTTGCCGAGAGAGCAAAGAAGAGAAGGCATTGCGTGAACCGA	1111
GAAGCGAGGATCAACTGTCCATGGGACTGTTTCCTCATCTGTAAAATGACAGAGGAGAGAAAAGGTGGAGTAAACCAGATCTTTCGTATGACATTTTCTAATTCTACATTGCGTGAACCGA	1112
GAAGCGAGGATCAACTGTCCATGGGACTGTTTCCTCATCTGTAAAATGACAGAGGAGAGAAAAGGTGGAGTAAACCAGATCTTTCGTATGACATTTTCTAATTCTACATTGCGTGAACCGA	1113
GAAGCGAGGATCAACTGGTGGAGTAAACCAGATCTTTCGTATGACATTTTCTAATTCTATTTACCTTGATTCTGGGGTACAGATGTTGCCAAGGCAGGTGATGAGCCATTGCGTGAACCGA	1114
GAAGCGAGGATCAACTCATGGGCAGTGGTCCCCTCCCAGACAATACTTTGGTTCATCAGTAACTTGGGCAAGAGGGTGGCATGCACCAGGTCATCCCAGGTCCAGTCATTGCGTGAACCGA	1115
GAAGCGAGGATCAACTATCAGTAACTTGGGCAAGAGGGTGGCATGCACCAGGTCATCCCAGGTCCAGTGTGGGGAGGGGGAGTGCCTGAAAACTAGAAAATCCAACCATTGCGTGAACCGA	1116
GAAGCGAGGATCAACTTGGGGAAGAGATTTGCAATTTTAAACAGCTGCAGACCTACCCTCCCTCCGCTGATCCAGATCTCACCCACTAGCTAGCCCAAAGCTAAGCCATTGCGTGAACCGA	1117
GAAGCGAGGATCAACTTACCCTCCCTCCGCTGATCCAGATCTCACCCACTAGCTAGCCCAAAGCTAAGCTCCTTTGGTTTCTAGCTGGGAATGAGCTGTCTGTTTTCATTGCGTGAACCGA	1118
GAAGCGAGGATCAACTGCAGCAACTGAAGAACCTGCATGCTGCAATGAAGGTCATTGCAACTAAGACCCAGCATAGCCAAATAAGTAAATATATATTTAAAAAACACATTGCGTGAACCGA	1119
GAAGCGAGGATCAACTGCAGCAACTGAAGAACCTGCATGCTGCAATGAAGGTCATTGCAACTAAGACCCAGCATAGCCAAATAAGTAAATATATATTTAAAAAACACATTGCGTGAACCGA	1120
GAAGCGAGGATCAACTGACCCAGCATAGCCAAATAAGTAAATATATATTTAAAAAACAAACCCTACTGAGGCGCCTAAGCCACATTATACTGTGGAGTGACCTCCCCATTGCGTGAACCGA	1121
GAAGCGAGGATCAACTATATAGCCTCTGCTATATTAGGAAATTTCTCATGACCCCAGAGTCCACCCGTATTCCTGCATTTCTGCCCCCCGGTGGAGTCGCTCTGTACATTGCGTGAACCGA	1122
GAAGCGAGGATCAACTAGAGTCCACCCGTATTCCTGCATTTCTGCCCCCCGGTGGAGTCGCTCTGTACAGTGACCCCTCTTCCAAGAGGAGGATATCCAGGGACAACATTGCGTGAACCGA	1123
GAAGCGAGGATCAACTGCAGCCCAGTACCTCCGCAAGTCAGAGAGGGAGCGACTGGAGGCCCAGACACGGCCTTTTGACATCCGTACCGAGTGCTTCGTGCCGGATCATTGCGTGAACCGA	1124
GAAGCGAGGATCAACTACTGGAGGCCCAGACACGGCCTTTTGACATCCGTACCGAGTGCTTCGTGCCGGATGACAAGGAGGAGTTCGTCAAGGCCAAGATCCTGTCCATTGCGTGAACCGA	1125
GAAGCGAGGATCAACTCCGTGTCTGCCTACAGCACCCTCGTCTTCGCTTGTATTACACCTGAAGCACCATTCAGGGTTTCATTCATTCCCTCTTTAGTGAGTGCCTCATTGCGTGAACCGA	1126
GAAGCGAGGATCAACTCCTGAAGCACCATTCAGGGTTTCATTCATTCCCTCTTTAGTGAGTGCCTATCCCATGCTGGGTACTGGCTATACTATGGTGAACAAGCTGCATTGCGTGAACCGA	1127
GAAGCGAGGATCAACTAGTCAAGCCACATGGATTACCTGCTCAGTACTAACTACTCAGCGCCTAACTACCTGTTTTCTACCGTCACTGTGTAAGCCACTAGCAAACCATTGCGTGAACCGA	1128
GAAGCGAGGATCAACTGCGCCTAACTACCTGTTTTCTACCGTCACTGTGTAAGCCACTAGCAAACATATTGGAAGTGGAATATATATTTTGATAGTGTGAGTGGCCCATTGCGTGAACCGA	1129
GAAGCGAGGATCAACTAATGATTGACCGAAAACCAACCAATCTTTTTCAAGGAAAGCAACTTGCTTCTCAAGCTACTTCCTCTAAAATCACTGAGGATGATACATGCATTGCGTGAACCGA	1130
GAAGCGAGGATCAACTAATGATTGACCGAAAACCAACCAATCTTTTTCAAGGAAAGCAACTTGCTTCTCAAGCTACTTCCTCTAAAATCACTGAGGATGATACATGCATTGCGTGAACCGA	1131
GAAGCGAGGATCAACTGCTTCTCAAGCTACTTCCTCTAAAATCACTGAGGATGATACATGAATAATGAAGAGACCAGGTAGAACAGGAAATTTAATTCTTGCAAGGCATTGCGTGAACCGA	1132
GAAGCGAGGATCAACTGCTTCTCAAGCTACTTCCTCTAAAATCACTGAGGATGATACATGAATAATGAAGAGACCAGGTAGAACAGGAAATTTAATTCTTGCAAGGCATTGCGTGAACCGA	1133
GAAGCGAGGATCAACTATTGACATCTAGCTAATCTTCTTTTAGATCTAACTTCTACTGCCATCTTGTGGCAATTAAAAAACACCCAAGTCAATTACTCAAAAGTTCCATTGCGTGAACCGA	1134
GAAGCGAGGATCAACTATTGACATCTAGCTAATCTTCTTTTAGATCTAACTTCTACTGCCATCTTGTGGCAATTAAAAAACACCCAAGTCAATTACTCAAAAGTTCCATTGCGTGAACCGA	1135
GAAGCGAGGATCAACTGCCATCTTGTGGCAATTAAAAAACACCCAAGTCAATTACTCAAAAGTTCTATCTCCTGACCAGAAGGTTTCGAAGACTTTCTATTACTCACATTGCGTGAACCGA	1136
GAAGCGAGGATCAACTGCCATCTTGTGGCAATTAAAAAACACCCAAGTCAATTACTCAAAAGTTCTATCTCCTGACCAGAAGGTTTCGAAGACTTTCTATTACTCACATTGCGTGAACCGA	1137
GAAGCGAGGATCAACTCCCTTGAGCCACAACTACTGAGCCCATGCTTCACAACAAGAGAAGCTATCACAATGAGAAATCTGTGCACTACAACTACAGAGTAGTCCCCATTGCGTGAACCGA	1138
GAAGCGAGGATCAACTAACAAGAGAAGCTATCACAATGAGAAATCTGTGCACTACAACTACAGAGTAGTCCCTGGTTGCTGCAGCTAGAGAAAGCCTGCATGCAGCCATTGCGTGAACCGA	1139
GAAGCGAGGATCAACTTAGAGGTCTGCCAGGGTTGAGCTAAGTCTAAGAGGGCAAACGGACGGTCTCCATCTGGGCACACAAAAGAACAGTGAGTAGAGGGAAGAACATTGCGTGAACCGA	1140
GAAGCGAGGATCAACTCGGACGGTCTCCATCTGGGCACACAAAAGAACAGTGAGTAGAGGGAAGAACATAGTCAAGACTTGGGGTCGAGAAACAAATGAATCCTTGCATTGCGTGAACCGA	1141
GAAGCGAGGATCAACTCAGAGCAGCCTCTCATAGGTGGTGTTAGTCAACCTACATGTGCTTAAATGGCAATCACCATGTGCCCTACACAGGTGGAGGAAATGCCTACATTGCGTGAACCGA	1142
GAAGCGAGGATCAACTATGGCAATCACCATGTGCCCTACACAGGTGGAGGAAATGCCTAAGTCTTACAGCTTAGAGTTCACCCTGTACTGACCTGAGAGCTAGTGGCATTGCGTGAACCGA	1143
GAAGCGAGGATCAACTAGCTCTTAGCACAGCATCCGGCGTGCAGCCGGTGCTCAGTATTTGCTGAAAGATGGACTTGGTGCTGAGAAGGAGGCTAGATCAATCTATCATTGCGTGAACCGA	1144
GAAGCGAGGATCAACTGCTCAGTATTTGCTGAAAGATGGACTTGGTGCTGAGAAGGAGGCTAGATCAATCTATTGGGTGCCAACAGGAACAAGTCAGACAGAGAGGCATTGCGTGAACCGA	1145
GAAGCGAGGATCAACTGAGTCCTAGTGCATCCCTAAACATCCTACAATCTATAGGATCCCCCGCCCCCACCTCCGTTATCCAGCATCATTAGAGTCAAGGTTAAGACATTGCGTGAACCGA	1146
GAAGCGAGGATCAACTCCGCCCCCACCTCCGTTATCCAGCATCATTAGAGTCAAGGTTAAGAAACCCTGTTTTAGGGTGACTACAGACCTTTGGATCAGCTCTGTCCATTGCGTGAACCGA	1147
GAAGCGAGGATCAACTCCGTTTGTTTCTGCAAAGGCTACAGCAATGAGATCTCTGTCAGAGGTAAGGGAAGAACAAATGGATGGATTCTCCAGCTGTTGCCTGGCCCATTGCGTGAACCGA	1148
GAAGCGAGGATCAACTTCTCTGTCAGAGGTAAGGGAAGAACAAATGGATGGATTCTCCAGCTGTTGCCTGGCCACACAGACTCAGTGCCGCACAGAGAGAATCAGGCATTGCGTGAACCGA	1149
GAAGCGAGGATCAACTTTTAAATGCTTGGGTCCTTGTAGCAGCGTTTTAACACGTCTGAGTGCAAAGGGTGGAGAATCGAGTCTGATTGCCCCCACCGTTCACTCCCATTGCGTGAACCGA	1150
GAAGCGAGGATCAACTGCAAAGGGTGGAGAATCGAGTCTGATTGCCCCCACCGTTCACTCCCTGTAAGACTTTAAAAGGGTAAAGAAAATCACCCTAAAAACCCCACATTGCGTGAACCGA	1151
GAAGCGAGGATCAACTCAAGATGGCAAAGGAGGAGAATTGGGCTCACGCCACCAATCTGTGAAGACTTCAGGCTTGAGCATGAGGAATTCATGTTGGATCTGTGGCCATTGCGTGAACCGA	1152
GAAGCGAGGATCAACTACCAATCTGTGAAGACTTCAGGCTTGAGCATGAGGAATTCATGTTGGATCTGTGGCTACTCCAACGGGCACTCAGCCTCAAGGGCTCCCTCATTGCGTGAACCGA	1153
GAAGCGAGGATCAACTTCCCACCTGCCCGGATACCCTGTACCACCACTCTTTCCCAGGCTGCCTCCCTGGGGCTCCGCCTGAGAAAGGAGCACAGGTCAGGCTCATCATTGCGTGAACCGA	1154
GAAGCGAGGATCAACTTCCCACCTGCCCGGATACCCTGTACCACCACTCTTTCCCAGGCTGCCTCCCTGGGGCTCCGCCTGAGAAAGGAGCACAGGTCAGGCTCATCATTGCGTGAACCGA	1155
GAAGCGAGGATCAACTTTTCCCAGGCTGCCTCCCTGGGGCTCCGCCTGAGAAAGGAGCACAGGTCAGGCTCATCTAGGGTCTCCCAGACCATGTGGAGTTTCTGTTCATTGCGTGAACCGA	1156
GAAGCGAGGATCAACTTTATGAAAAATACCAAAACCCCACCTCACGGAAAACACTGCAGGGCCCCCTGCTTTCCATTCCCCTCGCAGCCACATCCAGGCACACAAACATTGCGTGAACCGA	1157
GAAGCGAGGATCAACTCCCCCTGCTTTCCATTCCCCTCGCAGCCACATCCAGGCACACAAACTGCAGCCACACAAAGAATGTGAAACACTGTTTATTCTTTGTGGACATTGCGTGAACCGA	1158
GAAGCGAGGATCAACTGGTGTTCGAAACCACAGGCATTCTATTATTGTATTCCTCCTCTCCCTTACTGAGTCACCTTGTAGCTGGGGTACAGGCCACTAATCCTTCCATTGCGTGAACCGA	1159
GAAGCGAGGATCAACTTACTGAGTCACCTTGTAGCTGGGGTACAGGCCACTAATCCTTCTGCCTTGCTGTGTTCTCTGGGTTCCAGGAGCCTCGACTCACTTTGAACATTGCGTGAACCGA	1160
GAAGCGAGGATCAACTTCCACATTTGACATGCAAATTATAATTTTTCCAATATACAAACAGAATTGCATCTTATTTCACCATCAGTGGCTTGCCACCATTCTGGCCCATTGCGTGAACCGA	1161
GAAGCGAGGATCAACTTCCACATTTGACATGCAAATTATAATTTTTCCAATATACAAACAGAATTGCATCTTATTTCACCATCAGTGGCTTGCCACCATTCTGGCCCATTGCGTGAACCGA	1162
GAAGCGAGGATCAACTCAGAATTGCATCTTATTTCACCATCAGTGGCTTGCCACCATTCTGGCCAACAACACCTTGTTTACAACATAAACTTTTCCTCCTGTGCTCCATTGCGTGAACCGA	1163
GAAGCGAGGATCAACTGTCCAACTTAATGAGGCCGATGTCTTTCGTGTACTGGCAGAAACTCTAGGGACACATATTGAGACCTGTTTCTGGATCAGACTGTGCCAGCATTGCGTGAACCGA	1164
GAAGCGAGGATCAACTTAGGGACACATATTGAGACCTGTTTCTGGATCAGACTGTGCCAGTTTGAGCAGACCTGGCAAGAGCAAGAACCCTGGCCGAATTGTCTCACATTGCGTGAACCGA	1165
GAAGCGAGGATCAACTCACCCAGACTATTCATTGTTTTAAGGGTCAGTTATGCAGTACCCAGTAGGAAAGTCTTTATGGATGCGCTGGAGGTTTGTCCTGCCTCTCCATTGCGTGAACCGA	1166
GAAGCGAGGATCAACTGCAGTACCCAGTAGGAAAGTCTTTATGGATGCGCTGGAGGTTTGTCCTGCCTCTCAACAGTTCTAGTACTTAGAAGGAGAGTGAGATCTTCATTGCGTGAACCGA	1167
GAAGCGAGGATCAACTGTGTCTGGGGGTGGGTGTGTCATGTTTTAAGAGAGTCACATCAAAAAATGTACCTGGGAGTGATGAGCATTTCAGAATGACACTTTGTTACATTGCGTGAACCGA	1168
GAAGCGAGGATCAACTCATCAAAAAATGTACCTGGGAGTGATGAGCATTTCAGAATGACACTTTGTTAATTTGCATAAGAAATAGGACTGCTAGACCTATTTCTAGCATTGCGTGAACCGA	1169
GAAGCGAGGATCAACTCATCAAAAAATGTACCTGGGAGTGATGAGCATTTCAGAATGACACTTTGTTAATTTGCATAAGAAATAGGACTGCTAGACCTATTTCTAGCATTGCGTGAACCGA	1170
GAAGCGAGGATCAACTTTGTCCTGCCCTTTGCCTCCTCTGCTAATGAGAGCTTTGGATATGACCTCTTAGGTCACGGGAGCTCCAGGACCTGCTCTTGGCAGTTCCCATTGCGTGAACCGA	1171
GAAGCGAGGATCAACTAGCTTTGGATATGACCTCTTAGGTCACGGGAGCTCCAGGACCTGCTCTTGGCAGTTCCCCAACCAGCCCCTGAACAGAACTGGCATGGGCCATTGCGTGAACCGA	1172
GAAGCGAGGATCAACTTGAGTACTATGCCTCGGAGTGAGCTATAGTTTAGCATTTCCTGCTGTCTCCAACTCAACACCTTTGCGAAGTGGCTTTATTTTTATTTTCCATTGCGTGAACCGA	1173
GAAGCGAGGATCAACTCTGTCTCCAACTCAACACCTTTGCGAAGTGGCTTTATTTTTATTTTCTATGCTTTTCTGTGGGGCCGGAAACCATTCGCCACAAGCACTGCATTGCGTGAACCGA	1174
GAAGCGAGGATCAACTATGCAACAGTAAAGCTCTATTACTTTGTGAGAAGGAAGGTAGATGTTGTGGGTCCTGCGCTCACTTCACAACTCTTCACCCAACACCTCCCATTGCGTGAACCGA	1175
GAAGCGAGGATCAACTTAGATGTTGTGGGTCCTGCGCTCACTTCACAACTCTTCACCCAACACCTCCATTGTAAGGCCTGTGCTAGGTGCTAGGATACAGCTGAAACATTGCGTGAACCGA	1176
GAAGCGAGGATCAACTTGAATTAACAGGATTTAACCACACAGCGATCGAATAAGAGCCCCTCGGTGAGGGTGTAGCTGCAGACCGGAGACAACCGGGAGAAACACACATTGCGTGAACCGA	1177
GAAGCGAGGATCAACTCCCTCGGTGAGGGTGTAGCTGCAGACCGGAGACAACCGGGAGAAACACAGCTGTCGAGCTGGAGACTGGGGTGGAGCGCCCCCAGGCCGGCATTGCGTGAACCGA	1178
GAAGCGAGGATCAACTCCCTCGGTGAGGGTGTAGCTGCAGACCGGAGACAACCGGGAGAAACACAGCTGTCGAGCTGGAGACTGGGGTGGAGCGCCCCCAGGCCGGCATTGCGTGAACCGA	1179
GAAGCGAGGATCAACTCAGTGATGCTCTTTTCACAATGCCCTAAAAAGCTCCAAGTCCTTGTGTACTTCTCTTCTTCTAATTGGTAAACCAGCAGGGCTATGAGGGCATTGCGTGAACCGA	1180
GAAGCGAGGATCAACTCAAGTCCTTGTGTACTTCTCTTCTTCTAATTGGTAAACCAGCAGGGCTATGAGGGTAACAGAACTACCCAGCAGTTTGATGAGGAGGGTACATTGCGTGAACCGA	1181
GAAGCGAGGATCAACTTCTTCACTTAGGGAAATTCCTTGTGAGAAAATACCATATATGTTTAAATGAAAAGTCAAACTCATTATTCTCAGAGAAGGAAGAGTCTCCCATTGCGTGAACCGA	1182
GAAGCGAGGATCAACTTCTTCACTTAGGGAAATTCCTTGTGAGAAAATACCATATATGTTTAAATGAAAAGTCAAACTCATTATTCTCAGAGAAGGAAGAGTCTCCCATTGCGTGAACCGA	1183
GAAGCGAGGATCAACTTCTTCACTTAGGGAAATTCCTTGTGAGAAAATACCATATATGTTTAAATGAAAAGTCAAACTCATTATTCTCAGAGAAGGAAGAGTCTCCCATTGCGTGAACCGA	1184
GAAGCGAGGATCAACTTCTTCACTTAGGGAAATTCCTTGTGAGAAAATACCATATATGTTTAAATGAAAAGTCAAACTCATTATTCTCAGAGAAGGAAGAGTCTCCCATTGCGTGAACCGA	1185
GAAGCGAGGATCAACTTCTTCACTTAGGGAAATTCCTTGTGAGAAAATACCATATATGTTTAAATGAAAAGTCAAACTCATTATTCTCAGAGAAGGAAGAGTCTCCCATTGCGTGAACCGA	1186
GAAGCGAGGATCAACTTCTTCACTTAGGGAAATTCCTTGTGAGAAAATACCATATATGTTTAAATGAAAAGTCAAACTCATTATTCTCAGAGAAGGAAGAGTCTCCCATTGCGTGAACCGA	1187
GAAGCGAGGATCAACTTCTTCACTTAGGGAAATTCCTTGTGAGAAAATACCATATATGTTTAAATGAAAAGTCAAACTCATTATTCTCAGAGAAGGAAGAGTCTCCCATTGCGTGAACCGA	1188
GAAGCGAGGATCAACTTCTTCACTTAGGGAAATTCCTTGTGAGAAAATACCATATATGTTTAAATGAAAAGTCAAACTCATTATTCTCAGAGAAGGAAGAGTCTCCCATTGCGTGAACCGA	1189
GAAGCGAGGATCAACTATGGAGCTCAGGTCACTGAGCTCTAGCTCCCAACAAAGGAGACAATCTGCCCAGTGTAGTCATCCAACGGAACTCACTCTCTGATAAGGACATTGCGTGAACCGA	1190
GAAGCGAGGATCAACTTCTGCCCAGTGTAGTCATCCAACGGAACTCACTCTCTGATAAGGATATTTCTTTCACAGCTGAAAAAAGTCAACTGTGCAAAGCCATCCCCATTGCGTGAACCGA	1191
GAAGCGAGGATCAACTAGCCCCATTGTCCTACATGTGGAGAAAAGGAAGGTCCTGCTGCTCACGGCTTTGAAAGCCTGTCCTGTGTGTGATCACCACGTGGATTCACATTGCGTGAACCGA	1192
GAAGCGAGGATCAACTTGCTCACGGCTTTGAAAGCCTGTCCTGTGTGTGATCACCACGTGGATTCAGAGAGTGAGCTGGGCAAGGTCAGTGATTTAAGAAGGCATTCATTGCGTGAACCGA	1193
GAAGCGAGGATCAACTTCAATAACTCTCCTCTCTAGTGATGGCTCACTGCCCTCCTCCTATGAATCAGAGGGCATGAGAGCCTGTTGAGGTCAGCTTCAGCTGTCTCATTGCGTGAACCGA	1194
GAAGCGAGGATCAACTATGAATCAGAGGGCATGAGAGCCTGTTGAGGTCAGCTTCAGCTGTCTCCTGGTTGCCCTGAACACCTACAGCAGTGCTGGGCACTAAGTACATTGCGTGAACCGA	1195
GAAGCGAGGATCAACTACTGTAGGCTGATAGTGAGAGACTGAAAATTTGTCTAATTAAATTAATGTATAAAGGGAGGAGACACAATCCTTTCCAGTGCCACAGGAACATTGCGTGAACCGA	1196
GAAGCGAGGATCAACTACTGTAGGCTGATAGTGAGAGACTGAAAATTTGTCTAATTAAATTAATGTATAAAGGGAGGAGACACAATCCTTTCCAGTGCCACAGGAACATTGCGTGAACCGA	1197
GAAGCGAGGATCAACTATGTATAAAGGGAGGAGACACAATCCTTTCCAGTGCCACAGGAAAAATGATTTAGGTTCCAAATTGACTCTAGCATTATGTCCCTAAGGACATTGCGTGAACCGA	1198
GAAGCGAGGATCAACTTCACCATTTTTACCATAGGTCTCTGTTACAGAATTTTGAATATATGTTAGTTGTTCAAAGGAGTCTATCAGTGCTGTAAGTTCTCTTCATCATTGCGTGAACCGA	1199
GAAGCGAGGATCAACTTCACCATTTTTACCATAGGTCTCTGTTACAGAATTTTGAATATATGTTAGTTGTTCAAAGGAGTCTATCAGTGCTGTAAGTTCTCTTCATCATTGCGTGAACCGA	1200
GAAGCGAGGATCAACTTGTTAGTTGTTCAAAGGAGTCTATCAGTGCTGTAAGTTCTCTTCATTTACTTTAGAAATCAAAAGGGATTTCCAACCCATCAAAGGCAGCCATTGCGTGAACCGA	1201
GAAGCGAGGATCAACTTGTTAGTTGTTCAAAGGAGTCTATCAGTGCTGTAAGTTCTCTTCATTTACTTTAGAAATCAAAAGGGATTTCCAACCCATCAAAGGCAGCCATTGCGTGAACCGA	1202
GAAGCGAGGATCAACTTCCAGCTGGGAGTCTGAGATCCTGAGACTGAAGGCTTTGGCTTCTTTCTGGAAGTTCACAGAGTAGCGGTCGTTGGTTGCATTCTGTTGTCATTGCGTGAACCGA	1203
GAAGCGAGGATCAACTGGAAGTTCACAGAGTAGCGGTCGTTGGTTGCATTCTGTTGTTCATAAGCATATTGGTGAATAATGAAAACCGTCTCCCCACTGGGAGGCTCATTGCGTGAACCGA	1204
GAAGCGAGGATCAACTGACTACTTCGAAGAGGACAGTGTCTCAGAATCAAGTCACTGGGTTTCAGGTCAGAAATGGGAGGAGCTCAACTGAGCTACATAAGGAGGTCATTGCGTGAACCGA	1205
GAAGCGAGGATCAACTGACTACTTCGAAGAGGACAGTGTCTCAGAATCAAGTCACTGGGTTTCAGGTCAGAAATGGGAGGAGCTCAACTGAGCTACATAAGGAGGTCATTGCGTGAACCGA	1206
GAAGCGAGGATCAACTTGTAGATTAATAAGTTTGAAGTTGTAAACTACTTGTGGTTTTGATTAACTGACAACCTACTGAACACCTCTGATTTACTAAGCCTTTGAGCATTGCGTGAACCGA	1207
GAAGCGAGGATCAACTTGTAGATTAATAAGTTTGAAGTTGTAAACTACTTGTGGTTTTGATTAACTGACAACCTACTGAACACCTCTGATTTACTAAGCCTTTGAGCATTGCGTGAACCGA	1208
GAAGCGAGGATCAACTCTGACAACCTACTGAACACCTCTGATTTACTAAGCCTTTGAGATGTTTTCCACATTCTCTAAATTCATATGGATCATATGGTCCTCCTAGCATTGCGTGAACCGA	1209
GAAGCGAGGATCAACTGAGATCTGAGGTCTGACCTCAAAGGAACATTAGCATTTAAGGACTGTGGAAGGATAGGAATTTCTTAGAGGATGCTAGATAGATGGGCAACATTGCGTGAACCGA	1210
GAAGCGAGGATCAACTGACTGTGGAAGGATAGGAATTTCTTAGAGGATGCTAGATAGATGGGCAAACTAATGTGTAAGTAGTCAGGGAAATGGTGAAGGAAGAAATCATTGCGTGAACCGA	1211
GAAGCGAGGATCAACTGGAGCCACAGAATCAACAGTGATGTTCCCAAGAACTTGCTCATTTCTCCTGCAAAGACTCAGGTCGTCTTCTCTCCTGCCCAAGCAAACACATTGCGTGAACCGA	1212
GAAGCGAGGATCAACTGCAAAGACTCAGGTCGTCTTCTCTCCTGCCCAAGCAAACATAAATCTGACCGTCACTTCTTCCACTTTATTCATTTCCTTCCACAGTGCCCATTGCGTGAACCGA	1213
GAAGCGAGGATCAACTGGGAAATTTTAATAGTGCAAGATAGCGCTAATTAAGATTGTCCAGAATCTAAATCTACTTCCGGGAAATTGATAGTATAAACTGACTACACATTGCGTGAACCGA	1214
GAAGCGAGGATCAACTGGGAAATTTTAATAGTGCAAGATAGCGCTAATTAAGATTGTCCAGAATCTAAATCTACTTCCGGGAAATTGATAGTATAAACTGACTACACATTGCGTGAACCGA	1215
GAAGCGAGGATCAACTAGATTGTCCAGAATCTAAATCTACTTCCGGGAAATTGATAGTATAAACTGACTACATAAACTTCTTTCTAGTGAACAACTGAAATAAACACATTGCGTGAACCGA	1216
GAAGCGAGGATCAACTAGATTGTCCAGAATCTAAATCTACTTCCGGGAAATTGATAGTATAAACTGACTACATAAACTTCTTTCTAGTGAACAACTGAAATAAACACATTGCGTGAACCGA	1217
GAAGCGAGGATCAACTCACATGCCCTAGGGCCTGCATGCTGAAACTCCTGAAGCCTGTGCTCCTAGAGCCTGTGCTTCACAACAAGAGAAGGCATGACAATAAGCCCATTGCGTGAACCGA	1218
GAAGCGAGGATCAACTTGCTCCTAGAGCCTGTGCTTCACAACAAGAGAAGGCATGACAATAAGCCTGTGCACTGCAACCAAGAGCAGCCCCTGATTAGTGCAAACTCATTGCGTGAACCGA	1219
GAAGCGAGGATCAACTCCTAATGGATTGTTTTCAGAAGTGTTCTTTTCTTTGTGTTCAGGGAATTGTCTTCTCCATGTGCCATGTGTGTATACACTTGCTACGTGTCATTGCGTGAACCGA	1220
GAAGCGAGGATCAACTTTCAGGGAATTGTCTTCTCCATGTGCCATGTGTGTATACACTTGCTACGTGTTTCTTATAACACTCTTACATCTTATCTACTTTGGGGCCCATTGCGTGAACCGA	1221
GAAGCGAGGATCAACTAATTATAGAGCCCAAAGACGTGGCAAGAATCAGAGATCCATAGGCTTTGTTCCATGGGTCATTGGCTGAATAGACCGAGAGATTTCCTACCATTGCGTGAACCGA	1222
GAAGCGAGGATCAACTAGGCTTTGTTCCATGGGTCATTGGCTGAATAGACCGAGAGATTTCCTACAACCTGCTTACTGCTAAGGACTCGTCCGGAATCATGGCCATCATTGCGTGAACCGA	1223
GAAGCGAGGATCAACTGTGACACAAGTCTAAGAAGAAAGGACTAAGGAAATGATTTTCTTGATGATTCATGATAACTATACCCATATTTGTGATGAGAGTGTATTTCATTGCGTGAACCGA	1224
GAAGCGAGGATCAACTGTGACACAAGTCTAAGAAGAAAGGACTAAGGAAATGATTTTCTTGATGATTCATGATAACTATACCCATATTTGTGATGAGAGTGTATTTCATTGCGTGAACCGA	1225
GAAGCGAGGATCAACTTTCATGATAACTATACCCATATTTGTGATGAGAGTGTATTTTAGTGAAACTGTCACTTTATTATGGAGCAAGTTTACAGCTTTAGACAACCATTGCGTGAACCGA	1226
GAAGCGAGGATCAACTTTCATGATAACTATACCCATATTTGTGATGAGAGTGTATTTTAGTGAAACTGTCACTTTATTATGGAGCAAGTTTACAGCTTTAGACAACCATTGCGTGAACCGA	1227
GAAGCGAGGATCAACTGGGCCACACCAGATCCTATAGGGAAAAAATCAGAAAACAAAGATGAAGCAATGAATAAAATACTGTAGGAGTTACTTAGGATCCAAAGACCATTGCGTGAACCGA	1228
GAAGCGAGGATCAACTGGGCCACACCAGATCCTATAGGGAAAAAATCAGAAAACAAAGATGAAGCAATGAATAAAATACTGTAGGAGTTACTTAGGATCCAAAGACCATTGCGTGAACCGA	1229
GAAGCGAGGATCAACTGAAGCAATGAATAAAATACTGTAGGAGTTAAATAGGATCCAAAGACAAAAAATTGAAATCCTAAGACGCTTGCTTTACTCCAACCCTCCTCATTGCGTGAACCGA	1230
GAAGCGAGGATCAACTGAAGCAATGAATAAAATACTGTAGGAGTTAAATAGGATCCAAAGACAAAAAATTGAAATCCTAAGACGCTTGCTTTACTCCAACCCTCCTCATTGCGTGAACCGA	1231
GAAGCGAGGATCAACTGAAGCAATGAATAAAATACTGTAGGAGTTAAATAGGATCCAAAGACAAAAAATTGAAATCCTAAGACGCTTGCTTTACTCCAACCCTCCTCATTGCGTGAACCGA	1232
GAAGCGAGGATCAACTGAAGCAATGAATAAAATACTGTAGGAGTTAAATAGGATCCAAAGACAAAAAATTGAAATCCTAAGACGCTTGCTTTACTCCAACCCTCCTCATTGCGTGAACCGA	1233
GAAGCGAGGATCAACTGAAGCAATGAATAAAATACTGTAGGAGTTAAATAGGATCCAAAGACAAAAAATTGAAATCCTAAGACGCTTGCTTTACTCCAACCCTCCTCATTGCGTGAACCGA	1234
GAAGCGAGGATCAACTGAAGCAATGAATAAAATACTGTAGGAGTTAAATAGGATCCAAAGACAAAAAATTGAAATCCTAAGACGCTTGCTTTACTCCAACCCTCCTCATTGCGTGAACCGA	1235
GAAGCGAGGATCAACTGAAGCAATGAATAAAATACTGTAGGAGTTAAATAGGATCCAAAGACAAAAAATTGAAATCCTAAGACGCTTGCTTTACTCCAACCCTCCTCATTGCGTGAACCGA	1236
GAAGCGAGGATCAACTGAAGCAATGAATAAAATACTGTAGGAGTTAAATAGGATCCAAAGACAAAAAATTGAAATCCTAAGACGCTTGCTTTACTCCAACCCTCCTCATTGCGTGAACCGA	1237
GAAGCGAGGATCAACTTCTCTATAAATAGAGTAATTGTCACATTAACAAGAAAGTGAATGTCTAGCAACCAAACTCATCGAACACACAGAAACCAGCTCCATCACACATTGCGTGAACCGA	1238
GAAGCGAGGATCAACTTCTCTATAAATAGAGTAATTGTCACATTAACAAGAAAGTGAATGTCTAGCAACCAAACTCATCGAACACACAGAAACCAGCTCCATCACACATTGCGTGAACCGA	1239
GAAGCGAGGATCAACTCTAGCAACCAAACTCATCGAACACCCAGAGACCAGCTCCATCACATTATATTCTCCTAATTCTGGTTCTCATCTGTTTTATTCTGGAGGGCATTGCGTGAACCGA	1240
GAAGCGAGGATCAACTCCGGCAGAAATAATTGACTATTATCACAGAGAAATGCTATATGAGCACAGAAGATAGAGTTCCCCCTTTTGTAATGGGCACACGGAAGTACATTGCGTGAACCGA	1241
GAAGCGAGGATCAACTCACAGAAGATAGAGTTCCCCCTTTTGTAATGGGCACACGGAAGTATGAATGAACCTAGAGGTTCACTGGAACAGACCTCGGTGTTTCCACCATTGCGTGAACCGA	1242
GAAGCGAGGATCAACTTAGGGGCAAATGGGCTCAGCAGATCCCTGGGGCATAACTGCCCACAACTCGCTCTGACTTTCTCTTCCACCCTAGGGATTGAGGGACCAACATTGCGTGAACCGA	1243
GAAGCGAGGATCAACTCACAACTCGCTCTGACTTTCTCTTCCACCCTAGGGATTGAGGGACCAAGCCCCAGGAAAGAATTTAGCATTAGCTTTCTCTCCCTCTGCACATTGCGTGAACCGA	1244
GAAGCGAGGATCAACTTTTGCTCTGATCCTTTTTAATTTTGGTAATATCCTCAGCCACACTGTAGCTAAGACCAGGACGAAAGTGCTCACCATTTACACCTCTTTCCATTGCGTGAACCGA	1245
GAAGCGAGGATCAACTCCTCAGCCACACTGTAGCTAAGACCAGGACGAAAGTGCTCACCATTTACACCTCTTTCCACTAAAGCTAATACTATTGAGTCAATAAAGTCATTGCGTGAACCGA	1246
GAAGCGAGGATCAACTCCAACAACTCTTCGACCTCTTGCGAGCCTCGGCCTGAGGGCCACAGTAGTCCGCAGGCCATGGAGGCTGAGCAAAGCAACCCCTCGGACTCATTGCGTGAACCGA	1247
GAAGCGAGGATCAACTCCACAGTAGTCCGCAGGCCATGGAGGCTGAGCAAAGCAACCCCTCGGACTGCGCGTCCTCTGTACCCACAGATCCCACCTGGGGCCCCGACATTGCGTGAACCGA	1248
GAAGCGAGGATCAACTCCACAGTAGTCCGCAGGCCATGGAGGCTGAGCAAAGCAACCCCTCGGACTGCGCGTCCTCTGTACCCACAGATCCCACCTGGGGCCCCGACATTGCGTGAACCGA	1249
GAAGCGAGGATCAACTTTGTACTTGTTTCTCCTCCACGAAAGGAGACAATTTCATTCTATACTCCAATACAGAATCGCTCTAAAATAGGTTCGCTTTTTCCAGAGTCATTGCGTGAACCGA	1250
GAAGCGAGGATCAACTTTGTACTTGTTTCTCCTCCACGAAAGGAGACAATTTCATTCTATACTCCAATACAGAATCGCTCTAAAATAGGTTCGCTTTTTCCAGAGTCATTGCGTGAACCGA	1251
GAAGCGAGGATCAACTTATACTCCAATACAGAATCGCTCTAAAATAGGTTCGCTTTTTCCAGAGTCCTGCTTTTCTGATGACAGCAGCTTTCCTGGCCTTCCGCGTCATTGCGTGAACCGA	1252
GAAGCGAGGATCAACTGGGGATTGGGTGTCCCTAGCATTAGTGGTAAGACGAAGATCTTTAAAAATAGGAGATCTAAGGCCAAGTTGATCTTCCTAGTTTGTATCACATTGCGTGAACCGA	1253
GAAGCGAGGATCAACTAGGAGATCTAAGGCCAAGTTGATCTTCCTAGTTTGTATCATAGAGCACAGAAAGTAGGATTTCAGTGTTGAGAGTGTTTACATTTCAGGGCATTGCGTGAACCGA	1254
GAAGCGAGGATCAACTCCTCGAAGAGGAAGTTTGTGCCTATGGAGAAAACTAATAACCTATAGCATCAGTGTTTCTCTTGAGTGGTGATTTCTGGCTCTTTGCTGACATTGCGTGAACCGA	1255
GAAGCGAGGATCAACTCAGTGTTTCTCTTGAGTGGTGATTTCTGGCTCTTTGCTGACTTTTGTTGTGGACAAGTTCTTGTTCTGGATTGCTCTGTAAGACTAGGCACATTGCGTGAACCGA	1256
GAAGCGAGGATCAACTGGCCTGCATCTGAGTGTGTAACTTTTGCTTCTGCCTCAATAAACTGCTTCTTTTTTATTTAAAACAAATTGTATTGATTTATTCAGGCCACATTGCGTGAACCGA	1257
GAAGCGAGGATCAACTGGCCTGCATCTGAGTGTGTAACTTTTGCTTCTGCCTCAATAAACTGCTTCTTTTTTATTTAAAACAAATTGTATTGATTTATTCAGGCCACATTGCGTGAACCGA	1258
GAAGCGAGGATCAACTCTGCTTCTTTTTTATTTAAAACAAATTGTATTGATTTATTCAGGCCATGCTGCACAGCTTGTGAGGTCTTAGTTCCCTGACCAGAGATTGCATTGCGTGAACCGA	1259
GAAGCGAGGATCAACTCTGCTTCTTTTTTATTTAAAACAAATTGTATTGATTTATTCAGGCCATGCTGCACAGCTTGTGAGGTCTTAGTTCCCTGACCAGAGATTGCATTGCGTGAACCGA	1260
GAAGCGAGGATCAACTGCATCCATTAAGTAGAGGTTTGAATTCCACCACCCTGTAACCTCTAGGGAAATACTCAATCTTTTTCTGTTTATACGGTGATGGGATTCTCATTGCGTGAACCGA	1261
GAAGCGAGGATCAACTACCTCTAGGGAAATACTCAATCTTTTTCTGTTTATACGGTGATGGGATTCTGCTTTTCTGGAAACCACTTGATGTCTGTTACTGAGTTTACATTGCGTGAACCGA	1262
GAAGCGAGGATCAACTACCTCTAGGGAAATACTCAATCTTTTTCTGTTTATACGGTGATGGGATTCTGCTTTTCTGGAAACCACTTGATGTCTGTTACTGAGTTTACATTGCGTGAACCGA	1263
GAAGCGAGGATCAACTATAGGAGGCACTCTCTGGTCTGCAGGGGCCTCTGTGTCTACTGCCACAGAAAGAACTGATCGTGTCACAGAGACTAGAAAGAAGTAAGGACATTGCGTGAACCGA	1264
GAAGCGAGGATCAACTAAAGAACTGATCGTGTCACAGAGACTAGAAAGAAGTAAGGAATGTCTGCTAGTTGAATAATTGGACCCACTGGGAATATTGAGGCATGCCCATTGCGTGAACCGA	1265
GAAGCGAGGATCAACTAGTACCAGTTAGCAATTTGGGGCTAGGACTACTTACCACTGCTTGAATAAGGCATAAAAGAAAGAAACGTATGTGCCAAAGTGAGATGTTCATTGCGTGAACCGA	1266
GAAGCGAGGATCAACTGGCATAAAAGAAAGAAACGTATGTGCCAAAGTGAGATGTTTTGACTTAGCTATTTTGACATGACATGGCTTTAACTTCTCACTGGAGTTTCATTGCGTGAACCGA	1267
GAAGCGAGGATCAACTGGCATAAAAGAAAGAAACGTATGTGCCAAAGTGAGATGTTTTGACTTAGCTATTTTGACATGACATGGCTTTAACTTCTCACTGGAGTTTCATTGCGTGAACCGA	1268
GAAGCGAGGATCAACTGCTCTTATGTGAGAGAATACACCCTTTGTGTTTGAGCTACTATAATATTTTTCTTTATATGTAACTAAACCTACTCCTAATCAGCACTGCCATTGCGTGAACCGA	1269
GAAGCGAGGATCAACTGCTCTTATGTGAGAGAATACACCCTTTGTGTTTGAGCTACTATAATATTTTTCTTTATATGTAACTAAACCTACTCCTAATCAGCACTGCCATTGCGTGAACCGA	1270
GAAGCGAGGATCAACTATAATATTTTTCTTTATATGTAACTAAACCTACTCCTAATCAGCACTGCTACCCTAGGCATTTCAAACTTGCGTCTTTGAGTGTTGAGCACATTGCGTGAACCGA	1271
GAAGCGAGGATCAACTATAATATTTTTCTTTATATGTAACTAAACCTACTCCTAATCAGCACTGCTACCCTAGGCATTTCAAACTTGCGTCTTTGAGTGTTGAGCACATTGCGTGAACCGA	1272
GAAGCGAGGATCAACTATAATATTTTTCTTTATATGTAACTAAACCTACTCCTAATCAGCACTGCTACCCTAGGCATTTCAAACTTGCGTCTTTGAGTGTTGAGCACATTGCGTGAACCGA	1273
GAAGCGAGGATCAACTATAATATTTTTCTTTATATGTAACTAAACCTACTCCTAATCAGCACTGCTACCCTAGGCATTTCAAACTTGCGTCTTTGAGTGTTGAGCACATTGCGTGAACCGA	1274
GAAGCGAGGATCAACTAGGTCTGCTAACAGAGAAATTAAATTCTGGAAGGCAAGGCACGTGCGCTGAACACTCTCTGACTCTTCTGCCCAGCCATTTGTGCTCACCCATTGCGTGAACCGA	1275
GAAGCGAGGATCAACTCGTGCGCTGAACACTCTCTGACTCTTCTGCCCAGCCATTTGTGCTCACCTTTCTGAAATTTAGTGGCTTCCTCTTTTCTTTTGGTACACCCATTGCGTGAACCGA	1276
GAAGCGAGGATCAACTCTTAAATCACAGGGTCTTAGGTTCCCTGGGTCTCATTTTTCTCATTTGCAAAATAGGGAAGGCGGTACTAGATGATCTCTGAGGTCACTGCATTGCGTGAACCGA	1277
GAAGCGAGGATCAACTCTCATTTGCAAAATAGGGAAGGCGGTACTAGATGATCTCTGAGGTCACTGCATACAACATCTTATGACATCGTTTTATGAATATCAACTGCATTGCGTGAACCGA	1278
GAAGCGAGGATCAACTCTCATTTGCAAAATAGGGAAGGCGGTACTAGATGATCTCTGAGGTCACTGCATACAACATCTTATGACATCGTTTTATGAATATCAACTGCATTGCGTGAACCGA	1279
GAAGCGAGGATCAACTGAAGGAAGCATAGAAAACTGACACAAGTGTCCAAGGACATCTTTTGACTCATTTTCTGGCAGGTTCCACCCTAGGGTTCTGTAGATTTCACATTGCGTGAACCGA	1280
GAAGCGAGGATCAACTCATTTTCTGGCAGGTTCCACCCTAGGGTTCTGTAGATTTCATTTTTGATTGATCAATACAGTCAGACCAGGCCTCATGCAGTTGCTAGCGCATTGCGTGAACCGA	1281
GAAGCGAGGATCAACTTGTGATAGTTTAGCTACTTCTCCTTGGTTATAACCCTCCGTATCTTTGATTTTACTTATCAAGTCTGTAGAGCCACCTGATGATGACTGCCATTGCGTGAACCGA	1282
GAAGCGAGGATCAACTCTTTGATTTTACTTATCAAGTCTGTAGAGCCACCTGATGATGACTGCACTAACTTTTCATCTTATGATATATGACTTGTGTCTTCCCTAGCATTGCGTGAACCGA	1283
GAAGCGAGGATCAACTCTTTGATTTTACTTATCAAGTCTGTAGAGCCACCTGATGATGACTGCACTAACTTTTCATCTTATGATATATGACTTGTGTCTTCCCTAGCATTGCGTGAACCGA	1284
GAAGCGAGGATCAACTCTTTGATTTTACTTATCAAGTCTGTAGAGCCACCTGATGATGACTGCACTAACTTTTCATCTTATGATATATGACTTGTGTCTTCCCTAGCATTGCGTGAACCGA	1285
GAAGCGAGGATCAACTCTTTGATTTTACTTATCAAGTCTGTAGAGCCACCTGATGATGACTGCACTAACTTTTCATCTTATGATATATGACTTGTGTCTTCCCTAGCATTGCGTGAACCGA	1286
GAAGCGAGGATCAACTCAGATCAGGGACTCCTGACAGGAGTTTCGATGCTCTACCCATAGGGCCTCCGCTTCCTTTTTAGAAACAAACCCTAGACTTGCAAGCACACATTGCGTGAACCGA	1287
GAAGCGAGGATCAACTCTCTACCCATAGGGCCTCCGCTTCCTTTTTAGAAACAAACCCTAGACTTGCAAGCACAGCCTGAGGAGGAAGCACTGCTAGAAGAGGAGGCATTGCGTGAACCGA	1288
GAAGCGAGGATCAACTTGGTAGGCTATTGAAGAATCTTCCTTGGGTTTTAGAAAGCTTGCTCATACTTGAACTGTGACCCTGAATTCTTGTTGGACCAACTCCTTGCATTGCGTGAACCGA	1289
GAAGCGAGGATCAACTTGCTCATACTTGAACTGTGACCCTGAATTCTTGTTGGACCAACTCCTTGAAAGTCTTCTGGCAATGAAAAAGTGCCACAAGAATGACCATCATTGCGTGAACCGA	1290
GAAGCGAGGATCAACTCTGTGGAGCTGAAAGCCTGACACTCAAAATGGCCTCCAACCTTCAGCCCTTTGGTCAATTTGGGAATGCAATACTGTTCCTTCTTTGCCCCATTGCGTGAACCGA	1291
GAAGCGAGGATCAACTTGGCCTCCAACCTTCAGCCCTTTGGTCAATTTGGGAATGCAATACTGTTTCTTCTTTGCCCGATTGCTAGATCAGACTGTTTCTTGTGACCATTGCGTGAACCGA	1292
GAAGCGAGGATCAACTTGGGAGAGTCACACCTAAACGAATGACAAGCCATCCTACAGGGCCACTGCTCCACCACAGCCACTGGGCTGCCTGCTCCCCACGCACCAACATTGCGTGAACCGA	1293
GAAGCGAGGATCAACTCACTGCTCCACCACAGCCACTGGGCTGCCTGCTCCCCACGCACCAAGCTCTTTACATTTACAGGGTGTTGCAGTCTCCTGGGTGTGTATTCATTGCGTGAACCGA	1294
GAAGCGAGGATCAACTCCACGGAGGTGAGTGTATATGTGCCACCCACTGACCATCCTTACCTAAAGAAAGCCCTGCCTTTTACAGAGGGAAACCTGAGTCTTAGGACATTGCGTGAACCGA	1295
GAAGCGAGGATCAACTACCTAAAGAAAGCCCTGCCTTTTACAGAGGGAAACCTGAGTCTTAGGAAGGTTAAGTGACCTGCTCCTGGCGGCTGCTAGTTACTGTCAGCATTGCGTGAACCGA	1296
GAAGCGAGGATCAACTAAGCAACCTAAGTAGACTGCCCCAACTCCTTCAGCATCCCAAGTCCTGTAAGCTTTTATTCATGCACCTCTTCCTGGGGAGACAAGTGCCCATTGCGTGAACCGA	1297
GAAGCGAGGATCAACTCCAAGTCCTGTAAGCTTTTATTCATGCACCTCTTCCTGGGGAGACAAGTGCCCCCTCTCCCACTACCGCTTTGCTCAACAGGGACAGATTCATTGCGTGAACCGA	1298
GAAGCGAGGATCAACTAGTGTGATGCAAGCAGAACAGAGACTGTTCATTTAGGCTGGGGCTTCTGGGAAGGCTGGCCCGTGGAAAGGAGGGGCACACAGGGTTTAACATTGCGTGAACCGA	1299
GAAGCGAGGATCAACTTTCTGGGAAGGCTGGCCCGTGGAAAGGAGGGGCACACAGGGTTTAAGCGGGTAGAAGGGGAGGGGTGAAGGGGATAAGGCACATTAGCAGCATTGCGTGAACCGA	1300
GAAGCGAGGATCAACTCTGAATACAGTAAGAATCATTGCAAAACAACATCTGAATAGGTTCCTTTGTGAAGATTTGCAAACGTGGCAGTAACAGAGAATAATGTAGCATTGCGTGAACCGA	1301
GAAGCGAGGATCAACTCTGAATACAGTAAGAATCATTGCAAAACAACATCTGAATAGGTTCCTTTGTGAAGATTTGCAAACGTGGCAGTAACAGAGAATAATGTAGCATTGCGTGAACCGA	1302
GAAGCGAGGATCAACTGGTTCCTTTGTGAAGATTTGCAAACGTGGCAGTAACAGAGAATAATGTAGAATTTCTTTTAACACCCAGAGTGAAGATTAGCTTCCATTTCATTGCGTGAACCGA	1303
GAAGCGAGGATCAACTGGTTCCTTTGTGAAGATTTGCAAACGTGGCAGTAACAGAGAATAATGTAGAATTTCTTTTAACACCCAGAGTGAAGATTAGCTTCCATTTCATTGCGTGAACCGA	1304
GAAGCGAGGATCAACTAAAAAGAGATCAACAGACCCAAGAATCCTCTATGAATGATGACATTTTCCACTAAATAGTAGACTGTGCCCTGATGTCTAGCACTTGGGCCATTGCGTGAACCGA	1305
GAAGCGAGGATCAACTTGACATTTTCCACTAAATAGTAGACTGTGCCCTGATGTCTAGCACTTGGGCCTATTTTCTAGACCACGGGTCACTACTGCTCAGGCTCCCCATTGCGTGAACCGA	1306
GAAGCGAGGATCAACTTGAGTGTGTGGTTATAAGTTTTCAATTATTTCTAAAACCAGAATTCAAACAGATTCAGGCATATGTGATTAACTGCTAAGGCAGTGTTTGCATTGCGTGAACCGA	1307
GAAGCGAGGATCAACTTGAGTGTGTGGTTATAAGTTTTCAATTATTTCTAAAACCAGAATTCAAACAGATTCAGGCATATGTGATTAACTGCTAAGGCAGTGTTTGCATTGCGTGAACCGA	1308
GAAGCGAGGATCAACTCCAGAATTCAAACAGATTCAGGCATATGTGATTAACTGCTAAGGCAGTGTTTGAAAGGTTCTAGCTACAAGAGGAGAATTGCTGGAGAGACATTGCGTGAACCGA	1309
GAAGCGAGGATCAACTAGGAGGCTAGTAGGCTACAGTCCATGGGGTCACAGTTAGACATGACTGAAGCAGCTTCATAAGCACACACGACTTGATGGAGTATGTGTGCATTGCGTGAACCGA	1310
GAAGCGAGGATCAACTCTGAAGCAGCTTCATAAGCACACACGACTTGATGGAGTATGTGTGTTTTGACATATTCGATGAGACTCAAGAAACTAAACCCACTTCTCACATTGCGTGAACCGA	1311
GAAGCGAGGATCAACTACATGCTCTAGAGCTCATGTTTGGTAACGAGAAGCCACTGCAACGAGAAGGCTGCGCACTGCGATTAGAGAGTAGCTCCCACTTGCAGCACATTGCGTGAACCGA	1312
GAAGCGAGGATCAACTAACGAGAAGGCTGCGCACTGCGATTAGAGAGTAGCTCCCACTTGCAGCAACTAGAGAAAACTAGTGTGTAGCAACGAAGACCCAGCACAACATTGCGTGAACCGA	1313
GAAGCGAGGATCAACTCTAGTGGCTGTATGCAGGCTTCTCATTGTGGTGGCTTCTCCTGTTGTGGAGCACGGACTTGAGGCGCACGTGCGTTAGTGGTTCTGGTGTCATTGCGTGAACCGA	1314
GAAGCGAGGATCAACTTCCTGTTGTGGAGCACGGACTTGAGGCGCACGTGCATTAGTGGTTCTGGTGTGTGGGCCCGGCAGCTGTGGCTTATGGGCTCTAGAGCATCATTGCGTGAACCGA	1315
GAAGCGAGGATCAACTACAGATCATGTGAGTTCATGGACTCAGGCATCAGTCTCAAACTGCTTCTTTGCTTACTTGTGTCCGGATACCCTCCAAATACCTATCCTCCATTGCGTGAACCGA	1316
GAAGCGAGGATCAACTGCTTCTTTGCTTACTTGTGTCCGGATACCCTCCAAATACCTATCCTCAAACTACTAAAGGTGGTATGAAAAGGTTAATAGAGTGCTCTGGCATTGCGTGAACCGA	1317
GAAGCGAGGATCAACTTTTTTGTGTACTCCACAATTCCAGTTTGGGGTCTAATGCAGAAGGCTCCAGACTGCACTCGGTCCACAGTTGACTGTGGTAACTGGGACGCATTGCGTGAACCGA	1318
GAAGCGAGGATCAACTGAAGGCTCCAGACTGCACTCGGTCCACAGTTGACTGTGGTAACTGGGACGGTCTTGTACTTGGTAGATAGGAGCTAACTAATTGCTTCACCATTGCGTGAACCGA	1319
GAAGCGAGGATCAACTCTAGCACTACCTGGGAAGCCCATAGGTGTGTATATATATGTTTAACTGCAGGACATGTAGAACTATAAATTCAGATTTTAATTGAATGGACATTGCGTGAACCGA	1320
GAAGCGAGGATCAACTCTAGCACTACCTGGGAAGCCCATAGGTGTGTATATATATGTTTAACTGCAGGACATGTAGAACTATAAATTCAGATTTTAATTGAATGGACATTGCGTGAACCGA	1321
GAAGCGAGGATCAACTACTGCAGGACATGTAGAACTATAAATTCAGATTTTAATTGAATGGAAATCTAAAAAGACTCCTTTAGCTGAAAGTGTTATATATTGGCCTCATTGCGTGAACCGA	1322
GAAGCGAGGATCAACTACTGCAGGACATGTAGAACTATAAATTCAGATTTTAATTGAATGGAAATCTAAAAAGACTCCTTTAGCTGAAAGTGTTATATATTGGCCTCATTGCGTGAACCGA	1323
GAAGCGAGGATCAACTCCACCCTCCAAAGTCTCCAAAATTACTTGCTGGGAATAGATATCACAAATTTATGCCATACACACACTGATTCTTATGCTTTGGGGATTCCATTGCGTGAACCGA	1324
GAAGCGAGGATCAACTTCACAAATTTATGCCATACACACACTGATTCTTATGCTTTGGGGATTCATAAATCATTACATGAGGACAAACTTAGGGGCCAGTTTTTTCCATTGCGTGAACCGA	1325
GAAGCGAGGATCAACTTCACAAATTTATGCCATACACACACTGATTCTTATGCTTTGGGGATTCATAAATCATTACATGAGGACAAACTTAGGGGCCAGTTTTTTCCATTGCGTGAACCGA	1326
GAAGCGAGGATCAACTTAGGGCTTATAGTCTAAGGAAAGACATGCAAACACATAATAGACTTACCTCAAAGCATCTTCAGGTACAATGAGGGAATATGATCTGGTGCATTGCGTGAACCGA	1327
GAAGCGAGGATCAACTTAGGGCTTATAGTCTAAGGAAAGACATGCAAACACATAATAGACTTACCTCAAAGCATCTTCAGGTACAATGAGGGAATATGATCTGGTGCATTGCGTGAACCGA	1328
GAAGCGAGGATCAACTGACTTACCTCAAAGCATCTTCAGGTACAATGAGGGAATATGATCTGGTGTATTCTAGATGCATTACAGAGGGACACAGTTGAACCTGCTGCATTGCGTGAACCGA	1329
GAAGCGAGGATCAACTGGGGGGAAATAAAATATTCCCATAGCATGTGAGGGACTTCTGATGAGATGGCTGATCCAGTTTGTAGTCTGCCATGAGAAAGAGTGAATTCATTGCGTGAACCGA	1330
GAAGCGAGGATCAACTGAGATGGCTGATCCAGTTTGTAGTCTGCCATGAGAAAGAGTGAATTTTAAGAGTTTTTTCTCCCCAGCTTCAAGGGTCATATTCATAGTCCATTGCGTGAACCGA	1331
GAAGCGAGGATCAACTCATTGACACCTTTCACACATAAAAATTTTATTTTACGTTTCATACCACCATAGGTATTTGCTCTTTGACTTGTTACTAGACATTTACACTCATTGCGTGAACCGA	1332
GAAGCGAGGATCAACTCATTGACACCTTTCACACATAAAAATTTTATTTTACGTTTCATACCACCATAGGTATTTGCTCTTTGACTTGTTACTAGACATTTACACTCATTGCGTGAACCGA	1333
GAAGCGAGGATCAACTTACGTTTCATACCACCATAGGTATTTGCTCTTTGACTTGTCACTAGACATATACACTATGTCAGAAAATTATGTGACTAATTTAGAAAATCATTGCGTGAACCGA	1334
GAAGCGAGGATCAACTTACGTTTCATACCACCATAGGTATTTGCTCTTTGACTTGTCACTAGACATATACACTATGTCAGAAAATTATGTGACTAATTTAGAAAATCATTGCGTGAACCGA	1335
GAAGCGAGGATCAACTTACGTTTCATACCACCATAGGTATTTGCTCTTTGACTTGTCACTAGACATATACACTATGTCAGAAAATTATGTGACTAATTTAGAAAATCATTGCGTGAACCGA	1336
GAAGCGAGGATCAACTTACGTTTCATACCACCATAGGTATTTGCTCTTTGACTTGTCACTAGACATATACACTATGTCAGAAAATTATGTGACTAATTTAGAAAATCATTGCGTGAACCGA	1337
GAAGCGAGGATCAACTTACGTTTCATACCACCATAGGTATTTGCTCTTTGACTTGTCACTAGACATATACACTATGTCAGAAAATTATGTGACTAATTTAGAAAATCATTGCGTGAACCGA	1338
GAAGCGAGGATCAACTTACGTTTCATACCACCATAGGTATTTGCTCTTTGACTTGTCACTAGACATATACACTATGTCAGAAAATTATGTGACTAATTTAGAAAATCATTGCGTGAACCGA	1339
GAAGCGAGGATCAACTGAGGTTGAAAATCCTAGGCATTCAATTTACATATACGTGTAATGTCTGTCTCCAAGTCCAGAAATAGGCTTAATATAATTCATGGAATTTCATTGCGTGAACCGA	1340
GAAGCGAGGATCAACTGAGGTTGAAAATCCTAGGCATTCAATTTACATATACGTGTAATGTCTGTCTCCAAGTCCAGAAATAGGCTTAATATAATTCATGGAATTTCATTGCGTGAACCGA	1341
GAAGCGAGGATCAACTATGTCTGTCTCCAAGTCCAGAAATAGGCTTAATATAATTCATGGAATTTCAACAACTTATTAGTCAACTGGTAGAACACCATGAAATATTCATTGCGTGAACCGA	1342
GAAGCGAGGATCAACTATGTCTGTCTCCAAGTCCAGAAATAGGCTTAATATAATTCATGGAATTTCAACAACTTATTAGTCAACTGGTAGAACACCATGAAATATTCATTGCGTGAACCGA	1343
GAAGCGAGGATCAACTTAAGAATTAAGAGAAGACAAATACAAATTGGGGCACAGTAGATAGCTGGCTTCACAGAAACAATCTTTTGCTTGCCTCTAAATCTTTTCCCATTGCGTGAACCGA	1344
GAAGCGAGGATCAACTTAAGAATTAAGAGAAGACAAATACAAATTGGGGCACAGTAGATAGCTGGCTTCACAGAAACAATCTTTTGCTTGCCTCTAAATCTTTTCCCATTGCGTGAACCGA	1345
GAAGCGAGGATCAACTGCTGGCTTCACAGAAACAATCTTTTGCTTGCCTCTAAATCTTTTCCTTACTATGATATCACTAAAAAACTTTAAACTCATTTTGTAAGCTCATTGCGTGAACCGA	1346
GAAGCGAGGATCAACTGCTGGCTTCACAGAAACAATCTTTTGCTTGCCTCTAAATCTTTTCCTTACTATGATATCACTAAAAAACTTTAAACTCATTTTGTAAGCTCATTGCGTGAACCGA	1347
GAAGCGAGGATCAACTTGTCCTTTGTGGACATTGCCTATTCCTCAGCGACAGCACCCAAGATGATTGCAGACTTTATTTCTGAGAAAAAGATTATTTCCTACTGGGCATTGCGTGAACCGA	1348
GAAGCGAGGATCAACTACAGCACCCAAGATGATTGCAGACTTTATTTCTGAGAAAAAGATTATTTCCTACTGGGGCTGTGTAACTCAGATGTTTACCTTCCACTTTCATTGCGTGAACCGA	1349
GAAGCGAGGATCAACTACAGCACCCAAGATGATTGCAGACTTTATTTCTGAGAAAAAGATTATTTCCTACTGGGGCTGTGTAACTCAGATGTTTACCTTCCACTTTCATTGCGTGAACCGA	1350
GAAGCGAGGATCAACTCCTATTCCTCTACTGTATCATGACTGCCAGAGTCAGATGCATCTCTTAATTAGCTGAAGGTCTAAAGAAAATTAGGGATATAGTGGTGAGCATTGCGTGAACCGA	1351
GAAGCGAGGATCAACTTCAGATGCATCTCTTAATTAGCTGAAGGTCTAAAGAAAATTAGGGATATAGTGGTGAGAATTTAGATTTCTCTTTCAGACTCTTCCTTTTCATTGCGTGAACCGA	1352
GAAGCGAGGATCAACTTCAGATGCATCTCTTAATTAGCTGAAGGTCTAAAGAAAATTAGGGATATAGTGGTGAGAATTTAGATTTCTCTTTCAGACTCTTCCTTTTCATTGCGTGAACCGA	1353
GAAGCGAGGATCAACTTGCAGTCATGTATGATCCTGTTCTGTGCCACCAATGCCATACATCTCAAAGGCTCACGAACATGGTATGGTTAAAGCCTGAAGCCTTCTTCATTGCGTGAACCGA	1354
GAAGCGAGGATCAACTTCTCAAAGGCTCACGAACATGGTATGGTTAAAGCCTGAAGCCTTCTTATATTTCCAAGTATATATTAAATGTAAAATCTCTGTTAAACAGCATTGCGTGAACCGA	1355
GAAGCGAGGATCAACTTCTCAAAGGCTCACGAACATGGTATGGTTAAAGCCTGAAGCCTTCTTATATTTCCAAGTATATATTAAATGTAAAATCTCTGTTAAACAGCATTGCGTGAACCGA	1356
GAAGCGAGGATCAACTCTGGCTGCTCGAAAAGCTTGGCAAAGAGCCAAGCAAAGCAGTAAGAGAGGACTGATAGGTTGAGGGGAAAGCGATCAGAATTCAGTCTGACATTGCGTGAACCGA	1357
GAAGCGAGGATCAACTGAGAGGACTGATAGGTTGAGGGGAAAGCGATCAGAATTCAGTCTGATGTGCAGCTCTAGCAAAGGGATGCTCAAAGGTTAATAGCACAAGCATTGCGTGAACCGA	1358
GAAGCGAGGATCAACTCAATGACTAGAAGCTCCTCACTTATCCTTAGGTGTTGAGAAACCAGACTTCTACCCACATGGGACCTGAGAGGGCATTGTTCCCCCTGTCCATTGCGTGAACCGA	1359
GAAGCGAGGATCAACTCTGAACAGATCCTGGCAATTTCCGATCTGTGTTCTCAAAAACATCATAGTCACCAGCAGTACTTCTATCCATATAGATAGGCAGCACAGCCATTGCGTGAACCGA	1360
GAAGCGAGGATCAACTAACATCATAGTCACCAGCAGTACTTCTATCCATATAGATAGGCAGCACAGCTATGATAAGACTCGCTTTCAGGCCCCTGGCCCCTGAGGCCATTGCGTGAACCGA	1361
GAAGCGAGGATCAACTGATCAAGGGGTTGAACAGTGGAGTTAGCACAGAATAAAACAAAGTCACATATTTCTGAATCCCAGCTGGATTGCCTGCTGTTGGGCTCACCATTGCGTGAACCGA	1362
GAAGCGAGGATCAACTCACATATTTCTGAATCCCAGCTGGATTGCCTGCTGTTGGGCTCACATATACGACCATAATAGAGCCATAGAACAGAGACACTACAGACAGCATTGCGTGAACCGA	1363
GAAGCGAGGATCAACTAAAAACAAAAAAACAGTCTTGCCAAGAAAGAAGAAATTCTCCTGTGGACTGCCTTGGACATCATCTGGGCCATCAGCTTGCCTGGGATTCCATTGCGTGAACCGA	1364
GAAGCGAGGATCAACTAAATTCTCCTGTGGACTGCCTTGGACATCATCTGGGCCATCAGCTTGCCTGGGATTCCAGCTCGCCAGTCCACACTTCAGATACCAGATTCATTGCGTGAACCGA	1365
GAAGCGAGGATCAACTGTGCATGTAATTATTGCATTTAGTGTCACAAAAGTGTCAATAGTAATATTTCTGCTCATTTACATGTTATTCGTGTAGCACAGCTCTTCACATTGCGTGAACCGA	1366
GAAGCGAGGATCAACTGTGCATGTAATTATTGCATTTAGTGTCACAAAAGTGTCAATAGTAATATTTCTGCTCATTTACATGTTATTCGTGTAGCACAGCTCTTCACATTGCGTGAACCGA	1367
GAAGCGAGGATCAACTAGTAATATTTCTGCTCATTTACATGTTATTCGTGTAGCACAGCTCTTCATAGAAGGCTAAGTGTGGTTCTGTCCTCTGTGTACTCCCAGGCATTGCGTGAACCGA	1368
GAAGCGAGGATCAACTCGTGTTCGCTTATACCACTGCTGCATCAGCCAGGAGAGAATACAGTTATGGCCGCTTGCCAGCTAAGAAAGAGGTTGTGCTGTGGTTTTCCATTGCGTGAACCGA	1369
GAAGCGAGGATCAACTCACAACAGGAGAGAAGGTAGCGTGTTCGCTTATACCACTGCCGCATCAGCCAGGAGAGAATACAGTTATGGCCGCTTGCCAGCTAAGAAACATTGCGTGAACCGA	1370
GAAGCGAGGATCAACTGGGGGCAAAGGAAGGCAACTGGACAGCAGTAGTTGTTGAATGAATTGAGTCATAAATTAATGTAATTTCTCTATGCCTGTGGCCCTGCCTCATTGCGTGAACCGA	1371
GAAGCGAGGATCAACTAATGAATTGAGTCATAAATTAATGTAATTTCTCTATGCCTGTGGCCCTGCCTAAACCTAATCTCTTATGTATGATTTCCACTTGAAAATACATTGCGTGAACCGA	1372
GAAGCGAGGATCAACTAATGAATTGAGTCATAAATTAATGTAATTTCTCTATGCCTGTGGCCCTGCCTAAACCTAATCTCTTATGTATGATTTCCACTTGAAAATACATTGCGTGAACCGA	1373
GAAGCGAGGATCAACTCCTTGCATCTTCATCTACCTATGTCCACTCAGCATCACTTGGGTGGACAAGTTCCTTGCTGTATTTTATGCAATCATCACACCACTACTACATTGCGTGAACCGA	1374
GAAGCGAGGATCAACTGGTGGACAAGTTCCTTGCTGTATTTTATGCAATCATCACACCACTACTAAATCCAGTCATTTATACTTTAAGAAACAAAGAGATTAGAAACATTGCGTGAACCGA	1375
GAAGCGAGGATCAACTGGTGGACAAGTTCCTTGCTGTATTTTATGCAATCATCACACCACTACTAAATCCAGTCATTTATACTTTAAGAAACAAAGAGATTAGAAACATTGCGTGAACCGA	1376
GAAGCGAGGATCAACTAAGGAGCTCACGTGCCTATTAAGCTTTTCACTTTTCTGAGTATGATACCTATGTGATCTTATTTATTATGTCTAATCAAATGGTGAGATGCATTGCGTGAACCGA	1377
GAAGCGAGGATCAACTAAGGAGCTCACGTGCCTATTAAGCTTTTCACTTTTCTGAGTATGATACCTATGTGATCTTATTTATTATGTCTAATCAAATGGTGAGATGCATTGCGTGAACCGA	1378
GAAGCGAGGATCAACTTTTCTGAGTATGATACCTATGTGATCTTATTTATTATGTCTAATCAAATGGTGAGATGGAAATCCAATATTCTTCTACACCTGATGAGAACATTGCGTGAACCGA	1379
GAAGCGAGGATCAACTTTTCTGAGTATGATACCTATGTGATCTTATTTATTATGTCTAATCAAATGGTGAGATGGAAATCCAATATTCTTCTACACCTGATGAGAACATTGCGTGAACCGA	1380
GAAGCGAGGATCAACTGATGCAATATTAAAAGTTTGCTACAGAGTTAAATTAAATTAAAGGAAAACAGAAAATGTTTGTGCAACCAAGCATGCCTGAGGAATCCTTCATTGCGTGAACCGA	1381
GAAGCGAGGATCAACTGATGCAATATTAAAAGTTTGCTACAGAGTTAAATTAAATTAAAGGAAAACAGAAAATGTTTGTGCAACCAAGCATGCCTGAGGAATCCTTCATTGCGTGAACCGA	1382
GAAGCGAGGATCAACTAAGGAAAACAGAAAATGTTTGTGCAACCAAGCATGCCTGAGGAATCCTTTAGAATCAATATTTCCAGATAATAGAAAGTCTATCAATTACCATTGCGTGAACCGA	1383
GAAGCGAGGATCAACTAAGGAAAACAGAAAATGTTTGTGCAACCAAGCATGCCTGAGGAATCCTTTAGAATCAATATTTCCAGATAATAGAAAGTCTATCAATTACCATTGCGTGAACCGA	1384
GAAGCGAGGATCAACTACCCCTAAGAACTGTACTTCTGATGGATAAAGTTTTTGACCTGTCCTTCTACATTTAATCAGCTTCTTTATTTAGTCAGAGGATTGTGTCCATTGCGTGAACCGA	1385
GAAGCGAGGATCAACTACCCCTAAGAACTGTACTTCTGATGGATAAAGTTTTTGACCTGTCCTTCTACATTTAATCAGCTTCTTTATTTAGTCAGAGGATTGTGTCCATTGCGTGAACCGA	1386
GAAGCGAGGATCAACTCCTGTCCTTCTACATTTAATCAGCTTCTTTATTTAGTCAGAGGATTGTGTCCTTCCATAAATTCATAAAATGTTATTTTCAATTTTGAGCCATTGCGTGAACCGA	1387
GAAGCGAGGATCAACTCCTGTCCTTCTACATTTAATCAGCTTCTTTATTTAGTCAGAGGATTGTGTCCTTCCATAAATTCATAAAATGTTATTTTCAATTTTGAGCCATTGCGTGAACCGA	1388
GAAGCGAGGATCAACTAGTCACTTGCTTAGGCTAAGTGTTAGGTGAAGGCCTTGAATCCATGTACTTTCGGGTTAGAGCCTCTGCTTTCGTTTAACTATATCTCAGCATTGCGTGAACCGA	1389
GAAGCGAGGATCAACTTGAATCCATGTACTTTCGGGTTAGAGCCTCTGCTTTCGTTTAACTATATCTCAGATGAGACCTTCCAGATCTCCCCATGTCCTTTTATGTCATTGCGTGAACCGA	1390
GAAGCGAGGATCAACTAGCAGCACTGTTGTTCCTCACTGATATTTTCTTCCATTATCCATTTAAATCCCCCTCATGCTTATGCACTTCTTCCGATGATCCACGTTGCATTGCGTGAACCGA	1391
GAAGCGAGGATCAACTTTATCCATTTAAATCCCCCTCATGCTTATGCACTTCTTCCGATGATCCACGTTGCTTACCCAGTGAGATGACCCAGTTAATTTATGAGCACATTGCGTGAACCGA	1392
GAAGCGAGGATCAACTTGCAATTTTGAGTTTCTCTTGATTTAAAGTGTGTTGTAATTCTCCAAGTGTCAGAAACAATCTAAGTAAACCTTTTAATTTCATGCTACCCATTGCGTGAACCGA	1393
GAAGCGAGGATCAACTTGCAATTTTGAGTTTCTCTTGATTTAAAGTGTGTTGTAATTCTCCAAGTGTCAGAAACAATCTAAGTAAACCTTTTAATTTCATGCTACCCATTGCGTGAACCGA	1394
GAAGCGAGGATCAACTCAAGTGTCAGAAACAATCTAAGTAAACCTTTTAATTTCATGCTACCATCCTACATGCAACATTCATGCCTTCATTAGTTGGTAACTAGTCCATTGCGTGAACCGA	1395
GAAGCGAGGATCAACTCAAGTGTCAGAAACAATCTAAGTAAACCTTTTAATTTCATGCTACCATCCTACATGCAACATTCATGCCTTCATTAGTTGGTAACTAGTCCATTGCGTGAACCGA	1396
GAAGCGAGGATCAACTAGGGCTAAGAATTGATCACAACTCTTCTGTTTTCAAATGCAAAGTGTTCTTTCTGACATCCCAAGAACCATTAAGTGAACATGGAATGGACATTGCGTGAACCGA	1397
GAAGCGAGGATCAACTAGGGCTAAGAATTGATCACAACTCTTCTGTTTTCAAATGCAAAGTGTTCTTTCTGACATCCCAAGAACCATTAAGTGAACATGGAATGGACATTGCGTGAACCGA	1398
GAAGCGAGGATCAACTTTCTGACATCCCAAGAACCATTAAGTGAACATGGAATGGAAAATGATTTACTAATATCACATAGAATTTTGTTTGCTACATTGCATCAGCCATTGCGTGAACCGA	1399
GAAGCGAGGATCAACTTTCTGACATCCCAAGAACCATTAAGTGAACATGGAATGGAAAATGATTTACTAATATCACATAGAATTTTGTTTGCTACATTGCATCAGCCATTGCGTGAACCGA	1400
GAAGCGAGGATCAACTGATACATAGTGAAATGTCCAGCACTATAAATAACCCTGACAGTTTGGAGACTATGAAATAATGTACTTCGTTGCAGAGTATTTATATGAACATTGCGTGAACCGA	1401
GAAGCGAGGATCAACTGATACATAGTGAAATGTCCAGCACTATAAATAACCCTGACAGTTTGGAGACTATGAAATAATGTACTTCGTTGCAGAGTATTTATATGAACATTGCGTGAACCGA	1402
GAAGCGAGGATCAACTGGAGACTATGAAATAATGTACTTCGTTGCAGAGTATTTATATGAAAATAAACAAGAAAGACCCAGATCTACAAAATTAAGGAAGTTGCTGCATTGCGTGAACCGA	1403
GAAGCGAGGATCAACTGGAGACTATGAAATAATGTACTTCGTTGCAGAGTATTTATATGAAAATAAACAAGAAAGACCCAGATCTACAAAATTAAGGAAGTTGCTGCATTGCGTGAACCGA	1404
GAAGCGAGGATCAACTGTACAAAGGATTATGGTGCATCAGTCCTACCTCAAGTTTTATAATATATTCAGAGAGAGAAAATTCATGCATATTTATTACAAAACTGCTCATTGCGTGAACCGA	1405
GAAGCGAGGATCAACTGTACAAAGGATTATGGTGCATCAGTCCTACCTCAAGTTTTATAATATATTCAGAGAGAGAAAATTCATGCATATTTATTACAAAACTGCTCATTGCGTGAACCGA	1406
GAAGCGAGGATCAACTCAGAGAGAGAAAATTCATGCATATTTATTAGAAAACTGCTGAAAATTAGTGTGATAGAAATTACAGACATGAAGATTCAGATAAAGGAGACATTGCGTGAACCGA	1407
GAAGCGAGGATCAACTCAGAGAGAGAAAATTCATGCATATTTATTAGAAAACTGCTGAAAATTAGTGTGATAGAAATTACAGACATGAAGATTCAGATAAAGGAGACATTGCGTGAACCGA	1408
GAAGCGAGGATCAACTCAGAGAGAGAAAATTCATGCATATTTATTAGAAAACTGCTGAAAATTAGTGTGATAGAAATTACAGACATGAAGATTCAGATAAAGGAGACATTGCGTGAACCGA	1409
GAAGCGAGGATCAACTCAGAGAGAGAAAATTCATGCATATTTATTAGAAAACTGCTGAAAATTAGTGTGATAGAAATTACAGACATGAAGATTCAGATAAAGGAGACATTGCGTGAACCGA	1410
GAAGCGAGGATCAACTCAAAAATTCCTAGTATTAAATAATTCCTGAGTTTTTCTGAGTGGTGTCATAAAAATATTCCATCTAGCTCTTCTCCAAGTTCGTGATTCCCATTGCGTGAACCGA	1411
GAAGCGAGGATCAACTCAAAAATTCCTAGTATTAAATAATTCCTGAGTTTTTCTGAGTGGTGTCATAAAAATATTCCATCTAGCTCTTCTCCAAGTTCGTGATTCCCATTGCGTGAACCGA	1412
GAAGCGAGGATCAACTCTGAGTGGTGTCATAAAAATATTCCATCTAGCTCTTCTCCAAGTTCGTGATTCCAATCTTCAACAAGATTTTCACAGTTGCTTGGAAATTCATTGCGTGAACCGA	1413
GAAGCGAGGATCAACTCTGAGTGGTGTCATAAAAATATTCCATCTAGCTCTTCTCCAAGTTCGTGATTCCAATCTTCAACAAGATTTTCACAGTTGCTTGGAAATTCATTGCGTGAACCGA	1414
GAAGCGAGGATCAACTGGAATTCCTAGCACCCAATAGGAGACATGCTAAGTGAGGACTGAACTAAGTCTTCCTATTGGATCCTGCAGCTTGCCCACATTCTACCCTCATTGCGTGAACCGA	1415
GAAGCGAGGATCAACTTGACTCCTTCTAACAAAGTATGCCTCACGGTCAGGAATTCCTAGCACCCAATAGGAGACGTGCTAAGTGAGGACTGAACTAAGTCTTCCTCATTGCGTGAACCGA	1416
GAAGCGAGGATCAACTGGGTGGAAGGATGTGGGTATGCTCATGCACAAGAGATAATTTAGTTTCTCCAGCTTCTCCAACTCCATGACCATGCTGCCATCTGAGAACCATTGCGTGAACCGA	1417
GAAGCGAGGATCAACTCTCCAGCTTCTCCAACTCCATGACCATGCTGCCATCTGAGAACTTTTAATAGATTAGGTAGGTGGGATAGAGGGGTTGGTGGACTGTAGTCATTGCGTGAACCGA	1418
GAAGCGAGGATCAACTGAACCTATCTGTTCAGCCATTTCTGAGTTACTCAAGCATGAAGGCAGGTTGTTTAGGAAATTTGTCAAGATCCACTTTTTAAGTGTTCAGCATTGCGTGAACCGA	1419
GAAGCGAGGATCAACTGAACCTATCTGTTCAGCCATTTCTGAGTTACTCAAGCATGAAGGCAGGTTGTTTAGGAAATTTGTCAAGATCCACTTTTTAAGTGTTCAGCATTGCGTGAACCGA	1420
GAAGCGAGGATCAACTGAAGGCAGGTTGTTTAGGAAATTTGTCAAGATCCACTTTTTAAGTGTTCAGATTTAATTCAAGATGATTTAAATTTAAACCTCCCAGAGCCATTGCGTGAACCGA	1421
GAAGCGAGGATCAACTGAAGGCAGGTTGTTTAGGAAATTTGTCAAGATCCACTTTTTAAGTGTTCAGATTTAATTCAAGATGATTTAAATTTAAACCTCCCAGAGCCATTGCGTGAACCGA	1422
GAAGCGAGGATCAACTAGCTCTAGGCATGCAGGCCCAGTAGTTGCAGCACATGGCCTTAATAGTTCTGGATCTCAGGCTCAGTAGTTGTGGCACAGGGGCTTCGTTCATTGCGTGAACCGA	1423
GAAGCGAGGATCAACTTTAATAGTTCTGGATCTCAGGCTCAGTAGTCGTGGCACAGGGGCTTCGTTGCCCTGTGACATATGGGGTCTTCCAGAGCTAGGGATCAAACATTGCGTGAACCGA	1424
GAAGCGAGGATCAACTTCCACTTTATTGGGGCCACAGAATGGTAGATTTACGACAAATAGAATCTGGATGAGTGAGTGGATGATTCCAATGGTCCAGGCAGCAACCCATTGCGTGAACCGA	1425
GAAGCGAGGATCAACTGATGAGTGAGTGGATGATTCCAATGGTCCAGGCAGCAACCAAGAGTGAAATACAAGTTCTGAAGTTCATGATGAGCAGGTAATGGAGAGGCATTGCGTGAACCGA	1426
GAAGCGAGGATCAACTTAGGATATAAAAGCAGTAGAACAAAACATGCTTATGGTATGTTTTGGAGTAACAATTTGCAGCAGCCATTTGGAGCCCAACCATACCCAGCATTGCGTGAACCGA	1427
GAAGCGAGGATCAACTTGTTTTGGAGTAACAATTTGCAGCAGCCATTTGGAGCCCAACCATACCCAGTCCCCTACTGGGGCTCCAGGCTGGAGATCTAAATTGTAGCATTGCGTGAACCGA	1428
GAAGCGAGGATCAACTGAGGAGGGATTTTCATTAGGACCAAGCTTAAAAATGAACATGTGGTCTCAATCAGTTATCATGGTTCAGAAGAAAGAAGTCTTTGATGAACATTGCGTGAACCGA	1429
GAAGCGAGGATCAACTGAGGAGGGATTTTCATTAGGACCAAGCTTAAAAATGAACATGTGGTCTCAATCAGTTATCATGGTTCAGAAGAAAGAAGTCTTTGATGAACATTGCGTGAACCGA	1430
GAAGCGAGGATCAACTGTGGTCTCAATCAGTTATCATGGTTCAGAAGAAAGAAGTCTTTGATGAAAGATTAAAAACCAACAACAGAAAAGATGTTCACCATTACTGCATTGCGTGAACCGA	1431
GAAGCGAGGATCAACTGTGGTCTCAATCAGTTATCATGGTTCAGAAGAAAGAAGTCTTTGATGAAAGATTAAAAACCAACAACAGAAAAGATGTTCACCATTACTGCATTGCGTGAACCGA	1432
GAAGCGAGGATCAACTTCCACTTCTAGAGTTAGTGCAAGACAGCCGGACCTAGAAGGAAAAGCATTTGTTTTTCCAAATACTCGCAGCTGAGGCCCCCACACACCCCATTGCGTGAACCGA	1433
GAAGCGAGGATCAACTAGGAAAAGCATTTGTTTTTCCAAATACTCGCAGCTGAGGCCCCCACACACCCAACTACAATTCCCGTCGTGCTCCGGGCCTCCCACACTGCATTGCGTGAACCGA	1434
GAAGCGAGGATCAACTTAATATGTCCTATTATATACTTGTTTGTACATTCCTCTTTGCTGACTTTTTCCTTGATCTCTTTCTAGCTTCACTTACCAAGGGTGGGTACATTGCGTGAACCGA	1435
GAAGCGAGGATCAACTTAATATGTCCTATTATATACTTGTTTGTACATTCCTCTTTGCTGACTTTTTCCTTGATCTCTTTCTAGCTTCACTTACCAAGGGTGGGTACATTGCGTGAACCGA	1436
GAAGCGAGGATCAACTGCTGACTTTTTCCTTGATCTCTTTCTAGCTTCACTTACCAAGGGTGGGTAGTGATGTGACCTTTATCTGGCACAATTTTAGATCATCAACCATTGCGTGAACCGA	1437
GAAGCGAGGATCAACTAGAGTCTGTGAAGTATTTGCTTTTGTGGTTACCACCGGAAGACTATTGGTATTTCACATCTTAGCGTGAGTTGCTCATAGATCATAAGTGCATTGCGTGAACCGA	1438
GAAGCGAGGATCAACTGGAAGACTATTGGTATTTCACATCTTAGCGTGAGTTGCTCATAGATCATAAGTGATTTCTTCCAAAGGCATTTGTAAAAGCTACTCCCATCATTGCGTGAACCGA	1439
GAAGCGAGGATCAACTGGAAGACTATTGGTATTTCACATCTTAGCGTGAGTTGCTCATAGATCATAAGTGATTTCTTCCAAAGGCATTTGTAAAAGCTACTCCCATCATTGCGTGAACCGA	1440
GAAGCGAGGATCAACTCTGTGAGAAAAGAGCAAGCAAGGAGAATTTGACTTAGTAATGAATTTTCATGAGCCCTGGAGAAATAGGTGGTACCTAAACCTTAGTGTTCATTGCGTGAACCGA	1441
GAAGCGAGGATCAACTCTGTGAGAAAAGAGCAAGCAAGGAGAATTTGACTTAGTAATGAATTTTCATGAGCCCTGGAGAAATAGGTGGTACCTAAACCTTAGTGTTCATTGCGTGAACCGA	1442
GAAGCGAGGATCAACTATGAATTTTCATGAGCCCTGGAGAAATAGGTGGTACCTAAACCTTAGTGTTAAAATTGAGAATCACTGTCATATTAATTCATTCACAAATCATTGCGTGAACCGA	1443
GAAGCGAGGATCAACTATGAATTTTCATGAGCCCTGGAGAAATAGGTGGTACCTAAACCTTAGTGTTAAAATTGAGAATCACTGTCATATTAATTCATTCACAAATCATTGCGTGAACCGA	1444
GAAGCGAGGATCAACTTGCAGTAATTAAGAAGAAGTCATGCAAAGGCAAGAATAATTTGGGGGTTAGAGGAACGGTATTTTATTACCGACCTTTTCTTCACATGCCCATTGCGTGAACCGA	1445
GAAGCGAGGATCAACTTGCAGTAATTAAGAAGAAGTCATGCAAAGGCAAGAATAATTTGGGGGTTAGAGGAACGGTATTTTATTACCGACCTTTTCTTCACATGCCCATTGCGTGAACCGA	1446
GAAGCGAGGATCAACTGGGGGTTAGAGGAACGGTATTTTATTACCGACCTTTTCTTCACATGCCTAGCATATTTAGGTTGATTTGTGGAGACCTCAGATTGAGTTGCATTGCGTGAACCGA	1447
GAAGCGAGGATCAACTGCTTTGCATAGAGACCGACACAGGAAAATGCTCATTATAAGGTAGCAATCTGGCAAGAAGGATGTCAAAAATGACTCTTCCTACTGTGGGCATTGCGTGAACCGA	1448
GAAGCGAGGATCAACTAAGGTAGCAATCTGGCAAGAAGGATGTCAAAAATGACTCTTCCTACTGTGGGTATGGGTCTGAGGCATGGTCTATTAAGGGATAAGATGGCATTGCGTGAACCGA	1449
GAAGCGAGGATCAACTGAACAGCTAGAAGAAGGGGGTTGACGTTAACTGAGACGGATAAAACCGTAGGACGTGCTCAGTGTACATGTGTTAAAAGTGAGATGCCAGCATTGCGTGAACCGA	1450
GAAGCGAGGATCAACTACCGTAGGACGTGCTCAGTGTACATGTGTTAAAAGTGAGATGCCAGTTAGACATCTGTATAGTCAGAATCCTGCAGGAAATAGATGGTACCATTGCGTGAACCGA	1451
GAAGCGAGGATCAACTCTTTTCATTAAAGTCTATCTTCTGGAACTTTGGTGAAAGCTCCATGATTGAAAAAAGAGCTCCACAATAGAAACATGACTTTATCTTGCACATTGCGTGAACCGA	1452
GAAGCGAGGATCAACTCTTTTCATTAAAGTCTATCTTCTGGAACTTTGGTGAAAGCTCCATGATTGAAAAAAGAGCTCCACAATAGAAACATGACTTTATCTTGCACATTGCGTGAACCGA	1453
GAAGCGAGGATCAACTGAAAGCTCCATGATTGAAAAAAGAGCTCCACAATAGAAACATGACTTTATCTTGCATTATTATTTGAACAGAGGCCCTTAAGTGACTGGCCATTGCGTGAACCGA	1454
GAAGCGAGGATCAACTGAAAGCTCCATGATTGAAAAAAGAGCTCCACAATAGAAACATGACTTTATCTTGCATTATTATTTGAACAGAGGCCCTTAAGTGACTGGCCATTGCGTGAACCGA	1455
GAAGCGAGGATCAACTTTGCCTGTAACCAACAAATACTACAGGTGCTACCAATTACGGGCAAACATCTATATAGACAAAGTGGGATAAATTTAGGAGTCATCTTCCCATTGCGTGAACCGA	1456
GAAGCGAGGATCAACTTTGCCTGTAACCAACAAATACTACAGGTGCTACCAATTACGGGCAAACATCTATATAGACAAAGTGGGATAAATTTAGGAGTCATCTTCCCATTGCGTGAACCGA	1457
GAAGCGAGGATCAACTACGGGCAAACATCTATATAGACAAAGTGGGATAAATTTAGGAGTCATCTTCCAATAGTTCAGGAGGTAGGTTGCAAGGTGTTTTGCTCTCCATTGCGTGAACCGA	1458
GAAGCGAGGATCAACTGGGTACAGTACGGCAAAGGTTATTTATTAGGAGTTGGTTCAAGTGTTGAGAGTACTTGATCAATAATAATAATGTAATATGGTCAGGGCCCATTGCGTGAACCGA	1459
GAAGCGAGGATCAACTGGGTACAGTACGGCAAAGGTTATTTATTAGGAGTTGGTTCAAGTGTTGAGAGTACTTGATCAATAATAATAATGTAATATGGTCAGGGCCCATTGCGTGAACCGA	1460
GAAGCGAGGATCAACTTTGGTTCAAGTGTTGAGAGTACTTGATCAATAATAATAATGTAATACGGTCAGGGCCATATTTTGCAGGTTGACGAGATACTTGTTTTCTCATTGCGTGAACCGA	1461
GAAGCGAGGATCAACTTTGGTTCAAGTGTTGAGAGTACTTGATCAATAATAATAATGTAATACGGTCAGGGCCATATTTTGCAGGTTGACGAGATACTTGTTTTCTCATTGCGTGAACCGA	1462
GAAGCGAGGATCAACTTTGGTTCAAGTGTTGAGAGTACTTGATCAATAATAATAATGTAATACGGTCAGGGCCATATTTTGCAGGTTGACGAGATACTTGTTTTCTCATTGCGTGAACCGA	1463
GAAGCGAGGATCAACTTTGGTTCAAGTGTTGAGAGTACTTGATCAATAATAATAATGTAATACGGTCAGGGCCATATTTTGCAGGTTGACGAGATACTTGTTTTCTCATTGCGTGAACCGA	1464
GAAGCGAGGATCAACTCCACACAGAAATGTATTTCATATGCATTGGTTCGAATAGGATAAGGCAGAAAAACAGACAGTTATGACTTATATTGGCATGTGAGAGGGTCATTGCGTGAACCGA	1465
GAAGCGAGGATCAACTCCACACAGAAATGTATTTCATATGCATTGGTTCGAATAGGATAAGGCAGAAAAACAGACAGTTATGACTTATATTGGCATGTGAGAGGGTCATTGCGTGAACCGA	1466
GAAGCGAGGATCAACTGACAATGAGTTCTGTAGCTGCTGAGGAAGGTATGATGGTCTGATTAGAGGCTGTAAGTGGAATTTTGAGCTCTTGTAGCTGGACTGCAGCCATTGCGTGAACCGA	1467
GAAGCGAGGATCAACTTGATTAGAGGCTGTAAGTGGAATTTTGAGCTCTTGTAGCTGGACTGCAGCACATCTCAGTGGCCCTCCTCTGGAGGCCTGAGAGTGGTTACATTGCGTGAACCGA	1468
GAAGCGAGGATCAACTGCCTGCCATTCTTCAGGACTTGGTTCAGATGACACATTTTCAGATGCACCTTGAGCATCCTATTTACAGCAGGGCCCATAATCATTCTGTCATTGCGTGAACCGA	1469
GAAGCGAGGATCAACTTCAGATGCACCTTGAGCATCCTATTTACAGCAGGGCCCATAATCATTCTGTAACACACAATTCTGTTCATTCATTTCAGCATGTGCTCCACATTGCGTGAACCGA	1470
GAAGCGAGGATCAACTTAAAGGATTGTGATACGCAAAGCCAACCAAGGGGCCATTCAAGGCCAGCCCTGATGCTCAGACTTCTCTTTGTGCGCATGCTCACGGAACCATTGCGTGAACCGA	1471
GAAGCGAGGATCAACTCTGATGCTCAGACTTCTCTTTGTGCGCATGCTCACGGAACCACGTGACCAGACACATAACACCGACACCCACGGTCTCTGCTCGCTTGCACATTGCGTGAACCGA	1472
GAAGCGAGGATCAACTCTCCCCTTCTTTCTCGTAGCTGTACAAACCCCTGTAATTTAGCTGGGAATGGGGCCACCTGCTAGAAGATGCATTACCTGCCTCCCTTGCCATTGCGTGAACCGA	1473
GAAGCGAGGATCAACTTTAGCTGGGAATGGGGCCACCTGCTAGAAGATGCATTACCTGCCTCCCTTGCAGCTAGCTGAGGCTAAAATGATTATGTTCTAGCCACTGCATTGCGTGAACCGA	1474
GAAGCGAGGATCAACTCTGATGAAGGTGCCCAGAATTGATTTCTAATTGATAAGGCCAGAAGAACAGTTTTGATTTAGCTTGGTACATACTCTTAAGATTAGTAGGCATTGCGTGAACCGA	1475
GAAGCGAGGATCAACTCTGATGAAGGTGCCCAGAATTGATTTCTAATTGATAAGGCCAGAAGAACAGTTTTGATTTAGCTTGGTACATACTCTTAAGATTAGTAGGCATTGCGTGAACCGA	1476
GAAGCGAGGATCAACTCAGAAGAACAGTTTTGATTTAGCTTGGTACATACTCTTAAGATTAGTAGGTAATACTGATGCAGAGAAAGCTTTGATAAATTAGGTCAGACATTGCGTGAACCGA	1477
GAAGCGAGGATCAACTCAGAAGAACAGTTTTGATTTAGCTTGGTACATACTCTTAAGATTAGTAGGTAATACTGATGCAGAGAAAGCTTTGATAAATTAGGTCAGACATTGCGTGAACCGA	1478
GAAGCGAGGATCAACTGGTCAAATTACAAGCTTTGCACTGCCAACTATAATAAGAGAAAGGTCATTTATTCTCAATGTACAGGTTTAAAGTTTTAGGCTTCAGAGGCATTGCGTGAACCGA	1479
GAAGCGAGGATCAACTGGTCAAATTACAAGCTTTGCACTGCCAACTATAATAAGAGAAAGGTCATTTATTCTCAATGTACAGGTTTAAAGTTTTAGGCTTCAGAGGCATTGCGTGAACCGA	1480
GAAGCGAGGATCAACTAAGGTCATTTATTCTCAATGTACAGGTTTAAAGTTTTAGGCTTCAGAGGTCTGGAAAGAATCTTTTTGTCCCTAAATTTAGACCACAGTCCATTGCGTGAACCGA	1481
GAAGCGAGGATCAACTAAGGTCATTTATTCTCAATGTACAGGTTTAAAGTTTTAGGCTTCAGAGGTCTGGAAAGAATCTTTTTGTCCCTAAATTTAGACCACAGTCCATTGCGTGAACCGA	1482
GAAGCGAGGATCAACTGGGGCGCCAGGCAGCAGGGCTGTTGCAGTGTGCTTGTTGATGCTGACCTTTTAGGAAGGTGGCAAGTGGCTAAAGAAGAAACTTTCCATACATTGCGTGAACCGA	1483
GAAGCGAGGATCAACTTGATGCTGACCTTTTAGGAAGGTGGCAAGTGGCTAAAGAAGAAACTTTCCATAGGTTTCCCATGTCAGTGGGCATGAGAATTTCTAAGGGCATTGCGTGAACCGA	1484
GAAGCGAGGATCAACTCCAAAGTAATATAGAGGGGAAGGGCTGGGTTTCAGTACCAAATGATATTTTACCAGTTGGTGTGAAAGAGTAAGTACAGGTACGTTCATCCATTGCGTGAACCGA	1485
GAAGCGAGGATCAACTCAGTACCAAATGATATTTTACCAGTTGGTGTGAAAGAGTAAGTACAGGTACGTTCATCCCATTTGCTCAAAAGTGAAAATAAACAAACTTCATTGCGTGAACCGA	1486
GAAGCGAGGATCAACTCAGTACCAAATGATATTTTACCAGTTGGTGTGAAAGAGTAAGTACAGGTACGTTCATCCCATTTGCTCAAAAGTGAAAATAAACAAACTTCATTGCGTGAACCGA	1487
GAAGCGAGGATCAACTAACTTATCTCTGGAAATGAGAAAAATCACTACATTCAGAGCCTTTTACTCCAGAGATAAACCAAGGAAGTAGGAAGACAAGTTAAAGTAACATTGCGTGAACCGA	1488
GAAGCGAGGATCAACTAACTTATCTCTGGAAATGAGAAAAATCACTACATTCAGAGCCTTTTACTCCAGAGATAAACCAAGGAAGTAGGAAGACAAGTTAAAGTAACATTGCGTGAACCGA	1489
GAAGCGAGGATCAACTAGAGCCTTTTACTCCAGAGATAAACCAAGGAAGTAGGAAGACAAGTTAAAGTAAAATCCTCTAAAACTTTCTACTGGGATGAGGTGTGGCCATTGCGTGAACCGA	1490
GAAGCGAGGATCAACTCAAAAACGGCAACAACAACACACCTAAATAGGAATAAATCCTGAATAAGATGTTTAAACAAATACCCACCTGTATTGCTAAAATCCTGTGCATTGCGTGAACCGA	1491
GAAGCGAGGATCAACTCAAAAACGGCAACAACAACACACCTAAATAGGAATAAATCCTGAATAAGATGTTTAAACAAATACCCACCTGTATTGCTAAAATCCTGTGCATTGCGTGAACCGA	1492
GAAGCGAGGATCAACTATCCTGAATAAGATGTTTAAACAAATACCCACCTGTATTGCTAAAATCCTGTGATAAGCAATATGCAAAGATATGATACACATACTTTAACATTGCGTGAACCGA	1493
GAAGCGAGGATCAACTATCCTGAATAAGATGTTTAAACAAATACCCACCTGTATTGCTAAAATCCTGTGATAAGCAATATGCAAAGATATGATACACATACTTTAACATTGCGTGAACCGA	1494
GAAGCGAGGATCAACTCAACGTCTATCCATTGTTCCACTGGTCTTTGGAATAACCTACAGCAAGTCAGCCCCTTCTTTGATTAATTAGAAACATTTGTTGATAGTTCATTGCGTGAACCGA	1495
GAAGCGAGGATCAACTCAACGTCTATCCATTGTTCCACTGGTCTTTGGAATAACCTACAGCAAGTCAGCCCCTTCTTTGATTAATTAGAAACATTTGTTGATAGTTCATTGCGTGAACCGA	1496
GAAGCGAGGATCAACTGTCAGCCCCTTCTTTGATTAATTAGAAACATTTGTTGATAGTTATCTTAGTCCTCTGTTCTTCATTTAAACCTGCATCATCCTGGTTACCCATTGCGTGAACCGA	1497
GAAGCGAGGATCAACTGTCAGCCCCTTCTTTGATTAATTAGAAACATTTGTTGATAGTTATCTTAGTCCTCTGTTCTTCATTTAAACCTGCATCATCCTGGTTACCCATTGCGTGAACCGA	1498
GAAGCGAGGATCAACTCCCTAAGACTCTTATTTGATAGATCTTCGATGAGTCCTAGGAATCCTAGGCAATTCTAAGACAGAGCCAGGCTTAAGAGCCACCACCCTTCATTGCGTGAACCGA	1499
GAAGCGAGGATCAACTAATCCTAGGCAATTCTAAGACAGAGCCAGGCTTAAGAGCCACCACCCTTCTGAGACCTTCCCAGCCACAGCGGGCCCTTCATATAAGTAACATTGCGTGAACCGA	1500
GAAGCGAGGATCAACTAAACATTTGAGTTCAACTTTTGCCTGGACTTTGCTAACAAAAACGAAGTATGTAAACAGCAAGGCAGACAGAATTTAAACTCAGAGATGGCATTGCGTGAACCGA	1501
GAAGCGAGGATCAACTAAACATTTGAGTTCAACTTTTGCCTGGACTTTGCTAACAAAAACGAAGTATGTAAACAGCAAGGCAGACAGAATTTAAACTCAGAGATGGCATTGCGTGAACCGA	1502
GAAGCGAGGATCAACTAACAAAAACGAAGTATGTAAACAGCAAGGCAGACAGAATTTAAACTCAGAGATGGAAAACATTCTCTTGGGGAGGAGAGGACAAAGATGTCATTGCGTGAACCGA	1503
GAAGCGAGGATCAACTAACAAAAACGAAGTATGTAAACAGCAAGGCAGACAGAATTTAAACTCAGAGATGGAAAACATTCTCTTGGGGAGGAGAGGACAAAGATGTCATTGCGTGAACCGA	1504
GAAGCGAGGATCAACTGCACTGCAAATCTCTACATTTTTCTTGAAATATTTTCTCTTTTGGCTTCTAAGGCACCACATGGCCCTCCCAGTGCATTCCCATCATCTTCATTGCGTGAACCGA	1505
GAAGCGAGGATCAACTTTGGCTTCTAAGGCACCACATGGCCCTCCCAGTGCATTCCCATCATCTTACCTCTCATTCAGCCTCACTCATGCCTAGAGAGGTGGGGGCCATTGCGTGAACCGA	1506
GAAGCGAGGATCAACTCCCTCTCATGTTGGTCTCTTGTTTATAATTTATTGAATTGTAAGCATAAACTTCTAGGCACATGCAATTCCCTGACTTGGGTGGGCTCAGCATTGCGTGAACCGA	1507
GAAGCGAGGATCAACTTAAACTTCTAGGCACATGCAATTCCCTGACTTGGGTGGGCTCAGCCTGATTACTGAAGGATTTGGAGAAAAGTAGGTGAAAGGTGGCACCCATTGCGTGAACCGA	1508
GAAGCGAGGATCAACTAACATGAATAGCGCAGAAACCACAGGAGGCCCACTGAGTGAGAGGAGGCGAGATCTGGAGCCATCAAGGATGATTTTGAGTGGCGGTAGGCATTGCGTGAACCGA	1509
GAAGCGAGGATCAACTGAGATCTGGAGCCATCAAGGATGATTTTGAGTGGCGGTAGGACAGAACTGGCCTGGTGGCTCAGAGAGTAAAGAATCTGCCTGCAATGCACATTGCGTGAACCGA	1510
GAAGCGAGGATCAACTGTCTTCAGCATTTAGCTTCCATGGATCTCAACTCTCATACTAACTCAATATACAAACTTGTGTTAATAATATATACCCTGGTTGGATGCCCATTGCGTGAACCGA	1511
GAAGCGAGGATCAACTGTCTTCAGCATTTAGCTTCCATGGATCTCAACTCTCATACTAACTCAATATACAAACTTGTGTTAATAATATATACCCTGGTTGGATGCCCATTGCGTGAACCGA	1512
GAAGCGAGGATCAACTTCTCATACTAACTCAATATACAAACTTGTGTTAATAATATATACCCTGGTTGGATGCCTAGTATGTGGCAAGTACTGTCACAATAAACCACATTGCGTGAACCGA	1513
GAAGCGAGGATCAACTTCTCATACTAACTCAATATACAAACTTGTGTTAATAATATATACCCTGGTTGGATGCCTAGTATGTGGCAAGTACTGTCACAATAAACCACATTGCGTGAACCGA	1514
GAAGCGAGGATCAACTCTTTCTCTCTTTTTCCAAGGATGCTGCAGTCCAAGGGGAAAAAAATGGGAGGGGGAAGGCAGAGAAACCATCTTCTCCCTGGCACTCTCACATTGCGTGAACCGA	1515
GAAGCGAGGATCAACTAAAAAAATGGGAGGGGGAAGGCAGAGAAACCATCTTCTCCCTGGCACTCTCAAAGCCTGACGCGGTGCCAGCCGCTCCACCAACCGTCTGCATTGCGTGAACCGA	1516
GAAGCGAGGATCAACTGCTGTCTTCTTTTTCCTCTCAATGTCTACATCTCTGTTATTGGTGCCACCATCCTTGGAAGAGCAATTTCTAGAACCAAGGCCTTATTCCCATTGCGTGAACCGA	1517
GAAGCGAGGATCAACTGTTATTGGTGCCACCATCCTTGGAAGAGCAATTTCTAGAACCAAGGCCTTATTCCTCAAGTGACATGAACAAGGAAACCAGCAGAAATAACATTGCGTGAACCGA	1518
GAAGCGAGGATCAACTCAGAATGCAGTGTGGTTGAGTAAATAAACACAATACTAAATAGATGAACAAAACGAAATGAAGTGGATGGTCTCAGAGTCACTTGCATCTCATTGCGTGAACCGA	1519
GAAGCGAGGATCAACTCAGAATGCAGTGTGGTTGAGTAAATAAACACAATACTAAATAGATGAACAAAACGAAATGAAGTGGATGGTCTCAGAGTCACTTGCATCTCATTGCGTGAACCGA	1520
GAAGCGAGGATCAACTTAGATGAACAAAACGAAATGAAGTGGATGGTCTCAGAGTCACTTGCATCTGTCAGAGCAGATGCCTGCTTCTCTTGATTCCTAGTGCAGCCATTGCGTGAACCGA	1521
GAAGCGAGGATCAACTCAGAGAGTGCATGGAGGAGACTCACTACACACTGGAGAAGCAGGACAAAGATGAGATGTGGTGTTTCGTGTGAAGGCCAAGGATGGAGTGCATTGCGTGAACCGA	1522
GAAGCGAGGATCAACTAGGACAAAGATGAGATGTGGTGTTTCGTGTGAAGGCCAAGGATGGAGTGCAGGAAGGTGAAGGTTAATCCAGCAAAGCTCCTTGGAGCCACATTGCGTGAACCGA	1523
GAAGCGAGGATCAACTCAGCTAACACTGTCACTGGATGATAGCAGGTTTTTAACAATATTAGCCATAATGGATGACCATGTTGTTATTCATGATTAAGTTGAATCCCATTGCGTGAACCGA	1524
GAAGCGAGGATCAACTCAGCTAACACTGTCACTGGATGATAGCAGGTTTTTAACAATATTAGCCATAATGGATGACCATGTTGTTATTCATGATTAAGTTGAATCCCATTGCGTGAACCGA	1525
GAAGCGAGGATCAACTCAATATTAGCCATAATGGATGACCATGTTGTTATTCATGATTAAGTTGAATCCTATTTAAAATTCCAGGAAGATAAATGGAGGAGCCAAACATTGCGTGAACCGA	1526
GAAGCGAGGATCAACTCAATATTAGCCATAATGGATGACCATGTTGTTATTCATGATTAAGTTGAATCCTATTTAAAATTCCAGGAAGATAAATGGAGGAGCCAAACATTGCGTGAACCGA	1527
GAAGCGAGGATCAACTTGACCCTCAGACAGATGAGGCAAGGAGCCCAAGGACATCTGAAGTCTGGGTTCATGGGTACTGTTGGGATTAAGCTAAACATTCTGACAGCATTGCGTGAACCGA	1528
GAAGCGAGGATCAACTGTCTGGGTTCATGGGTACTGTTGGGATTAAGCTAAACATTCTGACAGAGGAGGCTAAACAGATTTGAGCCCCAGTGCAGGACATGGAGGCCATTGCGTGAACCGA	1529
GAAGCGAGGATCAACTGAAATGGAAGCCAGAGGTTGCTTACTGTTTCGTGTATTTTGCTGGTCACAGATTAACCATGTTTCATTGTGCATGATCAAAGGCCAGCACCATTGCGTGAACCGA	1530
GAAGCGAGGATCAACTGCTGGTCACAGATTAACCATGTTTCATTGTGCATGATCAAAGGCCAGCACATTTGCACCAAGATACACTTTATTGCCTAATACATTGGTGCATTGCGTGAACCGA	1531
GAAGCGAGGATCAACTGCTCTTGTTGTAGTGCTTACCTTGCTCTGTTCATTTTAATTGTTTGCTTCTGAGAAGCCACTACAAGACTGCACACTCTTGAGAGTGGGGCATTGCGTGAACCGA	1532
GAAGCGAGGATCAACTGTTTGCTTCTGAGAAGCCACTACAAGACTGCACACTCTTGAGAGTGGGGACCCTGTCTTACTTATTGTAGCGTTCTTGCACGGGCACAGTCATTGCGTGAACCGA	1533
GAAGCGAGGATCAACTGACAGTTGGAAGGGATGAATTATTGATGGAACTGGAAAATTACGCTTGCTTCTTATAAAGTCCTCAGCACTTTAAGTCATGACAAAGCAGCATTGCGTGAACCGA	1534
GAAGCGAGGATCAACTGACAGTTGGAAGGGATGAATTATTGATGGAACTGGAAAATTACGCTTGCTTCTTATAAAGTCCTCAGCACTTTAAGTCATGACAAAGCAGCATTGCGTGAACCGA	1535
GAAGCGAGGATCAACTTTACGCTTGCTTCTTATAAAGTCCTCAGCACTTTAAGTCATGACAAAGCAGTTGAAAAAAAGTTATCTGGTTTTATTCCTAAAGCCCATGCATTGCGTGAACCGA	1536
GAAGCGAGGATCAACTTTACGCTTGCTTCTTATAAAGTCCTCAGCACTTTAAGTCATGACAAAGCAGTTGAAAAAAAGTTATCTGGTTTTATTCCTAAAGCCCATGCATTGCGTGAACCGA	1537
GAAGCGAGGATCAACTCCAGGGAAATCTTAGGGATGTGCTTAAGTTTGGTATTTCCTTTACTTTGGGTTTCATAGGTTTGGGCATCCAGTAGAGTTGAGTTTGAAGCATTGCGTGAACCGA	1538
GAAGCGAGGATCAACTCTTTGGGTTTCATAGGTTTGGGCATCCAGTAGAGTTGAGTTTGAAGCTTAGCTCTTCCATCTACTACCTGTTTAAAAAGAGCAATGGTGACATTGCGTGAACCGA	1539
GAAGCGAGGATCAACTACAAAGAAACAAAAAAGTGGAAAAGTACCTCTGACTCCTAGGGGACGAAGATGGGGGAGGGAGGGGAGGGGGGCCCTTATCTCCTTTGTTCATTGCGTGAACCGA	1540
GAAGCGAGGATCAACTTAGGGGACGAAGATGGGGGAGGGAGGGGAGGGGGGCCCTTATCTCCTTTGTTGCAAAATGCTCTACAGAGACCTTGCTTTTCCCCTTTGTCATTGCGTGAACCGA	1541
GAAGCGAGGATCAACTCCTTAGCTTCCCAGAGCCTTGCTGAGGCCCTGTCCACAGTTCTGAGGCAGCATGCTCCACAATTTCCTGGTTGTCTTCTCCCACCAAGAACATTGCGTGAACCGA	1542
GAAGCGAGGATCAACTCCACAGTTCTGAGGCAGCATGCTCCACAATTTCCTGGTTGTCTTCTCCCACCAAGAACCCCTTTGCCAAGAGCAGCTGAGAAAAGCATTTCATTGCGTGAACCGA	1543
GAAGCGAGGATCAACTCTCTTGTTTGCCCTAATGCAGTAGGCTTCTAGCAGTCTCTCTGTTACTGCTGTTCCTCCTTCATACCCATTCTCTAAAAGGCATCCAGCACATTGCGTGAACCGA	1544
GAAGCGAGGATCAACTGCTGTTCCTCCTTCATACCCATTCTCTAAAAGGCATCCAGCAGTCATTTCAAGGCGTACAAGGCCACATATGAGCAGCTCTTGCCTGTCTCATTGCGTGAACCGA	1545
GAAGCGAGGATCAACTGCTGAGCTAAGTTCTAAACCATTCTTTCCAAATTCTGCTCTATCCTGTGTGCTAGAACTCTGTCCCGTTGCCTCACCTGCTCATCAGTGCCATTGCGTGAACCGA	1546
GAAGCGAGGATCAACTCTATCCTGTGTGCTAGAACTCTGTCCCGTTGCCTCACCTGCTCATCAGTGCTCATGGCCTCCCTGCGATGTACCACAGGCTCTTGACCTTCATTGCGTGAACCGA	1547
GAAGCGAGGATCAACTCTAATAGTGATGGCCAGATCCATAGTAAACAGTCTATTTTAATTTACATTTTTAATTATGCAAAGCAAAATGCTGAAAGCCCTTTTTGGCCATTGCGTGAACCGA	1548
GAAGCGAGGATCAACTCTAATAGTGATGGCCAGATCCATAGTAAACAGTCTATTTTAATTTACATTTTTAATTATGCAAAGCAAAATGCTGAAAGCCCTTTTTGGCCATTGCGTGAACCGA	1549
GAAGCGAGGATCAACTATTTACATTTTTAATTATGCAAAGCAAAATGCTGAAAGCCCTTTTTGGCTTTTTTAAAAGGTGAAAATATGTCTCTGTTGGGCAGGAATTCATTGCGTGAACCGA	1550
GAAGCGAGGATCAACTATTTACATTTTTAATTATGCAAAGCAAAATGCTGAAAGCCCTTTTTGGCTTTTTTAAAAGGTGAAAATATGTCTCTGTTGGGCAGGAATTCATTGCGTGAACCGA	1551
GAAGCGAGGATCAACTAAAGCATGGAGACTAGAACATTTAAAATTGTTTCTGTGGCTTGCTTTGAACTCGACTGGACAAGCTGTCTAGAAGCATGATCCCTTGGCCCATTGCGTGAACCGA	1552
GAAGCGAGGATCAACTGGCTTGCTTTGAACTCGACTGGACAAGCTGTCTAGAAGCATGATCCCTTGGCCTTTCCCACCATATTCCTTCATTCTCTTCTCCACATAACATTGCGTGAACCGA	1553
GAAGCGAGGATCAACTTGTGGCTCATAAATAGTAGTGTAAGCAGTTGAGTGGATGAGGTCCAGGATTCTCCTTGGTTCCTCGATGGACAGTAATGCTGCTTGGGCCCATTGCGTGAACCGA	1554
GAAGCGAGGATCAACTGTCCAGGATTCTCCTTGGTTCCTCGATGGACAGTAATGCTGCTTGGGCCATAATTTTCCATCTTTCTTCTTGGGAAGATTGACTGCAGGCCATTGCGTGAACCGA	1555
GAAGCGAGGATCAACTCCTGAATGTCATGCCTTTGCTTGAGATTTTACATCTTAGGTTTTGATCATAGCCCTTAATGAATTTATCCTTTTCGTTGGAGCCCTGAAACATTGCGTGAACCGA	1556
GAAGCGAGGATCAACTCCTGAATGTCATGCCTTTGCTTGAGATTTTACATCTTAGGTTTTGATCATAGCCCTTAATGAATTTATCCTTTTCGTTGGAGCCCTGAAACATTGCGTGAACCGA	1557
GAAGCGAGGATCAACTTGATCATAGCCCTTAATGAATTTATCCTTTTCGTTGGAGCCCTGAAAATAGTCCCCAAAAACCAGCAGAGAGGGTAATGAATCGCTTTTCCATTGCGTGAACCGA	1558
GAAGCGAGGATCAACTGTGATGATACAATACCTTCAGGAGATGAGATGAATGGGAAGTCAGAGGGAGCATCATCCATGTCAGGTGATCCTGGATCACTGATCCATGCATTGCGTGAACCGA	1559
GAAGCGAGGATCAACTTGGGAAGTCAGAGGGAGCATCATCCATGTCAGGTGATCCTGGATCACTGATCCATGACAATGTCAATGGTTGGGGAATCCTGAGAAAAACCATTGCGTGAACCGA	1560
GAAGCGAGGATCAACTTGGATTCTATACACCTAGTCACATTCCGCTGACTCGAGTCAAGTTCGAGTTCTAGGACCCAGTCATACTGAAGGGGAGGGTACCATGTAACATTGCGTGAACCGA	1561
GAAGCGAGGATCAACTAGTTCGAGTTCTAGGACCCAGTCATACTGAAGGGGAGGGTACCATGTAAACATTTGAATATCAGTAAATGGTTTTTCTGGTGGAATGACCCATTGCGTGAACCGA	1562
GAAGCGAGGATCAACTTAAGTAGGTCTGGCTTTCAACAGTTCTCCTGATGAATGTCCTGGGAGTCGCTTTTGGGGGGTGATGGAACTCACCCATCCTTCTGACTTCCATTGCGTGAACCGA	1563
GAAGCGAGGATCAACTTTCAACAGTTCTCCTGATGAATGTCCTGGGAGTTGCTTTTGGGGGGTGATGGAACTCACCCATCCTTCTGACTTCTCCTTGGGACTCCTCCATTGCGTGAACCGA	1564
GAAGCGAGGATCAACTCTGGGTGTCATTCCTGTGGGTGAGGGTCTCTAATGAGTATGAATTAACACATGGTACTCTGCTCCTATATAATATCTTTGCACATTATAGCATTGCGTGAACCGA	1565
GAAGCGAGGATCAACTACACATGGTACTCTGCTCCTATATAATATCTTTGCACATTATAGAATTCCTGGGATAATAATTTTAACTTAAGTTCATGACTTCACTGACCATTGCGTGAACCGA	1566
GAAGCGAGGATCAACTACACATGGTACTCTGCTCCTATATAATATCTTTGCACATTATAGAATTCCTGGGATAATAATTTTAACTTAAGTTCATGACTTCACTGACCATTGCGTGAACCGA	1567
GAAGCGAGGATCAACTGCTTTATTCTTCTCTTCTGTTTTTAATTGTTGAGCTTTGAAAAGTGCTTCATGCAAATCAGCTGGGAGAATGGGCTCTGGCAATTCCCTACATTGCGTGAACCGA	1568
GAAGCGAGGATCAACTAGTGCTTCATGCAAATCAGCTGGGAGAATGGGCTCTGGCAATTCCCTAAAAAACTGCTTAAGAAGTCCCGCGGTATCACAAGGAGGTGCACATTGCGTGAACCGA	1569
GAAGCGAGGATCAACTAATGAAGAAAAGGAACAATGTCAAGGCCATCTTGAGCTTCTCAGCCTCAGTCGTCTTAACATTTGCGGTCAGATAAATCTTTGTTGTGGGCATTGCGTGAACCGA	1570
GAAGCGAGGATCAACTCAGCCTCAGTCGTCTTAACATTTGCGGTCAGATAAATCTTTGTTGTGGGTGCTATCCAGTGGGCACTGTTGAGAAATTTAACAGCAACCCCATTGCGTGAACCGA	1571
GAAGCGAGGATCAACTCAGCTACAGCCCATAGTATTTTTTGACATTTTTTTGTATTTGTACTCTCTTCCTCTCTCCCCCCAGGTGTAGAGACACAGTCTTGTACACCATTGCGTGAACCGA	1572
GAAGCGAGGATCAACTCTCTCTTCCTCTCTCCCCCCAGGTGTAGAGACACAGTCTTGTACACATACATATATCTGCATACACAAAACCCTCAGTTTCTTATGGTTCCATTGCGTGAACCGA	1573
GAAGCGAGGATCAACTCCCAAGGTTCATTGCTCTGGGAGTAAAAACAAAGGGTCGAATGAAGAGTACATCATGCTAGAGGGAGAGGCCCCTGGGAGAAAGCCAAGACATTGCGTGAACCGA	1574
GAAGCGAGGATCAACTTACATCATGCTAGAGGGAGAGGCCCCTGGGAGAAAGCCAAGAAGGACTGATTAAGAGACGCTGGAGAGAACAGTAACTTTGTGTCCTCCACATTGCGTGAACCGA	1575
GAAGCGAGGATCAACTGAAAGTAAATGTTCTGACCGAAAGGAAAGATCTTCCTTAATTTGGTTCTCTGGACACAGAGATCCACGAGGCAGACAATCCTCTTGCTGGCATTGCGTGAACCGA	1576
GAAGCGAGGATCAACTTCCTTAATTTGGTTCTCTGGACACAGAGATCCACGAGGCAGACAATCCTCTTGCTGGAGGCACCTCTGAGCACCTGCCAGCCCCAACTTTCATTGCGTGAACCGA	1577
GAAGCGAGGATCAACTGCATTGAGAACCTCACACTTCTCTTCTCCCCCTTTCCTAACTTCTCCTCCAAATATCTGATTCTCATTATTTTATGCTAATGTATGTCTCCATTGCGTGAACCGA	1578
GAAGCGAGGATCAACTGCATTGAGAACCTCACACTTCTCTTCTCCCCCTTTCCTAACTTCTCCTCCAAATATCTGATTCTCATTATTTTATGCTAATGTATGTCTCCATTGCGTGAACCGA	1579
GAAGCGAGGATCAACTCTCCTCCAAATATCTGATTCTCATTATTTTATGCTAATGTATGTCTCTGATGTCGTGGCCCTCCATCCTGACTACATATTCGATCCCCTACATTGCGTGAACCGA	1580
GAAGCGAGGATCAACTGCCTGACCTAAGGCAAAGGGCCTCTTCAGCTATCAGTTTTCATCAAAAAGGGTGGGGAGGCGGATAGTCATTCATCGTTTGGTTAAATTACATTGCGTGAACCGA	1581
GAAGCGAGGATCAACTGGGTGGGGAGGCGGATAGTCATTCATCGTTTGGTTAAATTAGATAATAGATTTGAAGGGTTTAAGTGCAGTGAAGGACATAGGTTAGGGCCATTGCGTGAACCGA	1582
GAAGCGAGGATCAACTTATGTGTAAGAGAGGTGCCCACATGATCAGGCCACCCTACTACCCAACTGTGCTGCCATGGGTCTCCTAGGGTGCCAGGGAGGAAGGCTGCATTGCGTGAACCGA	1583
GAAGCGAGGATCAACTTGCTGCCATGGGTCTCCTAGGGTGCCAGGGAGGAAGGCTGGGAACATTTGCCCTGCTCCCTTCTCCCACTTCACAAAAGTATATCCTTTTCATTGCGTGAACCGA	1584
GAAGCGAGGATCAACTCCCTATGAAATAAACCATGGTAACCAGATTAGGCTATGTCCCTACGTTACTCACACTTAGAGCACTCATCTTTAACTCTGTGGATAACGACATTGCGTGAACCGA	1585
GAAGCGAGGATCAACTGCTATGTCCCTACGTTACTCACACTTAGAGCACTCATCTTTAACTCTGTGGATAACGATGTAACTATTTGTGGTTTAATAGTCTTCCCTCCATTGCGTGAACCGA	1586
GAAGCGAGGATCAACTATATTCCGCTCTGTGCAATGTTCAGCTATGCCCCTCATCTCCTGCCAGGTCCTTTAGAGAGGCTGAATGCAGTTGGGGTAACAGAATACCCATTGCGTGAACCGA	1587
GAAGCGAGGATCAACTCCTGCCAGGTCCTTTAGAGAGGCTGAATGCAGTTGGGGTAACAGAATACCCCTTTATCATAAGCTTCTCCCAGGACTTAAACTGCCCTGCCATTGCGTGAACCGA	1588
GAAGCGAGGATCAACTCATGTCCGAGTGGAGCCGCTGCGGGCTCCCTTACTTACTCCCTCATGTTTATTCGCCTTTTCCTGCCTAACTCTCCCTTCCTCAAGATTACATTGCGTGAACCGA	1589
GAAGCGAGGATCAACTTTACTCCCTCATGTGTATTCGCCTTTTCCTGCCTAACTCTCCCTTCCTCAAGATTACCGCCCACTGCCTCCACCCCCACCAGGAAAACTTCATTGCGTGAACCGA	1590
GAAGCGAGGATCAACTTCTGAATAGCTTTTATGATGAGTGTTGAAAGGTAGATACGATTTTGACAAACATCAGGGAGTGACCTCAACACATTAAAAAGCAAACTCACATTGCGTGAACCGA	1591
GAAGCGAGGATCAACTTCTGAATAGCTTTTATGATGAGTGTTGAAAGGTAGATACGATTTTGACAAACATCAGGGAGTGACCTCAACACATTAAAAAGCAAACTCACATTGCGTGAACCGA	1592
GAAGCGAGGATCAACTCGATTTTGACAAACATCAGGGAGTGACCTCAACACATTAAAAAGCAAACTCATTCCAAGAGTGAATGAAAGGCTCTAAATGAAAATAGAGCATTGCGTGAACCGA	1593
GAAGCGAGGATCAACTCGATTTTGACAAACATCAGGGAGTGACCTCAACACATTAAAAAGCAAACTCATTCCAAGAGTGAATGAAAGGCTCTAAATGAAAATAGAGCATTGCGTGAACCGA	1594
GAAGCGAGGATCAACTAAGACAGTTCCTGGGAATGCTCCTGGCACTTGAATGAGTGTCTTAGTCCTGAAGAGGGGGATTTGGGTGGTGCTCTGAATTATCCAACACCATTGCGTGAACCGA	1595
GAAGCGAGGATCAACTGTCCTGAAGAGGGGGATTTGGGTGGTGCTCTGAATTATCCAACACAAAAAGGCAGGTTAACTGCTTGGTTCTTTCTGTTTATTTGCCAGACATTGCGTGAACCGA	1596
GAAGCGAGGATCAACTGAGGGCAAAGAAAAAGAGCCTGGAGAGAGAAGGGCACAACCAGGGAGAAATTCACCTGCCTAACATGCAGCCTGACATTCTTTCCTGAACCATTGCGTGAACCGA	1597
GAAGCGAGGATCAACTGGCACAACCAGGGAGAAATTCACCTGCCTAACATGCAGCCTGACATTCTTTCCTGAACCGTGTTGTTATTACTGCTCTCCTCTCCAGTCTCATTGCGTGAACCGA	1598
GAAGCGAGGATCAACTGACAGCAGCTAAACAGGAATAGGAAGTAGGAACTGAAGAGGGGCACATGTTTTAGGGAAAAGATCCGAAGTTTTCTTGTGTGTTTATAACCATTGCGTGAACCGA	1599
GAAGCGAGGATCAACTGGGGCACATGTTTTAGGGAAAAGATCCGAAGTTTTCTTGTGTGTTTATAACAGACTGTCAGATTTTCTCTGTAAAGGACTTTGTGGACTGCATTGCGTGAACCGA	1600
GAAGCGAGGATCAACTGCTATGATGCTTTTAGAGAGGGACTTTGTTTTAATTCTAATCTGTCTCAATTTGTAACTATGTAATAAAATATTGTAAACACTAGCTCCTCATTGCGTGAACCGA	1601
GAAGCGAGGATCAACTGCTATGATGCTTTTAGAGAGGGACTTTGTTTTAATTCTAATCTGTCTCAATTTGTAACTATGTAATAAAATATTGTAAACACTAGCTCCTCATTGCGTGAACCGA	1602
GAAGCGAGGATCAACTCTGTCTCAATTTGTAACTATGTAATAAAATATTGTAAACACTAGCTCCTTACAACACTAGGAAAAAAGGCACAGAAATACCACCTAGTATCATTGCGTGAACCGA	1603
GAAGCGAGGATCAACTCTGTCTCAATTTGTAACTATGTAATAAAATATTGTAAACACTAGCTCCTTACAACACTAGGAAAAAAGGCACAGAAATACCACCTAGTATCATTGCGTGAACCGA	1604
GAAGCGAGGATCAACTCTGTCTCAATTTGTAACTATGTAATAAAATATTGTAAACACTAGCTCCTTACAACACTAGGAAAAAAGGCACAGAAATACCACCTAGTATCATTGCGTGAACCGA	1605
GAAGCGAGGATCAACTCTGTCTCAATTTGTAACTATGTAATAAAATATTGTAAACACTAGCTCCTTACAACACTAGGAAAAAAGGCACAGAAATACCACCTAGTATCATTGCGTGAACCGA	1606
GAAGCGAGGATCAACTGGCTATATAGCCATCTCTTCTGCCATCTCTTCAAGTTGCTTGATCAGTTTGGAATGCTACCTTCATCATGGTGCTCAATAAAACTAAATTCATTGCGTGAACCGA	1607
GAAGCGAGGATCAACTGGCTATATAGCCATCTCTTCTGCCATCTCTTCAAGTTGCTTGATCAGTTTGGAATGCTACCTTCATCATGGTGCTCAATAAAACTAAATTCATTGCGTGAACCGA	1608
GAAGCGAGGATCAACTCAGTTTGGAATGCTACCTTCATCATGGTGCTCAATAAAACTAAATTCACATATAGCTTTCAGGGTATTATGGAGTGTCATGCATTCACTTCATTGCGTGAACCGA	1609
GAAGCGAGGATCAACTCAGTTTGGAATGCTACCTTCATCATGGTGCTCAATAAAACTAAATTCACATATAGCTTTCAGGGTATTATGGAGTGTCATGCATTCACTTCATTGCGTGAACCGA	1610
GAAGCGAGGATCAACTGATTACCACATAGGAAGGCAGAGTTGTAAATAGTAATAAACCTTTCAGGTGGTAGCTACTACCAAGCATGTGACAATTTTTATAGGAAGACATTGCGTGAACCGA	1611
GAAGCGAGGATCAACTGATTACCACATAGGAAGGCAGAGTTGTAAATAGTAATAAACCTTTCAGGTGGTAGCTACTACCAAGCATGTGACAATTTTTATAGGAAGACATTGCGTGAACCGA	1612
GAAGCGAGGATCAACTCTTTCAGGTGGTAGCTACTACCAAGCATGTGACAATTTTTACAGGAAGATTTCTGAGTACAGAAAGTATTAGAAAAATAATAGAATTATTCATTGCGTGAACCGA	1613
GAAGCGAGGATCAACTCTTTCAGGTGGTAGCTACTACCAAGCATGTGACAATTTTTACAGGAAGATTTCTGAGTACAGAAAGTATTAGAAAAATAATAGAATTATTCATTGCGTGAACCGA	1614
GAAGCGAGGATCAACTCTTTCAGGTGGTAGCTACTACCAAGCATGTGACAATTTTTACAGGAAGATTTCTGAGTACAGAAAGTATTAGAAAAATAATAGAATTATTCATTGCGTGAACCGA	1615
GAAGCGAGGATCAACTCTTTCAGGTGGTAGCTACTACCAAGCATGTGACAATTTTTACAGGAAGATTTCTGAGTACAGAAAGTATTAGAAAAATAATAGAATTATTCATTGCGTGAACCGA	1616
GAAGCGAGGATCAACTCTCATGGGGACATTATATTTTTAAGGGCTTTATTTATTCTGTCCCCTAGCATATAAAAATGCATGTTAGCTTTCCATTTTTCTTCACATCCATTGCGTGAACCGA	1617
GAAGCGAGGATCAACTCTCATGGGGACATTATATTTTTAAGGGCTTTATTTATTCTGTCCCCTAGCATATAAAAATGCATGTTAGCTTTCCATTTTTCTTCACATCCATTGCGTGAACCGA	1618
GAAGCGAGGATCAACTTCTGTCCCCTAGCATATAAAAATGCATGTTAGCTTTCCATTTTTCTTCACATCTATTTCACTATTTTTAAGTGCTTGACACATTATGAATCATTGCGTGAACCGA	1619
GAAGCGAGGATCAACTTCTGTCCCCTAGCATATAAAAATGCATGTTAGCTTTCCATTTTTCTTCACATCTATTTCACTATTTTTAAGTGCTTGACACATTATGAATCATTGCGTGAACCGA	1620
GAAGCGAGGATCAACTTGGCTCGGTCTTCCCTGACCTTACCAGCACTTAGCTTCCCCTAGGAGTTCTTATTATCTCAGACTTTACTCTGTGATTTATTTACAGCAACATTGCGTGAACCGA	1621
GAAGCGAGGATCAACTCTTATTATCTCAGACTTTACTCTGTGATTTATTTACAGCAATATCTGGCCTTTGCAGGGTGGGAAGCTGTGTTTAAGCCTAAACCTCCAACATTGCGTGAACCGA	1622
GAAGCGAGGATCAACTGAACAGAATCCTGGGATGATCATTGAATTTATGGGACTTAATTAATAAGGAACTTGGGGGAAATAACCTCTCTCTAAGAGTATTCCAGGTCATTGCGTGAACCGA	1623
GAAGCGAGGATCAACTGAACAGAATCCTGGGATGATCATTGAATTTATGGGACTTAATTAATAAGGAACTTGGGGGAAATAACCTCTCTCTAAGAGTATTCCAGGTCATTGCGTGAACCGA	1624
GAAGCGAGGATCAACTAAGGAACTTGGGGGAAATAACCTCTCTCTAAGAGTATTCCAGGTAAAACAGAAAAATTTAGGCAAAGAATGCTTAGGAGAATACTGAGCACATTGCGTGAACCGA	1625
GAAGCGAGGATCAACTAAGGAACTTGGGGGAAATAACCTCTCTCTAAGAGTATTCCAGGTAAAACAGAAAAATTTAGGCAAAGAATGCTTAGGAGAATACTGAGCACATTGCGTGAACCGA	1626
GAAGCGAGGATCAACTCTCAGATCATGTTTATTCCATAAACTCCAATCTTTATCTCTATGGGCAGTGAGGCAACATTTCCCTATCCCCTCTTTTTTACGTATTTGACATTGCGTGAACCGA	1627
GAAGCGAGGATCAACTCTCAGATCATGTTTATTCCATAAACTCCAATCTTTATCTCTATGGGCAGTGAGGCAACATTTCCCTATCCCCTCTTTTTTACGTATTTGACATTGCGTGAACCGA	1628
GAAGCGAGGATCAACTTCTATGGGCAGTGAGGCAACATTTCCCTATCCCCTCTTTTTTACGTATTTGATTAATCTGTCTCATTCCATAGAATAAGGGCTCCATGAACATTGCGTGAACCGA	1629
GAAGCGAGGATCAACTAAAGTATTTAGGTCAGAGCTATAATACACAGCTTAACTATAAGAGTAGGTAAAGCACATACTGTAGTGAGGCGCAGTGAAAGCAGGACTGCATTGCGTGAACCGA	1630
GAAGCGAGGATCAACTCTATAAGAGTAGGTAAAGCACATACTGTAGTGAGGCGCAGTGAAAGCAGGACTGTGTAATACATTGGTCAAAAGCAGTAACTCTGGAGGCCATTGCGTGAACCGA	1631
GAAGCGAGGATCAACTGTAGTTCTCGTCCCTGAGACAGACATCCCTGGAGAAGGCCATGTGTTTTAGCAGAGGAGGATATAGGAGCAGTTCATGAGTTAAAGTCTACATTGCGTGAACCGA	1632
GAAGCGAGGATCAACTTGTGTTTTAGCAGAGGAGGATATAGGAGCAGTTCATGAGTTAAAGTCTAAATTGGTGGATTTTGAGAGGCATTTGAAATGTCCAAAAGGACATTGCGTGAACCGA	1633
GAAGCGAGGATCAACTTGTGTTTTAGCAGAGGAGGATATAGGAGCAGTTCATGAGTTAAAGTCTAAATTGGTGGATTTTGAGAGGCATTTGAAATGTCCAAAAGGACATTGCGTGAACCGA	1634
GAAGCGAGGATCAACTAAATTCAAAGACTATATCCCAAACAGTCATATGAGTAACATTTTTAGACCAGCGTGCCCCACCTGGTGAAGAAAAGATTGGCTTTTCAGCCATTGCGTGAACCGA	1635
GAAGCGAGGATCAACTCATTTTTAGACCAGCGTGCCCCACCTGGTGAAGAAAAGATTGGCTTTTCAGCCATAAAATGAACAAAATCAGCATTTATTTCCCCTGCTGCATTGCGTGAACCGA	1636
GAAGCGAGGATCAACTGCCCTGAGGGCTCCATGTAGCTTATATGGGCCCAGTTCAGGCCTGGTCCAAGGTTTTGTATCAGGTTGCGACTGTATAAAATTATTAGACCATTGCGTGAACCGA	1637
GAAGCGAGGATCAACTCCTGGTCCAAGGTTTTGTATCAGGTTGCGACTGTATAAAATTATTAGACTTGTCCATGTATAACCTAGTCCCAAAGTCTTATTAACTACTCATTGCGTGAACCGA	1638
GAAGCGAGGATCAACTCCTGGTCCAAGGTTTTGTATCAGGTTGCGACTGTATAAAATTATTAGACTTGTCCATGTATAACCTAGTCCCAAAGTCTTATTAACTACTCATTGCGTGAACCGA	1639
GAAGCGAGGATCAACTCTACCCAAATCTACCCACTTCAGCCTCTTCACACATCACTCTCAACATTCACTGTCAGCACTGCAGCTGTAATACCTTTCTCTCAGCCTCCATTGCGTGAACCGA	1640
GAAGCGAGGATCAACTCACTGTCAGCACTGCAGCTGTAATACCTTTCTCTCAGCCTCATAATATTCACCAGGTTTCTCTCCTACCTGCTAGGGACCTTTGCTCATGCATTGCGTGAACCGA	1641
GAAGCGAGGATCAACTATATAATGAAAAATTCTGTGTATTTCTTATGGACAGGGCACCATGATGAGCATTACAGACTATCCAAAATGGAAAAACACAAAGTCATGCCATTGCGTGAACCGA	1642
GAAGCGAGGATCAACTATATAATGAAAAATTCTGTGTATTTCTTATGGACAGGGCACCATGATGAGCATTACAGACTATCCAAAATGGAAAAACACAAAGTCATGCCATTGCGTGAACCGA	1643
GAAGCGAGGATCAACTACAGGGCACCATGATGAGCATTACAGACTATCCAAAATGGAAAAACACAAAGTCATGCCTTCAAGAGGTTATATACTAGCAAAGAAGATACATTGCGTGAACCGA	1644
GAAGCGAGGATCAACTACAGGGCACCATGATGAGCATTACAGACTATCCAAAATGGAAAAACACAAAGTCATGCCTTCAAGAGGTTATATACTAGCAAAGAAGATACATTGCGTGAACCGA	1645
GAAGCGAGGATCAACTGAACCTTAAACCTCCTCGTTGCTCTATTTCTAATTCCTGTTTGTTTGTTGGCCTGGTGCATGGGAAATGCTTAAGGTTTTTTAATGGATGCATTGCGTGAACCGA	1646
GAAGCGAGGATCAACTGTTTGTTGGCCTGGTGCATGGGAAATGCTTAAGGTTTTTTAATGGATGAAAGAATAACATAGACTTTAAAACCAAAGTAATCTGGATACTCATTGCGTGAACCGA	1647
GAAGCGAGGATCAACTGTTTGTTGGCCTGGTGCATGGGAAATGCTTAAGGTTTTTTAATGGATGAAAGAATAACATAGACTTTAAAACCAAAGTAATCTGGATACTCATTGCGTGAACCGA	1648
GAAGCGAGGATCAACTGTCTCAGAGGTGAAAATGTTGAGTATTATCAACATGCCTCTCCATTGTTGTTACATTTTGCAGTGAAAGCTGATTCTTTATTTAGAACCACATTGCGTGAACCGA	1649
GAAGCGAGGATCAACTGTCTCAGAGGTGAAAATGTTGAGTATTATCAACATGCCTCTCCATTGTTGTTACATTTTGCAGTGAAAGCTGATTCTTTATTTAGAACCACATTGCGTGAACCGA	1650
GAAGCGAGGATCAACTCATGCCTCTCCATTGTTGTTACATTTTGCAGTGAAAGCTGATTCTTTATTTAGAACCAAATGTTCAGTTTTTTAGACTATCTTTAAAATGCATTGCGTGAACCGA	1651
GAAGCGAGGATCAACTCATGCCTCTCCATTGTTGTTACATTTTGCAGTGAAAGCTGATTCTTTATTTAGAACCAAATGTTCAGTTTTTTAGACTATCTTTAAAATGCATTGCGTGAACCGA	1652
GAAGCGAGGATCAACTAAATGGAATTTGGAGAGTAAGACTGGGAACACACATGCAGTTCTTCTTAACAACACGATTGGATGTAACAGGGTGGATGCTGGGAAGGCACATTGCGTGAACCGA	1653
GAAGCGAGGATCAACTGCAACATGTAGTAATATTAAAACCAAAGACACTATAATTTACCTTATGCTTTCTCTCTTGCCAACATTGCTTTCATCATTTTCTGTCCCCCATTGCGTGAACCGA	1654
GAAGCGAGGATCAACTGCAACATGTAGTAATATTAAAACCAAAGACACTATAATTTACCTTATGCTTTCTCTCTTGCCAACATTGCTTTCATCATTTTCTGTCCCCCATTGCGTGAACCGA	1655
GAAGCGAGGATCAACTACCTTATGCTTTCTCTCTTGCCAACATTGCTTTCATCATTTTCTGTCCCCTCATGGACTGAGAAGAATGGTGCAGTTAGGGAAGGAAAGCCATTGCGTGAACCGA	1656
GAAGCGAGGATCAACTATTGATTTCTAACCGCAGCCCCACCACTTACTAGTTCTATGACTTTCAAAAGATACTGTTTCTTTTTGCGTCTTAGTTTTCTCATCTGTACATTGCGTGAACCGA	1657
GAAGCGAGGATCAACTATTGATTTCTAACCGCAGCCCCACCACTTACTAGTTCTATGACTTTCAAAAGATACTGTTTCTTTTTGCGTCTTAGTTTTCTCATCTGTACATTGCGTGAACCGA	1658
GAAGCGAGGATCAACTCTTTCAAAAGATACTGTTTCTTTTTGCGTCTTAGTTTTCTCATCTGTAAAAGTTGAGATAACGCTTCCATCTTAGGGTTCTTGTTAGGATCATTGCGTGAACCGA	1659
GAAGCGAGGATCAACTCTTTCAAAAGATACTGTTTCTTTTTGCGTCTTAGTTTTCTCATCTGTAAAAGTTGAGATAACGCTTCCATCTTAGGGTTCTTGTTAGGATCATTGCGTGAACCGA	1660
GAAGCGAGGATCAACTCTTTCAAAAGATACTGTTTCTTTTTGCGTCTTAGTTTTCTCATCTGTAAAAGTTGAGATAACGCTTCCATCTTAGGGTTCTTGTTAGGATCATTGCGTGAACCGA	1661
GAAGCGAGGATCAACTCTTTCAAAAGATACTGTTTCTTTTTGCGTCTTAGTTTTCTCATCTGTAAAAGTTGAGATAACGCTTCCATCTTAGGGTTCTTGTTAGGATCATTGCGTGAACCGA	1662
GAAGCGAGGATCAACTCCCTCCATTCCTCTGCATTCCTTTTTAATAACAATGCTTTCCCCTTGTTAGACTGCCTGTGTAAGTCCTAAGAGTAGAGTAACCTCTGTGCATTGCGTGAACCGA	1663
GAAGCGAGGATCAACTCTTTCCCCTTGTTAGACTGCCTGTGTAAGTCCTAAGAGTAGAGTAACCTCTGTGTAAGTGTATCTTTTATTTTCACTCTTATAAAAGTGCCATTGCGTGAACCGA	1664
GAAGCGAGGATCAACTCTTTCCCCTTGTTAGACTGCCTGTGTAAGTCCTAAGAGTAGAGTAACCTCTGTGTAAGTGTATCTTTTATTTTCACTCTTATAAAAGTGCCATTGCGTGAACCGA	1665
GAAGCGAGGATCAACTACTGCTGTGAAGCTAAGCTCTCGAGCACCCAGCAGCCATGTAGACAAGAATCAGAGCCTGCCCCAACATAGAGGCCAAAGGAGCACTCATCATTGCGTGAACCGA	1666
GAAGCGAGGATCAACTAATCAGAGCCTGCCCCAACATAGAGGCCAAAGGAGCACTCATGCTGCCAGCATACTGTGCAGTCATTACAGGAAGGGAATCCGTACTGTTCATTGCGTGAACCGA	1667
GAAGCGAGGATCAACTTCTCAGCATTGGGCTTGACAAACCAGGTGTCAAACCTCTAAGGGGTGGGATTGGAGCAGAGTTAATCTGACACAAGGTCCCTGAGGACTACATTGCGTGAACCGA	1668
GAAGCGAGGATCAACTACCTCTAAGGGGTGGGATTGGAGCAGAGTTAATCTGACACAAGGTCCCTGAGGACTACAGTGGAGATCAAGCAGTCCTGGAAAGGAGGGGCATTGCGTGAACCGA	1669
GAAGCGAGGATCAACTTCATGTAAGTGTCTTTGTATATTAGATACTGTTACAGAGAGTTTGAGCCATTTGCAAATTTGCAGAAACATTCATTCCACATTGTGAGGGCATTGCGTGAACCGA	1670
GAAGCGAGGATCAACTTCATGTAAGTGTCTTTGTATATTAGATACTGTTACAGAGAGTTTGAGCCATTTGCAAATTTGCAGAAACATTCATTCCACATTGTGAGGGCATTGCGTGAACCGA	1671
GAAGCGAGGATCAACTTGAGCCATTTGCAAATTTGCAGAAACATTCATTCCACATTGTGAGGGTTAATGTTTCCTTATTGGCTGACAGAGAACTATTTTTTAAGAGCATTGCGTGAACCGA	1672
GAAGCGAGGATCAACTTGAGCCATTTGCAAATTTGCAGAAACATTCATTCCACATTGTGAGGGTTAATGTTTCCTTATTGGCTGACAGAGAACTATTTTTTAAGAGCATTGCGTGAACCGA	1673
GAAGCGAGGATCAACTGTGCTTATACAGATTTTGAGTCTCTGCCATGATATTTTGCTCGACATAGAGATTTTTGTTTCCTTTCTTGAAAATAATGTGCTTATGAATCATTGCGTGAACCGA	1674
GAAGCGAGGATCAACTGTGCTTATACAGATTTTGAGTCTCTGCCATGATATTTTGCTCGACATAGAGATTTTTGTTTCCTTTCTTGAAAATAATGTGCTTATGAATCATTGCGTGAACCGA	1675
GAAGCGAGGATCAACTCATAGAGATTTTTGTTTCCTTTCTTGAAAATAATGTGCTTATGAATCTCTGAATATATGCATATAAAGTCAGTTGTATGCATCAGAGGTGCATTGCGTGAACCGA	1676
GAAGCGAGGATCAACTCATAGAGATTTTTGTTTCCTTTCTTGAAAATAATGTGCTTATGAATCTCTGAATATATGCATATAAAGTCAGTTGTATGCATCAGAGGTGCATTGCGTGAACCGA	1677
GAAGCGAGGATCAACTGAATTCTCTACCTTGGACATTGGATTGGGATGCTGGGTGGGGCATGTTCTAATCTGTGTGTATTTACCTAAGGCAGGAGGATTTTTCCTCCATTGCGTGAACCGA	1678
GAAGCGAGGATCAACTGGGCATGTTCTAATCTGTGTGTATTTACCTAAGGCAGGAGGATTTTTCCTCTAATTCTCCCCTTCCTCCCCACCAGCCGTCAAAAGCTGCCATTGCGTGAACCGA	1679
GAAGCGAGGATCAACTGTACCTGGAACCACCGTGCGTCTCCTGGATGGACACTGTCTTCTGCTTTGGTTTTCTACCTGTTCCATTCAGTACCCACAACCCCTTGTCCATTGCGTGAACCGA	1680
GAAGCGAGGATCAACTGCTTTGGTTTTCTACCTGTTCCATTCAGTACCCACAACCCCTTGTCCCCTGTTTGTGCTTTGACTTTCTTCTTCACAAGATAATGTACTCCATTGCGTGAACCGA	1681
GAAGCGAGGATCAACTTTGAATCCTAGCAGGCTCAGTACAGTTTGGATATAACATATGTTGATTTGCTACGTTTCCTAAGTAATTGAATCCTTTCATAGGCAATACCATTGCGTGAACCGA	1682
GAAGCGAGGATCAACTTTGAATCCTAGCAGGCTCAGTACAGTTTGGATATAACATATGTTGATTTGCTACGTTTCCTAAGTAATTGAATCCTTTCATAGGCAATACCATTGCGTGAACCGA	1683
GAAGCGAGGATCAACTGTTGATTTGCTACGTTTCCTAAGTAATTGAATCCTTTCATAGGCAATACTTATTTCTCCTTTCCTCCAAATTTTCCCAATTTCCCAATAGCATTGCGTGAACCGA	1684
GAAGCGAGGATCAACTGTTGATTTGCTACGTTTCCTAAGTAATTGAATCCTTTCATAGGCAATACTTATTTCTCCTTTCCTCCAAATTTTCCCAATTTCCCAATAGCATTGCGTGAACCGA	1685
GAAGCGAGGATCAACTAAATCCCAGGCTTGGGAGATAGCACATGCAAAGACAAGAAAGTGTAGAGCATTTAGGAAGATAGGTATGAGGTGTGGAGGGACAGAGGAGCATTGCGTGAACCGA	1686
GAAGCGAGGATCAACTGTAGAGCATTTAGGAAGATAGGTATGAGGTGTGGAGGGACAGAGGAGATAAGACTTAGAGTCAGCAGAAAATGAAGATATGAAAATGGCCCATTGCGTGAACCGA	1687
GAAGCGAGGATCAACTCAGAATCACAAGAAACTCAATATTAATGAAAGAGAAAGGGTCAAAGTATATAAACACGTGGTTAGTTATGACTAAGCCTCAGATGAACACCATTGCGTGAACCGA	1688
GAAGCGAGGATCAACTCAGAATCACAAGAAACTCAATATTAATGAAAGAGAAAGGGTCAAAGTATATAAACACGTGGTTAGTTATGACTAAGCCTCAGATGAACACCATTGCGTGAACCGA	1689
GAAGCGAGGATCAACTGAAAGGGTCAAAGTATATAAACACGTGGTTAGTTATGACTAAGCCTCAGATGAACACAAGGTGCATATTTTATGGCATTGCAATTTAAACCATTGCGTGAACCGA	1690
GAAGCGAGGATCAACTGAAAGGGTCAAAGTATATAAACACGTGGTTAGTTATGACTAAGCCTCAGATGAACACAAGGTGCATATTTTATGGCATTGCAATTTAAACCATTGCGTGAACCGA	1691
GAAGCGAGGATCAACTCAGGCTTTCTCCATATTGTGAGAGTCAAGCAACAACCTAGATAACTGTGCTTCAGAGAAAACGTATTCTTAAATATTTTATAAACCCCCACATTGCGTGAACCGA	1692
GAAGCGAGGATCAACTCAGGCTTTCTCCATATTGTGAGAGTCAAGCAACAACCTAGATAACTGTGCTTCAGAGAAAACGTATTCTTAAATATTTTATAAACCCCCACATTGCGTGAACCGA	1693
GAAGCGAGGATCAACTACTGTGCTTCAGAGAAAACGTATTCTTAAATATTTTATAAACCCCCAAATTAAAACAATTCTCTAGATCTTTCCCATCAAGTCCAATCATCATTGCGTGAACCGA	1694
GAAGCGAGGATCAACTACTGTGCTTCAGAGAAAACGTATTCTTAAATATTTTATAAACCCCCAAATTAAAACAATTCTCTAGATCTTTCCCATCAAGTCCAATCATCATTGCGTGAACCGA	1695
GAAGCGAGGATCAACTCTGCTTTAGTAATTCTGCTCCATAGAAGAAACCAAGTTTGGCCCAACTCCATCATAAAACTGCTACTATATGATTAAAATCTGAACTAGCCATTGCGTGAACCGA	1696
GAAGCGAGGATCAACTCTGCTTTAGTAATTCTGCTCCATAGAAGAAACCAAGTTTGGCCCAACTCCATCATAAAACTGCTACTATATGATTAAAATCTGAACTAGCCATTGCGTGAACCGA	1697
GAAGCGAGGATCAACTGCCCAACTCCATCATAAAACTGCTACTATATGATTAAAATCTGAACTAGCTTCTGTCTTCAATGGCTTCATCTCTGACATTTTCCTAAAACATTGCGTGAACCGA	1698
GAAGCGAGGATCAACTGCCCAACTCCATCATAAAACTGCTACTATATGATTAAAATCTGAACTAGCTTCTGTCTTCAATGGCTTCATCTCTGACATTTTCCTAAAACATTGCGTGAACCGA	1699
GAAGCGAGGATCAACTATTGCATTTCAAAGCTTATCTCAATCACTCCCTTTTTCATGAAGTCTTTTATCTCATTACCCCGGTGCAATTTTTCCTTCTTACTTTCTCCATTGCGTGAACCGA	1700
GAAGCGAGGATCAACTATTGCATTTCAAAGCTTATCTCAATCACTCCCTTTTTCATGAAGTCTTTTATCTCATTACCCCGGTGCAATTTTTCCTTCTTACTTTCTCCATTGCGTGAACCGA	1701
GAAGCGAGGATCAACTTCATGAAGTCTTTTATCTCATTACCCCGGTACAATTTTTCCTTCTTACTTTCTCTTTGAGAATTAGTACGATACGTCATAAAAATATGATCATTGCGTGAACCGA	1702
GAAGCGAGGATCAACTTCATGAAGTCTTTTATCTCATTACCCCGGTACAATTTTTCCTTCTTACTTTCTCTTTGAGAATTAGTACGATACGTCATAAAAATATGATCATTGCGTGAACCGA	1703
GAAGCGAGGATCAACTTCATGAAGTCTTTTATCTCATTACCCCGGTACAATTTTTCCTTCTTACTTTCTCTTTGAGAATTAGTACGATACGTCATAAAAATATGATCATTGCGTGAACCGA	1704
GAAGCGAGGATCAACTTCATGAAGTCTTTTATCTCATTACCCCGGTACAATTTTTCCTTCTTACTTTCTCTTTGAGAATTAGTACGATACGTCATAAAAATATGATCATTGCGTGAACCGA	1705
GAAGCGAGGATCAACTGTGAATAATGGGAAGGAAGTGAGCAGAAAGAGATGTTGAGTGTAGATATGGAGAGTCTCACATAACTTAGCGTATTTGCATGTTACTCTGCATTGCGTGAACCGA	1706
GAAGCGAGGATCAACTGTGTAGATATGGAGAGTCTCACATAACTTAGCGTATTTGCATGTTACTCTGCCTGTAAATAGAGTCAATAGAGGTTTCTAGGTGGGGAAGCATTGCGTGAACCGA	1707
GAAGCGAGGATCAACTCCTACACTCACGATTTTCTGCAATAAGAAATTATTATGCTGATTTACCTATAGTATTCCTGTTTTGAGGTGAATAGTGGAGAATACACACCATTGCGTGAACCGA	1708
GAAGCGAGGATCAACTCCTACACTCACGATTTTCTGCAATAAGAAATTATTATGCTGATTTACCTATAGTATTCCTGTTTTGAGGTGAATAGTGGAGAATACACACCATTGCGTGAACCGA	1709
GAAGCGAGGATCAACTACCTATAGTATTCCTGTTTTGAGGTGAATAGTGGAGAATACACACACACACACTCACACAACTCACTCACTCACTCTTTTTCCCTCAATGCATTGCGTGAACCGA	1710
GAAGCGAGGATCAACTGATTACTAAAGAGACAACAACCAAGAGCATGCATTAATAGAGAGCTTTTAAGTTGTGAAAGATGCTTTCCTTCACTGGGATTATCAAACTCATTGCGTGAACCGA	1711
GAAGCGAGGATCAACTGATTACTAAAGAGACAACAACCAAGAGCATGCATTAATAGAGAGCTTTTAAGTTGTGAAAGATGCTTTCCTTCACTGGGATTATCAAACTCATTGCGTGAACCGA	1712
GAAGCGAGGATCAACTAGTTGTGAAAGATGCTTTCCTTCACTGGGATTATCAAACTTTTTTAGTGAAGAAGCATAAACAGCAGACAAAAATTAATGGTTAACACTGCATTGCGTGAACCGA	1713
GAAGCGAGGATCAACTAGTTGTGAAAGATGCTTTCCTTCACTGGGATTATCAAACTTTTTTAGTGAAGAAGCATAAACAGCAGACAAAAATTAATGGTTAACACTGCATTGCGTGAACCGA	1714
GAAGCGAGGATCAACTAGGTTTCTATTAGAAACTCCTGAAGAAGTATCCAGTAGAAGGTAAGAGTTCTTTGCTGTTAAGCCTAAAACATCTCCTCTTGGGGCTTCCCATTGCGTGAACCGA	1715
GAAGCGAGGATCAACTAGAGTTCTTTGCTGTTAAGCCTAAAACATCTCCTCTTGGGGCTTCCTTGGTAGTCAAGGTGTTTAAGACTCTGCTCCCAATGCAGGGGGCCATTGCGTGAACCGA	1716
GAAGCGAGGATCAACTATGATAACAGTTACTCAGAGCACCAGACAGTCTTAACTCTTACCTGTTAAGTGCAGTATATGGGACACAAAATGGAGTAATTAAAAGCTGCATTGCGTGAACCGA	1717
GAAGCGAGGATCAACTATGATAACAGTTACTCAGAGCACCAGACAGTCTTAACTCTTACCTGTTAAGTGCAGTATATGGGACACAAAATGGAGTAATTAAAAGCTGCATTGCGTGAACCGA	1718
GAAGCGAGGATCAACTAGCCACTGACGATGTCCTATAACCCAGGGATGAAGAGATGGACTGTGCTTCTACCAGGAGCATTTTGCAAGAAAAAGGCTCTGACTAGTGCATTGCGTGAACCGA	1719
GAAGCGAGGATCAACTCTCTTACCTGTTAAGTGCAGTATATGGGACACAAAATGGAGTAATTAAAAGCTGAATCTATGTTGCAAGCCTTCTTCACTAGACAGTCATCATTGCGTGAACCGA	1720
GAAGCGAGGATCAACTCTCTTACCTGTTAAGTGCAGTATATGGGACACAAAATGGAGTAATTAAAAGCTGAATCTATGTTGCAAGCCTTCTTCACTAGACAGTCATCATTGCGTGAACCGA	1721
GAAGCGAGGATCAACTCTCTTTGGACCATACTTTCAGAGACGTGTCATAAAGCTGTAAGAGTATGACAGCTCAGAAACGGCTAAAAAATTAGTTACAAAAACTTGCCATTGCGTGAACCGA	1722
GAAGCGAGGATCAACTCTCTTTGGACCATACTTTCAGAGACGTGTCATAAAGCTGTAAGAGTATGACAGCTCAGAAACGGCTAAAAAATTAGTTACAAAAACTTGCCATTGCGTGAACCGA	1723
GAAGCGAGGATCAACTGACAGCTCAGAAACGGCTAAAAAATTAGTTACAAAAACTTGCAAATTTCAGGAAAGGACTATTTAGTTATTTAATTCATAGCCTTTCCTCCATTGCGTGAACCGA	1724
GAAGCGAGGATCAACTGACAGCTCAGAAACGGCTAAAAAATTAGTTACAAAAACTTGCAAATTTCAGGAAAGGACTATTTAGTTATTTAATTCATAGCCTTTCCTCCATTGCGTGAACCGA	1725
GAAGCGAGGATCAACTCTCAGATTTTTAATGATTCTGGGTTTTGTGGTACCTTGGAAGAAATCTTTTAATGTAAGATTCCTCTTGACGAGGATGTCTATAACAATGCATTGCGTGAACCGA	1726
GAAGCGAGGATCAACTCTCAGATTTTTAATGATTCTGGGTTTTGTGGTACCTTGGAAGAAATCTTTTAATGTAAGATTCCTCTTGACGAGGATGTCTATAACAATGCATTGCGTGAACCGA	1727
GAAGCGAGGATCAACTCTTGGAAGAAATCTTTTAATGTAAGATTCCTCTTGACGAGGATGTCTATAACAATGGTACTGCTTAGAATAGTCCAATTAAAGTTTTCACCATTGCGTGAACCGA	1728
GAAGCGAGGATCAACTCTTGGAAGAAATCTTTTAATGTAAGATTCCTCTTGACGAGGATGTCTATAACAATGGTACTGCTTAGAATAGTCCAATTAAAGTTTTCACCATTGCGTGAACCGA	1729
GAAGCGAGGATCAACTGTCTAACTTGCTGTATGCCCAGTGTTTATAGCAGTCAAGAAGTTACTAATGAATGAATGCAAATGCAAGGGGTAAACCCACAGTGTCTTGCATTGCGTGAACCGA	1730
GAAGCGAGGATCAACTGAAGTTACTAATGAATGAATGCAAATGCAAGGGGTAAACCCACAGTGTCTTGCTACTTCCTCACTTTTGTTCCTGCTATTCCCTCTACTGCATTGCGTGAACCGA	1731
GAAGCGAGGATCAACTCTAACCTTGTATTTACATCACACATTTCCCTGAATGACATAAAGTGATTTACAGGTGTTAACTGATTCATGCTAAAAAAGGAGTTGATGGCATTGCGTGAACCGA	1732
GAAGCGAGGATCAACTCTAACCTTGTATTTACATCACACATTTCCCTGAATGACATAAAGTGATTTACAGGTGTTAACTGATTCATGCTAAAAAAGGAGTTGATGGCATTGCGTGAACCGA	1733
GAAGCGAGGATCAACTCTAACCTTGTATTTACATCACACATTTCCCTGAATGACATAAAGTGATTTACAGGTGTTAACTGATTCATGCTAAAAAAGGAGTTGATGGCATTGCGTGAACCGA	1734
GAAGCGAGGATCAACTCTAACCTTGTATTTACATCACACATTTCCCTGAATGACATAAAGTGATTTACAGGTGTTAACTGATTCATGCTAAAAAAGGAGTTGATGGCATTGCGTGAACCGA	1735
GAAGCGAGGATCAACTATGAGCTTTTAGCACAAGTGATGCTATTTCCCTTTTAACAAAGGAAAACCAACCATAATGTCCCATTTGAGTTTCTTATTAGAAGTCTATCATTGCGTGAACCGA	1736
GAAGCGAGGATCAACTATGAGCTTTTAGCACAAGTGATGCTATTTCCCTTTTAACAAAGGAAAACCAACCATAATGTCCCATTTGAGTTTCTTATTAGAAGTCTATCATTGCGTGAACCGA	1737
GAAGCGAGGATCAACTGGAAAACCAACCATAATGTCCCATTTGAGTTTCTTATTAGAAGTCTATATTATAGAAAGAATTTTGGATAGACTCAAGGTAAGTTAGGCCCATTGCGTGAACCGA	1738
GAAGCGAGGATCAACTGGAAAACCAACCATAATGTCCCATTTGAGTTTCTTATTAGAAGTCTATATTATAGAAAGAATTTTGGATAGACTCAAGGTAAGTTAGGCCCATTGCGTGAACCGA	1739
GAAGCGAGGATCAACTTAGATATGTACTGGGTCCCTGGGGCCAGAGTCAGAACTTCAAAGGAAAAGGGAGAATGAGGGGGCCCTGAATCTAGACTTGGAAGACTAGCATTGCGTGAACCGA	1740
GAAGCGAGGATCAACTAAAAGGGAGAATGAGGGGGCCCTGAATCTAGACTTGGAAGACTAGAGTTCACTGAGAAGCAGATACCAGGCTGCCTGCCCATCCTCACACCATTGCGTGAACCGA	1741
GAAGCGAGGATCAACTGGAGAGACTCATTTAGTAAGTTTATTCTCATGTAGGAAAGTGTCTCTAATAATGAACTGTGTTTGCTGGGTTTTGAGTTCCTGGCATAGTCATTGCGTGAACCGA	1742
GAAGCGAGGATCAACTGGAGAGACTCATTTAGTAAGTTTATTCTCATGTAGGAAAGTGTCTCTAATAATGAACTGTGTTTGCTGGGTTTTGAGTTCCTGGCATAGTCATTGCGTGAACCGA	1743
GAAGCGAGGATCAACTAAGTGTCTCTAATAATGAACTGTGTTTGCTGGGTTTTGAGTTCCTGGCATAGTTTTAAATCTCTATCTTCACTGCAGGTCTCAGCTGAAACATTGCGTGAACCGA	1744
GAAGCGAGGATCAACTAAGTGTCTCTAATAATGAACTGTGTTTGCTGGGTTTTGAGTTCCTGGCATAGTTTTAAATCTCTATCTTCACTGCAGGTCTCAGCTGAAACATTGCGTGAACCGA	1745
GAAGCGAGGATCAACTCCAGAGGGCCTTTATCCCTAGATCACAAGTATTCCTTCTTTAAGGTCTCCTTTTCCCTATGGGTTCTTATTTTATAGAGAACATTGTCTCCATTGCGTGAACCGA	1746
GAAGCGAGGATCAACTGGTCTCCTTTTCCCTATGGGTTCTTATTTTATAGAGAACATTGTCTCTTTTTATTCTGCAATTTGAACTGACTCCAAAAAATAGTTATAACATTGCGTGAACCGA	1747
GAAGCGAGGATCAACTGGTCTCCTTTTCCCTATGGGTTCTTATTTTATAGAGAACATTGTCTCTTTTTATTCTGCAATTTGAACTGACTCCAAAAAATAGTTATAACATTGCGTGAACCGA	1748
GAAGCGAGGATCAACTACCTGCAAAGATTTCAAGATAGGGTACTTTTAGTGAATGACATGAATGTCTTGAGAGGTGATAGGCAGAAGATATGCCTTAAGGGAACAGCATTGCGTGAACCGA	1749
GAAGCGAGGATCAACTCATGAATGTCTTGAGAGGTGATAGGCAGAAGATATGCCTTAAGGGAACAGGAGGCTCAGTGATTCTTTAGTGAGTAGGAAACTCCCCTGCCATTGCGTGAACCGA	1750
GAAGCGAGGATCAACTGTGGGAGAGTAGAGCATCATTTAAACACATCTTACTACAATCATATGTGAAGTTAGACTGTTGATTTTTTTTTTCAGTTTTTTGCTTGTGCATTGCGTGAACCGA	1751
GAAGCGAGGATCAACTGTGGGAGAGTAGAGCATCATTTAAACACATCTTACTACAATCATATGTGAAGTTAGACTGTTGATTTTTTTTTTCAGTTTTTTGCTTGTGCATTGCGTGAACCGA	1752
GAAGCGAGGATCAACTGACTGTTGATTTTTTTTTTCAGTTTTTTGCTTGTGTCTAAAACTCTTTGAAGCTGATACCATCTTTTGTTTAAGGTATGTTACACTGCTGCATTGCGTGAACCGA	1753
GAAGCGAGGATCAACTGACTGTTGATTTTTTTTTTCAGTTTTTTGCTTGTGTCTAAAACTCTTTGAAGCTGATACCATCTTTTGTTTAAGGTATGTTACACTGCTGCATTGCGTGAACCGA	1754
GAAGCGAGGATCAACTCCATCCTCTCTCTTTCTTCTTAGCTAGAAACCATATTCTTTGTGAAATGAACGGAGGGAATGTTTAATTTATACTGTAACTAACCCTCTTCATTGCGTGAACCGA	1755
GAAGCGAGGATCAACTCCATCCTCTCTCTTTCTTCTTAGCTAGAAACCATATTCTTTGTGAAATGAACGGAGGGAATGTTTAATTTATACTGTAACTAACCCTCTTCATTGCGTGAACCGA	1756
GAAGCGAGGATCAACTGTGAAATGAACGGAGGGAATGTTTAATTTATACTGTAACTAACCCTCTTGGCCACCGAGAAAATGCGTTGCTTCATAGGCTATGTCCAAGCATTGCGTGAACCGA	1757
GAAGCGAGGATCAACTAGCATATCTTACAGAATGCTTCTGCGTAGTTGAAAGTTTAAGATTCCTTCTCAGGAGCTTGCTGTCGAATTTTAAGTCATCTGTAAATGGCATTGCGTGAACCGA	1758
GAAGCGAGGATCAACTAGCATATCTTACAGAATGCTTCTGCGTAGTTGAAAGTTTAAGATTCCTTCTCAGGAGCTTGCTGTCGAATTTTAAGTCATCTGTAAATGGCATTGCGTGAACCGA	1759
GAAGCGAGGATCAACTCTCAGGAGCTTGCTGTCGAATTTTAAGTCATCTGTAAATGGAATGTTCTTTCCAAGACATTTCAAATGGGAGGAGGCACTCCTCATTCTGCATTGCGTGAACCGA	1760
GAAGCGAGGATCAACTCCATCTCTTTGAATGGAGCTGGTTGTGAGATACTGATGTCTCCTTGCTCCAAACAAATATTTGACATTGTTATTAGCTGGAGTAACCTTGCATTGCGTGAACCGA	1761
GAAGCGAGGATCAACTCCATCTCTTTGAATGGAGCTGGTTGTGAGATACTGATGTCTCCTTGCTCCAAACAAATATTTGACATTGTTATTAGCTGGAGTAACCTTGCATTGCGTGAACCGA	1762
GAAGCGAGGATCAACTATCAATGTCATTGGTGCAGATTGTTCATATTATCTGCATTTGATGTTCCCAAAGCTTCTGACACTTGGACAAAATGTTTCAAATCTAATGCATTGCGTGAACCGA	1763
GAAGCGAGGATCAACTATCAATGTCATTGGTGCAGATTGTTCATATTATCTGCATTTGATGTTCCCAAAGCTTCTGACACTTGGACAAAATGTTTCAAATCTAATGCATTGCGTGAACCGA	1764
GAAGCGAGGATCAACTCATTTGATGTTCCCAAAGCTTCTGACACTTGGACAAAATGTTTCAAATCTAATGTATTTACAGTAGAAATAATCAGTCTTTCAATTTTACCATTGCGTGAACCGA	1765
GAAGCGAGGATCAACTCATTTGATGTTCCCAAAGCTTCTGACACTTGGACAAAATGTTTCAAATCTAATGTATTTACAGTAGAAATAATCAGTCTTTCAATTTTACCATTGCGTGAACCGA	1766
GAAGCGAGGATCAACTGTGTATCGAAGGGTATGATGAATGGTCTGGTATGAAAACTCATTCAGCAGGTAAGCCTTTCAGCTTATCTGGCCAGGGAAAAACCTGCAGCATTGCGTGAACCGA	1767
GAAGCGAGGATCAACTCATTCAGCAGGTAAGCCTTTCAGCTTATCTGGCCAGGGAAAAACCTGCAGCTTGTTGAAGGTTCTCCTGCAATCGCTGCTCTCAGGTTGTCATTGCGTGAACCGA	1768
GAAGCGAGGATCAACTCTTCCAAAAAAGTGAATGGGAGGCATTTTTTTCTCAGCAAGAGGTATGCAAAGCTGTTTCTCTGCAAAAATGTAGTGGATCGGACTTCAGCATTGCGTGAACCGA	1769
GAAGCGAGGATCAACTCTCAGCAAGAGGTATGCAAAGCTGTTTCTCTGCAAAAATGTAGTGGATCGGACTTCAGAGAGGAGAATTGCAGGTAAGAAAATGCTGAATCATTGCGTGAACCGA	1770
GAAGCGAGGATCAACTGCCCCAGGGCCTGTGGTCTCCTCTGGAGGTTCGACTGAGGAAAGATCTACTTCCAAACTGACTCAGTGATTGTTCTCCATGTTGAATCAACATTGCGTGAACCGA	1771
GAAGCGAGGATCAACTGAGGAAAGATCTACTTCCAAACTGACTCAGTGATTGTTCTCCATGTTGAATCAAAATCTGATTCTTGGTTACTTTCAAACATTGTCCTACCATTGCGTGAACCGA	1772
GAAGCGAGGATCAACTGAGGAAAGATCTACTTCCAAACTGACTCAGTGATTGTTCTCCATGTTGAATCAAAATCTGATTCTTGGTTACTTTCAAACATTGTCCTACCATTGCGTGAACCGA	1773
GAAGCGAGGATCAACTGCATTTACCATGTGTAAATTTCTAGATCAATTCTCAAAAGGGATACAAAGAGATTCTTCTTCAAAAATCAGTCCTTCCCTGAAAGCACCTCATTGCGTGAACCGA	1774
GAAGCGAGGATCAACTGCATTTACCATGTGTAAATTTCTAGATCAATTCTCAAAAGGGATACAAAGAGATTCTTCTTCAAAAATCAGTCCTTCCCTGAAAGCACCTCATTGCGTGAACCGA	1775
GAAGCGAGGATCAACTGGGATACAAAGAGATTCTTCTTCAAAAATCAGTCCTTCCCTGAAAGCACCTTTCTTCTCTCTCCTGTAACTTGTCACCCCAATTCTTTTCCATTGCGTGAACCGA	1776
GAAGCGAGGATCAACTGGTGCCCCCAAGACGTTATTTTTACTCTTAAATGTCCAATATCCGCCTGATGTCTGTGTTTGTGCTCATTGGGGCCTCAGTAAATAGACTCATTGCGTGAACCGA	1777
GAAGCGAGGATCAACTGCCTGATGTCTGTGTTTGTGCTCATTGGGGCCTCAGTAAATAGACTAAGAGCAAGTCCCCCCTGCTTTAGACACACACAGGCTTGTCAGTCATTGCGTGAACCGA	1778
GAAGCGAGGATCAACTACAAACCTTAATTCATCCGGTGTATCCAAAGTGCCTGTGACTGGCAGTGGGCATGGGGCTGCAGACCCAAGGGGACCTAAGAAACACATGCATTGCGTGAACCGA	1779
GAAGCGAGGATCAACTAGTGGGCATGGGGCTGCAGACCCAAGGGGACCTAAGAAACACATGAGCGACTCTGGATATTTCTGCAACAAGGCCGTCGGATCAGACTGGCATTGCGTGAACCGA	1780
GAAGCGAGGATCAACTAGGAAGAGTCATAGGTAATAGGAGTCGAGAGGTAATAGGAGGAGTCAAAAATTATCTCAAACAATTAAAAAATGTGAACAAAAATCACCACATTGCGTGAACCGA	1781
GAAGCGAGGATCAACTAGGAAGAGTCATAGGTAATAGGAGTCGAGAGGTAATAGGAGGAGTCAAAAATTATCTCAAACAATTAAAAAATGTGAACAAAAATCACCACATTGCGTGAACCGA	1782
GAAGCGAGGATCAACTTAGGAGGAGTCAAAAATTATCTCAAACAATTAAAAAATGTGAACAAAAATCACCATCAACTCATGACTCTGACCCCTTATATAAGATCATCATTGCGTGAACCGA	1783
GAAGCGAGGATCAACTTAGGAGGAGTCAAAAATTATCTCAAACAATTAAAAAATGTGAACAAAAATCACCATCAACTCATGACTCTGACCCCTTATATAAGATCATCATTGCGTGAACCGA	1784
GAAGCGAGGATCAACTACCATACATGTAGGTATGCAAATATTCTCCAACACAAACATGTAAATACACAAAATCATGACTAATACCCCACAGAATCCTTTTAAAGTGCATTGCGTGAACCGA	1785
GAAGCGAGGATCAACTACCATACATGTAGGTATGCAAATATTCTCCAACACAAACATGTAAATACACAAAATCATGACTAATACCCCACAGAATCCTTTTAAAGTGCATTGCGTGAACCGA	1786
GAAGCGAGGATCAACTCACAAAATCATGACTAATACCCCACAGAATCCTTTTAAAGTGTTTCTTTTCTTTTTAAAATCTTTACATGAATAATACCCAGCATCATGGCATTGCGTGAACCGA	1787
GAAGCGAGGATCAACTCACAAAATCATGACTAATACCCCACAGAATCCTTTTAAAGTGTTTCTTTTCTTTTTAAAATCTTTACATGAATAATACCCAGCATCATGGCATTGCGTGAACCGA	1788
GAAGCGAGGATCAACTGACTACTGGGCGTGCTTTCTTTAAAAGGTTGCTAATCCCTTGACTAAAGGCATAATCTAAGTCTGGGGCAAAGATACTCAAAATAGCTACCATTGCGTGAACCGA	1789
GAAGCGAGGATCAACTCCCTTGACTAAAGGCATAATCTAAGTCTGGGGCAAAGATACTCAAAATAGCTACATGCTTCTGAATATACTGCATGTGACCATGGAAAGGCATTGCGTGAACCGA	1790
GAAGCGAGGATCAACTCAGGCATTGTAATCATATTTAGAATAAATTCCAAATTTCTGCAAAGTTTCTACATGATTTATCCTTGACAACCTCTCCAGGTTTATTTCCCATTGCGTGAACCGA	1791
GAAGCGAGGATCAACTCAGGCATTGTAATCATATTTAGAATAAATTCCAAATTTCTGCAAAGTTTCTACATGATTTATCCTTGACAACCTCTCCAGGTTTATTTCCCATTGCGTGAACCGA	1792
GAAGCGAGGATCAACTTCTACATGATTTATCCTTGACAACCTCTCCAGGTTTATTTCCTAAAACTCTTATTTGTTCCCATTCTGTTCTCAAGCTGCTAAACTGATCCATTGCGTGAACCGA	1793
GAAGCGAGGATCAACTTCTACATGATTTATCCTTGACAACCTCTCCAGGTTTATTTCCTAAAACTCTTATTTGTTCCCATTCTGTTCTCAAGCTGCTAAACTGATCCATTGCGTGAACCGA	1794
GAAGCGAGGATCAACTATAACATCTCTATCGAATAATGCTGTTGGCACTGCTGTCAGGCAAGCCACAGATTCAAAGGAAAAACCTTAAGCAGAAACTTTGTGACTGCATTGCGTGAACCGA	1795
GAAGCGAGGATCAACTCTGTCAGGCAAGCCACAGATTCAAAGGAAAAACCTTAAGCAGAAACTTTGTGACTGTAAGTACTGCACATGTATATATCTCTCTAAAGTACATTGCGTGAACCGA	1796
GAAGCGAGGATCAACTCTGTCAGGCAAGCCACAGATTCAAAGGAAAAACCTTAAGCAGAAACTTTGTGACTGTAAGTACTGCACATGTATATATCTCTCTAAAGTACATTGCGTGAACCGA	1797
GAAGCGAGGATCAACTGGTTTCTAAAATAAAGGTTATCATCTAGCATACATGACTAGAGAATGGCTCAACTTAAACGTTCGTGACAAAATCCTTTGCATTAGATCACATTGCGTGAACCGA	1798
GAAGCGAGGATCAACTGGTTTCTAAAATAAAGGTTATCATCTAGCATACATGACTAGAGAATGGCTCAACTTAAACGTTCGTGACAAAATCCTTTGCATTAGATCACATTGCGTGAACCGA	1799
GAAGCGAGGATCAACTGACTAGAGAATGGCTCAACTTAAACGTTCGTGACAAAATCCTTTGCATTAGATCATATAGTTTTAACAAATATTTTCTCTATTTTGAAGGCATTGCGTGAACCGA	1800
GAAGCGAGGATCAACTGACTAGAGAATGGCTCAACTTAAACGTTCGTGACAAAATCCTTTGCATTAGATCATATAGTTTTAACAAATATTTTCTCTATTTTGAAGGCATTGCGTGAACCGA	1801
GAAGCGAGGATCAACTAGAGTACCTGAAAATTTCTCATCCATATGGTGGTATCCAGGAGCTCTGGAAAGGAATCAAACCCTAGAGTTTTTCTGTTGAAATCTGATTCATTGCGTGAACCGA	1802
GAAGCGAGGATCAACTAGAGTACCTGAAAATTTCTCATCCATATGGTGGTATCCAGGAGCTCTGGAAAGGAATCAAACCCTAGAGTTTTTCTGTTGAAATCTGATTCATTGCGTGAACCGA	1803
GAAGCGAGGATCAACTAAGGAATCAAACCCTAGAGTTTTTCTATTGAAATCTGATTTGTTTCATTATTCCTTACTTGTAGGCATAACTATAATTGGTCAGCCAGGCCATTGCGTGAACCGA	1804
GAAGCGAGGATCAACTAAGGAATCAAACCCTAGAGTTTTTCTATTGAAATCTGATTTGTTTCATTATTCCTTACTTGTAGGCATAACTATAATTGGTCAGCCAGGCCATTGCGTGAACCGA	1805
GAAGCGAGGATCAACTAAGGAATCAAACCCTAGAGTTTTTCTATTGAAATCTGATTTGTTTCATTATTCCTTACTTGTAGGCATAACTATAATTGGTCAGCCAGGCCATTGCGTGAACCGA	1806
GAAGCGAGGATCAACTAAGGAATCAAACCCTAGAGTTTTTCTATTGAAATCTGATTTGTTTCATTATTCCTTACTTGTAGGCATAACTATAATTGGTCAGCCAGGCCATTGCGTGAACCGA	1807
GAAGCGAGGATCAACTGCAAGGGTTTGTGCTAGATGCTGGGAGGAGTATATGGAAATGAGGCAGGTCCTGCCTTTTAGGGGCACCAGTAAGGAGAAAATATATTCTCATTGCGTGAACCGA	1808
GAAGCGAGGATCAACTGAGGCAGGTCCTGCCTTTTAGGGGCACCAGTAAGGAGAAAATATATTCTCAAGCCTTTTAATTTCACCTTCCTTTCAAAAAGGCTGACACCATTGCGTGAACCGA	1809
GAAGCGAGGATCAACTGAATATTTTCATTCTTAGTTATGGTAGTTTATATACATTATTCAGTATATCTAGGCACAATTTTTGCATGTTTTCTGGGGGTCTTAGACCCATTGCGTGAACCGA	1810
GAAGCGAGGATCAACTGAATATTTTCATTCTTAGTTATGGTAGTTTATATACATTATTCAGTATATCTAGGCACAATTTTTGCATGTTTTCTGGGGGTCTTAGACCCATTGCGTGAACCGA	1811
GAAGCGAGGATCAACTTATTCAGTATATCTAGGCACAATTTTTGCATGTTTTCTGGGGGTCTTAGACCATGCATATTCTCCATAATGTACCCCTTCAAACTGAAAGCATTGCGTGAACCGA	1812
GAAGCGAGGATCAACTTATTCAGTATATCTAGGCACAATTTTTGCATGTTTTCTGGGGGTCTTAGACCATGCATATTCTCCATAATGTACCCCTTCAAACTGAAAGCATTGCGTGAACCGA	1813
GAAGCGAGGATCAACTTGCACCTACTGGGCCCATGCTCTAGAGCCTGTGCTCACCATAATGAGAAGCTCACACACCACAGCAGAGCAGCAACAATGAAGTCTGCATCATTGCGTGAACCGA	1814
GAAGCGAGGATCAACTCCATAATGAGAAGCTCACACACCACAGCAGAGCAACAACAATGAAGTCTGCATGCAGCAATGAAGATCCAACACAGCCAAGAGGTAATAACATTGCGTGAACCGA	1815
GAAGCGAGGATCAACTGCTGAATGAACAATATACATCAGTTGGAAGTTAGGGCAATTCAGATATGATTCTGCCCCTATAAATGCTCTTTGAGATTAATTTGATTTACATTGCGTGAACCGA	1816
GAAGCGAGGATCAACTGCTGAATGAACAATATACATCAGTTGGAAGTTAGGGCAATTCAGATATGATTCTGCCCCTATAAATGCTCTTTGAGATTAATTTGATTTACATTGCGTGAACCGA	1817
GAAGCGAGGATCAACTGGGCAATTCAGATATGATTCTGCCCCTATAAATGCTCTTTGAGATTAATTTGATTTAAATCCTACTGCTAGAAAGTAATATCTGTGTTAACATTGCGTGAACCGA	1818
GAAGCGAGGATCAACTGGGCAATTCAGATATGATTCTGCCCCTATAAATGCTCTTTGAGATTAATTTGATTTAAATCCTACTGCTAGAAAGTAATATCTGTGTTAACATTGCGTGAACCGA	1819
GAAGCGAGGATCAACTGGAAGAAACTCTGTCAATTCCTAAGACTCAATTTTTCTTTTGATGCATGTATAAAAATTTATCCGAAGTCATATCTAAAAACAAGACTAGCATTGCGTGAACCGA	1820
GAAGCGAGGATCAACTGGAAGAAACTCTGTCAATTCCTAAGACTCAATTTTTCTTTTGATGCATGTATAAAAATTTATCCGAAGTCATATCTAAAAACAAGACTAGCATTGCGTGAACCGA	1821
GAAGCGAGGATCAACTGCATGTATAAAAATTTATCCGAAGTCATATCTAAAAACAAGACTAGAGGTTGTCACCTGAATCATGCTAGTCAATTTAGAAAAGGGCAACCATTGCGTGAACCGA	1822
GAAGCGAGGATCAACTGCATGTATAAAAATTTATCCGAAGTCATATCTAAAAACAAGACTAGAGGTTGTCACCTGAATCATGCTAGTCAATTTAGAAAAGGGCAACCATTGCGTGAACCGA	1823
GAAGCGAGGATCAACTCACTGAAATCAAAGAAGGACTCATGCATAGTTGTCTTGGAGCCCAAAATTAGAGTCTCTGGTTTCTTCCTCTGTTCTTCAATCCCAGAGTCATTGCGTGAACCGA	1824
GAAGCGAGGATCAACTCCCAAAATTAGAGTCTCTGGTTTCTTCCTCTGTTCTTCAATCCCAGAGTTTTGCATTAAAGTATATTCCCTTCATTGACTTACATCAGATCATTGCGTGAACCGA	1825
GAAGCGAGGATCAACTCCCAAAATTAGAGTCTCTGGTTTCTTCCTCTGTTCTTCAATCCCAGAGTTTTGCATTAAAGTATATTCCCTTCATTGACTTACATCAGATCATTGCGTGAACCGA	1826
GAAGCGAGGATCAACTGCTGCAGTCCATGGGGTCACAAAGAGTCAGACATGACTAAGAAGCTGAACAACAGGATTTAGTTGCTGCATGTCTAACAGTTTTATCAAACATTGCGTGAACCGA	1827
GAAGCGAGGATCAACTGACTAAGAAGCTGAACAACAGGATTTAGTTGCTGCATGTCTAACAGTTTTATCAAATGTGGCTGCCATATGTATTATTAAGTTGGTGCAACATTGCGTGAACCGA	1828
GAAGCGAGGATCAACTGACTAAGAAGCTGAACAACAGGATTTAGTTGCTGCATGTCTAACAGTTTTATCAAATGTGGCTGCCATATGTATTATTAAGTTGGTGCAACATTGCGTGAACCGA	1829
GAAGCGAGGATCAACTAGAACCGAGCAACTGTGACTATATTAGACATGGATATTTCATAAAGTGTAAGTATCTAAAGGGTTGGCGCTACATCTGAAAATAGGCAGACATTGCGTGAACCGA	1830
GAAGCGAGGATCAACTAGAACCGAGCAACTGTGACTATATTAGACATGGATATTTCATAAAGTGTAAGTATCTAAAGGGTTGGCGCTACATCTGAAAATAGGCAGACATTGCGTGAACCGA	1831
GAAGCGAGGATCAACTGTAAGTATCTAAAGGGTTGGCGCTACATCTGAAAATAGGCAGATAAAACTGCAGCTACCTGTTGAATAAGCGCCATTGGAAGTGGAGAGCCATTGCGTGAACCGA	1832
GAAGCGAGGATCAACTCCAGTGGGCCTGACACTAGAGCATGTAGATTTCTTTCATGAAGCACGTGAACTGTGGTTGGTTCCCGATACAAGACGGAGGAAGTAGATTCATTGCGTGAACCGA	1833
GAAGCGAGGATCAACTAAGCACGTGAACTGTGGTTGGTTCCCGATACAAGACGGAGGAAGTAGATTGAAACTGATCAGAACTCTGGCCCATTTCACGTGACCAGCCCATTGCGTGAACCGA	1834
GAAGCGAGGATCAACTAGGTTTCTGAGGAATTTAATTTCAATTTAATTATTCACAGAATGTTAAGACCAGTTGAATTATTCTGCCCTAAATGTCCAGAGTGTGCTCCATTGCGTGAACCGA	1835
GAAGCGAGGATCAACTAGGTTTCTGAGGAATTTAATTTCAATTTAATTATTCACAGAATGTTAAGACCAGTTGAATTATTCTGCCCTAAATGTCCAGAGTGTGCTCCATTGCGTGAACCGA	1836
GAAGCGAGGATCAACTGTTAAGACCAGTTGAATTATTCTGCCCTAAATGTCCAGAGTGTGCTCAGTTGCTTTAGTCATGTCTGACTCTTTGCGACGCTATGGAGTGCATTGCGTGAACCGA	1837
GAAGCGAGGATCAACTTTGGGATTCTCCAGGCAAGAATACTTACCAATTCAGTAAATGTAGGTAACCTCTATTCTATTTAGGAAACCAAGGTTTAAAATGGCTATACATTGCGTGAACCGA	1838
GAAGCGAGGATCAACTTTGGGATTCTCCAGGCAAGAATACTTACCAATTCAGTAAATGTAGGTAACCTCTATTCTATTTAGGAAACCAAGGTTTAAAATGGCTATACATTGCGTGAACCGA	1839
GAAGCGAGGATCAACTGTAGGTAACCTCTATTCTATTTAGGAAACCAAGGTTTAAAATGGCTATATAATGATGATATAGGACTCAAACCCAAGCAAATGATTCAAACATTGCGTGAACCGA	1840
GAAGCGAGGATCAACTGTAGGTAACCTCTATTCTATTTAGGAAACCAAGGTTTAAAATGGCTATATAATGATGATATAGGACTCAAACCCAAGCAAATGATTCAAACATTGCGTGAACCGA	1841
GAAGCGAGGATCAACTGTAGGTAACCTCTATTCTATTTAGGAAACCAAGGTTTAAAATGGCTATATAATGATGATATAGGACTCAAACCCAAGCAAATGATTCAAACATTGCGTGAACCGA	1842
GAAGCGAGGATCAACTGTAGGTAACCTCTATTCTATTTAGGAAACCAAGGTTTAAAATGGCTATATAATGATGATATAGGACTCAAACCCAAGCAAATGATTCAAACATTGCGTGAACCGA	1843
GAAGCGAGGATCAACTAGAGGTAGAAGTCTATTTGTGATTTTCTTCACTACTATGTCTTACAATTCACTTGCTAAATGTTTATTTGCCATCATTGCAACTTTGGGCCATTGCGTGAACCGA	1844
GAAGCGAGGATCAACTAGAGGTAGAAGTCTATTTGTGATTTTCTTCACTACTATGTCTTACAATTCACTTGCTAAATGTTTATTTGCCATCATTGCAACTTTGGGCCATTGCGTGAACCGA	1845
GAAGCGAGGATCAACTTTCACTTGCTAAATGTTTATTTGCCATCATTGCAACTTTGGGCTTTGCTGGCTTCAAGGCATTAGTTTCTAAGGGAAGAGTGCTTCCACCCATTGCGTGAACCGA	1846
GAAGCGAGGATCAACTTACCTGTGAGGGATACATTCCAAGACCCCTCAGAGGATGCCTGAAACCACAGATAGTACCAAGCCCTACATATAATGGGTTTTTCCCCCACATTGCGTGAACCGA	1847
GAAGCGAGGATCAACTCCACAGATAGTACCAAGCCCTACATATAATGGGTTTTTCCCCCATAAATTCATACCATGATAGTTTAATTCATAAACTAGGCACTATAAGCATTGCGTGAACCGA	1848
GAAGCGAGGATCAACTCCACAGATAGTACCAAGCCCTACATATAATGGGTTTTTCCCCCATAAATTCATACCATGATAGTTTAATTCATAAACTAGGCACTATAAGCATTGCGTGAACCGA	1849
GAAGCGAGGATCAACTATGAATGAAGTGCTGAGCTAAAATGGAAGCAATAGGAGTGAACATGTTGGTCGGCCGAGCTGAGAGCGGAGGACAAGGAGATGCTGGGATCATTGCGTGAACCGA	1850
GAAGCGAGGATCAACTAACATGTTGGTCGGCCGAGCTGAGAGCGGAGGACAAGGAGATGCTGGGATTCTCTCCCCCAAAGACTGTATGGAGGAAAAATGAGTGATGCATTGCGTGAACCGA	1851
GAAGCGAGGATCAACTCTGGAAACTCAGACAAATGCCTACTAAATGCTTATTAAAGCTGCATAAATTACTCTGCTTCTAAAGAAAATCATGCCTGGCTTCCCAATGCATTGCGTGAACCGA	1852
GAAGCGAGGATCAACTCTGGAAACTCAGACAAATGCCTACTAAATGCTTATTAAAGCTGCATAAATTACTCTGCTTCTAAAGAAAATCATGCCTGGCTTCCCAATGCATTGCGTGAACCGA	1853
GAAGCGAGGATCAACTGCTGCATAAATTACTCTGCTTCTAAAGAAAATCATGCCTGGCTTCCCAATGTTACAATTCTAAATAAGATGCTTAATATGGAGGCAAGTTCATTGCGTGAACCGA	1854
GAAGCGAGGATCAACTGCTGCATAAATTACTCTGCTTCTAAAGAAAATCATGCCTGGCTTCCCAATGTTACAATTCTAAATAAGATGCTTAATATGGAGGCAAGTTCATTGCGTGAACCGA	1855
GAAGCGAGGATCAACTTGCTCACTGTCTCTGCAGAGAGCAGCCCTGGAGCTGCTGTGAGAACCACCTTCTGCAGAGGTTTGCAGCAGTGAAGGGAAGACAGACTCTCATTGCGTGAACCGA	1856
GAAGCGAGGATCAACTTGTGAGAACCACCTTCTGCAGAGGTTTGCAGCAGTGAAGGGAAGACAGACTCTGGGCTCTGTGGCCCCTGCTCTCCTGGATGGAGCCCAACATTGCGTGAACCGA	1857
GAAGCGAGGATCAACTGCAATGAAAATTAAGCTTTGCTTTGGTCGTTTACACCAAGACAGTGGAGTCCACATGTAAGCCAGAAGGATGGAAGCTCATTTCCTTTTTCATTGCGTGAACCGA	1858
GAAGCGAGGATCAACTCAGTGGAGTCCACATGTAAGCCAGAAGGATGGAAGCTCATTTCCTTTTTCTGTTTTCAGGCTGGCTGTATATAGGATGTCACTTTAAATCCATTGCGTGAACCGA	1859
GAAGCGAGGATCAACTAGATTTTCTGATTAAACCACTTAAGTCCAAGTATCTGTGGGTTTCCTAAGAGTTTGGCGTGCTTGCATCTACTATTTGGCTGACAGCTTGCATTGCGTGAACCGA	1860
GAAGCGAGGATCAACTCTGTGGGTTTCCTAAGAGTTTGGCGTGCTTGCATCTACTATTTGGCTGACAGCTTGCAGATTCTAGGGTTCCAGATCACTGTCCCAGTACCATTGCGTGAACCGA	1861
GAAGCGAGGATCAACTATTGTTTTAAGCTTAATGCCTTTGTGTATGGCATAGCCTTCCAATAATCGCAGAGAGCCTAACAATACGTGTGTTATAAAGGCATAATGTCATTGCGTGAACCGA	1862
GAAGCGAGGATCAACTATTGTTTTAAGCTTAATGCCTTTGTGTATGGCATAGCCTTCCAATAATCGCAGAGAGCCTAACAATACGTGTGTTATAAAGGCATAATGTCATTGCGTGAACCGA	1863
GAAGCGAGGATCAACTTAGCCTTCCAATAATCGCAGAGAGCCTAACAATACGTGTGTTATAAAGGCATAATGTTAGGCCAAAGGAGGTAATTAATAATAGCAGTTTCATTGCGTGAACCGA	1864
GAAGCGAGGATCAACTTAGCCTTCCAATAATCGCAGAGAGCCTAACAATACGTGTGTTATAAAGGCATAATGTTAGGCCAAAGGAGGTAATTAATAATAGCAGTTTCATTGCGTGAACCGA	1865
GAAGCGAGGATCAACTACCGAGGACTGATCACTAGGAAAAGGGATCTCAATCTTGGGGTGGGCTCCTTTTGGAAGCACTAAGGGAGTGGAGGATGTAGGGTCAGGACATTGCGTGAACCGA	1866
GAAGCGAGGATCAACTGGGGTGGGCTCCTTTTGGAAGCACTAAGGGAGTGGAGGATGTAGGGTCAGGAAATATGCATTAGGAAGAGAAGGATGTTGGGGATACTCACATTGCGTGAACCGA	1867
GAAGCGAGGATCAACTAAATCTACACAGAGCTAAAGTGCCTGTGTGATTTGAATTTTTAGACTAACAGGAAATACACGCACAAAAAATCAGTAAATTGTTAAAGGCCATTGCGTGAACCGA	1868
GAAGCGAGGATCAACTAAATCTACACAGAGCTAAAGTGCCTGTGTGATTTGAATTTTTAGACTAACAGGAAATACACGCACAAAAAATCAGTAAATTGTTAAAGGCCATTGCGTGAACCGA	1869
GAAGCGAGGATCAACTTAGACTAACAGGAAATACACGCACAAAAAATCAGTAAATTGTTAAAGGCATAGCATAGTAAATGCTAAGCAGAACCTAATTTGGTATACACATTGCGTGAACCGA	1870
GAAGCGAGGATCAACTTAGACTAACAGGAAATACACGCACAAAAAATCAGTAAATTGTTAAAGGCATAGCATAGTAAATGCTAAGCAGAACCTAATTTGGTATACACATTGCGTGAACCGA	1871
GAAGCGAGGATCAACTTCAGCTGAAAGGAGACTAGGTAAGCTTTTATCTACTGGGCCTATGCATGATGCAGTTCCTGCTAAGGAAACTGAGCGTGTCTGTGCCCAGCATTGCGTGAACCGA	1872
GAAGCGAGGATCAACTGCCTATGCATGATGCAGTTCCTGCTAAGGAAACTGAGCGTGTCTGTGCCCAGTTGTATCCACTCTTTGTGATCCCATGGACTGTAGCTCACATTGCGTGAACCGA	1873
GAAGCGAGGATCAACTGGGGTCACAAAGAATAAAATATAGACTGAAATGACGTAGCATGCATGCAAGAGAATGGAGAATAGAGATCTGATATTTCTGACTTAAAGGCATTGCGTGAACCGA	1874
GAAGCGAGGATCAACTGGGGTCACAAAGAATAAAATATAGACTGAAATGACGTAGCATGCATGCAAGAGAATGGAGAATAGAGATCTGATATTTCTGACTTAAAGGCATTGCGTGAACCGA	1875
GAAGCGAGGATCAACTGCATGCATGCAAGAGAATGGAGAATAGAGATCTGATATTTCTGACTTAAAGGACATGCTCTTCTCTGCTAATTTACACTGTTACCTACTGCATTGCGTGAACCGA	1876
GAAGCGAGGATCAACTGCATGCATGCAAGAGAATGGAGAATAGAGATCTGATATTTCTGACTTAAAGGACATGCTCTTCTCTGCTAATTTACACTGTTACCTACTGCATTGCGTGAACCGA	1877
GAAGCGAGGATCAACTGCCCAGGCAAGAAAAGATGAGCTTATTTCAACTAAAGCAGTGGTGGTGGAAACAGTGAAGAAAGAAAAATTTACAGAGATATCTACATGGCATTGCGTGAACCGA	1878
GAAGCGAGGATCAACTGCCCAGGCAAGAAAAGATGAGCTTATTTCAACTAAAGCAGTGGTGGTGGAAACAGTGAAGAAAGAAAAATTTACAGAGATATCTACATGGCATTGCGTGAACCGA	1879
GAAGCGAGGATCAACTGGTGGTGGAAACAGTGAAGAAAGAAAAATTTACAGAGATATCTACATGGTAGAATCAATACAACTTGGTGATTGATTGCATAAGAGCAGTCATTGCGTGAACCGA	1880
GAAGCGAGGATCAACTGGTGGTGGAAACAGTGAAGAAAGAAAAATTTACAGAGATATCTACATGGTAGAATCAATACAACTTGGTGATTGATTGCATAAGAGCAGTCATTGCGTGAACCGA	1881
GAAGCGAGGATCAACTGGAAATGAAACTGGGGAACTATGGACGATTGAACTGAGTCTAATTCATGAAACCAGGTGGTCCCAGCATCTGGCTTATTAAGCTACTTCACATTGCGTGAACCGA	1882
GAAGCGAGGATCAACTGAGTCTAATTCATGAAACCAGGTGGTCCCAGCATCTGGCTTATTAAGCTACTTCATCACCATGCTTTATAGGAATGTCATGGCAAAAGCCCATTGCGTGAACCGA	1883
GAAGCGAGGATCAACTACATCTCAAGAACCAGTGGCCCCAGACCTGGTACTATTTAGAACCCCCAAACTGTTTCTTACTTTTACCGTTTCAGTTTAAAATACACCCCATTGCGTGAACCGA	1884
GAAGCGAGGATCAACTACTGTTTCTTACTTTTACCGTTTCAGTTTAAAATACACCCAGAACTTCAGAGAAACAGAAATGGTTTGGACTGCCTGCTCTGAGGTGTGCCATTGCGTGAACCGA	1885
GAAGCGAGGATCAACTTGCGGCTTGTCACATCTTATTGGATCCACCTTCCCTGTTGAACCAGCCCTCCAGCCTTGATCAATATATGCGTCAGCCTGTGATATGCCTCATTGCGTGAACCGA	1886
GAAGCGAGGATCAACTGCCCTCCAGCCTTGATCAATATATGCGTCAGCCTGTGATATGCCTTGGACTACCCTGTTTTGTGTTCTCTGGAATGAACTCTCAGTAAGCCATTGCGTGAACCGA	1887
GAAGCGAGGATCAACTTTTCTGAATCTTCCCAAGTTTCCTGATTGATTTTTCCATATAGTTACTCTTAGATATCCATTTAATTGTCTTCTCAGGTGATGCTAGTGACATTGCGTGAACCGA	1888
GAAGCGAGGATCAACTTTTCTGAATCTTCCCAAGTTTCCTGATTGATTTTTCCATATAGTTACTCTTAGATATCCATTTAATTGTCTTCTCAGGTGATGCTAGTGACATTGCGTGAACCGA	1889
GAAGCGAGGATCAACTTAGATATCCATTTAATTGTCTTCTCAGGTGATGCTAGTGATAAAGAATCTGCCTGCAATGCAGGAGAGGCAAAAATTGCAGGTTTGACCCCATTGCGTGAACCGA	1890
GAAGCGAGGATCAACTTCCACATTGGACCCTCAACATCATTTCTTGGCTACTTTACTTCTGGTCTTCATTTCATCAGGTTACTCTTCTGGATCTGCTTGTTACCAGCATTGCGTGAACCGA	1891
GAAGCGAGGATCAACTCTTTACTTCTGGTCTTCATTTCATCAGGTTACTCTTCTGGATCTGCTTGTTACCAGAATTTTTCCATATGAGGAATTTTGTGGTTTCATGCATTGCGTGAACCGA	1892
GAAGCGAGGATCAACTCTTTACTTCTGGTCTTCATTTCATCAGGTTACTCTTCTGGATCTGCTTGTTACCAGAATTTTTCCATATGAGGAATTTTGTGGTTTCATGCATTGCGTGAACCGA	1893
GAAGCGAGGATCAACTAGGTATTAAGATGAGGTTTTTACAAAATAATCTGACTGTTGAAATGTGGGTGTACAGCCTTTACTGGTTTTATCCACTGAGGTAGGCTTCCATTGCGTGAACCGA	1894
GAAGCGAGGATCAACTAGGTATTAAGATGAGGTTTTTACAAAATAATCTGACTGTTGAAATGTGGGTGTACAGCCTTTACTGGTTTTATCCACTGAGGTAGGCTTCCATTGCGTGAACCGA	1895
GAAGCGAGGATCAACTTGACTGTTGAAATGTGGGTGTACAGCCTTTACTGGTTTTATCCACTGAGGTAGGCTTCTATCCGAAAATTTTGGTCTTCCAAGGAGATTGCATTGCGTGAACCGA	1896
GAAGCGAGGATCAACTAGTGTTATAAACTTGCTTATTTTTTATATATACTTATAAACCTCATTACTTAAATTTCCTCCGGATTTCTGGTTTGAGTCTGGGAGATTGCATTGCGTGAACCGA	1897
GAAGCGAGGATCAACTAGTGTTATAAACTTGCTTATTTTTTATATATACTTATAAACCTCATTACTTAAATTTCCTCCGGATTTCTGGTTTGAGTCTGGGAGATTGCATTGCGTGAACCGA	1898
GAAGCGAGGATCAACTATTACTTAAATTTCCTCCGGATTTCTGGTTTGAGTCTGGGAGATTGTCACAGTGTGTTTATCACCAGTAGGAACTGTTGTAACTTTCTGCCATTGCGTGAACCGA	1899
GAAGCGAGGATCAACTTGAGCTGAAGTTTACTTTTGAAGGACCGTCAAAAACAAAGTCTAGAAGCTGGTAATTTAATGGTAGCCGCAAGTTGGAAAAACTGTATTGCATTGCGTGAACCGA	1900
GAAGCGAGGATCAACTTGAGCTGAAGTTTACTTTTGAAGGACCGTCAAAAACAAAGTCTAGAAGCTGGTAATTTAATGGTAGCCGCAAGTTGGAAAAACTGTATTGCATTGCGTGAACCGA	1901
GAAGCGAGGATCAACTCTAGAAGCTGGTAATTTAATGGTAGCCGCAAGTTGGAAAAACTGTATTGTAGTTGCAACCAATTTGGCAAAGCAAAAGGGAAATAGAGAACATTGCGTGAACCGA	1902
GAAGCGAGGATCAACTCTAGAAGCTGGTAATTTAATGGTAGCCGCAAGTTGGAAAAACTGTATTGTAGTTGCAACCAATTTGGCAAAGCAAAAGGGAAATAGAGAACATTGCGTGAACCGA	1903
GAAGCGAGGATCAACTAATGCGTAGGTTTTTTGTTGCGGTGGCTTCTCTCGTTGCAGAGTGAGGGCTGTAGGTTGCATGGGCTCAGTAGTTGTGGCTCACCGTCTTCATTGCGTGAACCGA	1904
GAAGCGAGGATCAACTAGGGCTGTAGGTTGCATGGGCTCAGTAGTTGTGGCTCACCGTCTTCAGAGTGCAGGCTGAGTAGTTATGGCACGTGGGCTTAGTAGTTATCATTGCGTGAACCGA	1905
GAAGCGAGGATCAACTAGGATGCGTAGGTTGCATGTAATAATTAGGTAAGATGACACTACTTATCTCCACAGTTACTCTTTAGTTAGAACCAAACCTGCTCTTTGGCATTGCGTGAACCGA	1906
GAAGCGAGGATCAACTAGGATGCGTAGGTTGCATGTAATAATTAGGTAAGATGACACTACTTATCTCCACAGTTACTCTTTAGTTAGAACCAAACCTGCTCTTTGGCATTGCGTGAACCGA	1907
GAAGCGAGGATCAACTCTACTTATCTCCACAGTTACTCTTTAGTTAGAACCAAACCTGCTCTTTGGTTTAACTAATTTAATCACTATCCATTAAGACTTTAAAAACCATTGCGTGAACCGA	1908
GAAGCGAGGATCAACTCTACTTATCTCCACAGTTACTCTTTAGTTAGAACCAAACCTGCTCTTTGGTTTAACTAATTTAATCACTATCCATTAAGACTTTAAAAACCATTGCGTGAACCGA	1909
GAAGCGAGGATCAACTCTACTTATCTCCACAGTTACTCTTTAGTTAGAACCAAACCTGCTCTTTGGTTTAACTAATTTAATCACTATCCATTAAGACTTTAAAAACCATTGCGTGAACCGA	1910
GAAGCGAGGATCAACTCTACTTATCTCCACAGTTACTCTTTAGTTAGAACCAAACCTGCTCTTTGGTTTAACTAATTTAATCACTATCCATTAAGACTTTAAAAACCATTGCGTGAACCGA	1911
GAAGCGAGGATCAACTCTACTTATCTCCACAGTTACTCTTTAGTTAGAACCAAACCTGCTCTTTGGTTTAACTAATTTAATCACTATCCATTAAGACTTTAAAAACCATTGCGTGAACCGA	1912
GAAGCGAGGATCAACTCTACTTATCTCCACAGTTACTCTTTAGTTAGAACCAAACCTGCTCTTTGGTTTAACTAATTTAATCACTATCCATTAAGACTTTAAAAACCATTGCGTGAACCGA	1913
GAAGCGAGGATCAACTATAGTCTGCATTATTGATCTAGGAAGATGATACATTAACATTCAAGTCTATAAACTAACCCTAAACCCGAACCCCAACATTTTGCTTATCCATTGCGTGAACCGA	1914
GAAGCGAGGATCAACTATAGTCTGCATTATTGATCTAGGAAGATGATACATTAACATTCAAGTCTATAAACTAACCCTAAACCCGAACCCCAACATTTTGCTTATCCATTGCGTGAACCGA	1915
GAAGCGAGGATCAACTTCAAGTCTATAAACTAACCCTAAACCCGAACCCCAACATTTTGCTTATCTACTATTCTTGATTACCTACTATAACAACAGTGTTAGTTGCCATTGCGTGAACCGA	1916
GAAGCGAGGATCAACTTCAAGTCTATAAACTAACCCTAAACCCGAACCCCAACATTTTGCTTATCTACTATTCTTGATTACCTACTATAACAACAGTGTTAGTTGCCATTGCGTGAACCGA	1917
GAAGCGAGGATCAACTTTCAGAAGGCTTGGGTACCCAAAGTGCAGGCACAGGGATGTAATTCTTGGGAAGGGGGAGGGGGGTTGTGGAGGCCAGGATAGGTACACTCATTGCGTGAACCGA	1918
GAAGCGAGGATCAACTATGTAATTCTTGGGAAGGGGGAGGGGGGTTGTGGAGGCCAGGATAGGTACACTGCTACCTTGAGCTTGAACTCTAGCACCACCTTTGGTGCATTGCGTGAACCGA	1919
GAAGCGAGGATCAACTAGAGTGGGATAAAATCAACTCTATGGGAGCCCGTGGAAGGGAATAAGTCATACACAGTAGGCAGACGGGAAAGGTGTCACTGGGAAGGAGCATTGCGTGAACCGA	1920
GAAGCGAGGATCAACTAGAGTGGGATAAAATCAACTCTATGGGAGCCCGTGGAAGGGAATAAGTCATACACAGTAGGCAGACGGGAAAGGTGTCACTGGGAAGGAGCATTGCGTGAACCGA	1921
GAAGCGAGGATCAACTCCACATATTTTCCTTAGTCTTTTGAAAACTTTGATGGGAACCCAAGATCTGATCGTGGTAGAAGTGAGCAGGAGTAAAACAACACTGTCCCATTGCGTGAACCGA	1922
GAAGCGAGGATCAACTGGGAACCCAAGATCTGATCGTGGTAGAAGTGAGCAGGAGTAAAACAACACTGTCCTTTCACCTGCTATGTATCTCTATCTTCCTATGTGGCATTGCGTGAACCGA	1923
GAAGCGAGGATCAACTTTGAACTCTGTTATGCCAGTGTGGTATTGAAAGTGGTGAACTGCACAAGAATATTTCTGTGGCCAACTTAATGACTTTATTTATGATCTGCATTGCGTGAACCGA	1924
GAAGCGAGGATCAACTTTGAACTCTGTTATGCCAGTGTGGTATTGAAAGTGGTGAACTGCACAAGAATATTTCTGTGGCCAACTTAATGACTTTATTTATGATCTGCATTGCGTGAACCGA	1925
GAAGCGAGGATCAACTGTATATCTTTATTATTGAACTCTTTTATGCCAGTGTGGTATTGAAAGTGGTGAACTGCACAAGAATATTTCTGTGGCCAACTTAATGACTCATTGCGTGAACCGA	1926
GAAGCGAGGATCAACTGTATATCTTTATTATTGAACTCTTTTATGCCAGTGTGGTATTGAAAGTGGTGAACTGCACAAGAATATTTCTGTGGCCAACTTAATGACTCATTGCGTGAACCGA	1927
GAAGCGAGGATCAACTGTATATCTTTATTATTGAACTCTTTTATGCCAGTGTGGTATTGAAAGTGGTGAACTGCACAAGAATATTTCTGTGGCCAACTTAATGACTCATTGCGTGAACCGA	1928
GAAGCGAGGATCAACTGTATATCTTTATTATTGAACTCTTTTATGCCAGTGTGGTATTGAAAGTGGTGAACTGCACAAGAATATTTCTGTGGCCAACTTAATGACTCATTGCGTGAACCGA	1929
GAAGCGAGGATCAACTAAGAGGGATTACGTGGTGTAGGGACTAGCTAGCTGTGGCTTAGTAGTTGCCCCTGGTGGCTCCGTGGCGCATGGGCTCCTGTTCCCCAACCATTGCGTGAACCGA	1930
GAAGCGAGGATCAACTAGTAGTTGCCCCTGGTGGCTCCGTGGCGCATGGGCTCCTGTTCCCCAACCAGGTATAGAACCTGCACCCTCTGCATTGCAGGGCGTGTTCCATTGCGTGAACCGA	1931
GAAGCGAGGATCAACTTCAGCCCTAGCAGTAGAGCCAAAATTGGTGAAAGCTATAGCCTCTATCAACTGTTGATCAAAGGCATGAATAGGCAGAGACTTAAGAGGCCATTGCGTGAACCGA	1932
GAAGCGAGGATCAACTCTGTTGATCAAAGGCATGAATAGGCAGAGACTTAAGAGGCTTAGACTTGATAAAAATGGATTTCCTCTACCCTCTGTTAATCAATGAGGTCATTGCGTGAACCGA	1933
GAAGCGAGGATCAACTCTGTTGATCAAAGGCATGAATAGGCAGAGACTTAAGAGGCTTAGACTTGATAAAAATGGATTTCCTCTACCCTCTGTTAATCAATGAGGTCATTGCGTGAACCGA	1934
GAAGCGAGGATCAACTGAAGAGCTGGACATCTAGTAAGGAAGACAGTAGGTGGATACAGATGGCTGTGTCCAAAGCAGCATTTCTAGATGCTTCCTGGCTCGTAATCATTGCGTGAACCGA	1935
GAAGCGAGGATCAACTACAGATGGCTGTGTCCAAAGCAGCATTTCTAGATGCTTCCTGGCTCGTAATTTTGCAGATATTCACTGGGCATGGTTATAGTGGGTGGGGCATTGCGTGAACCGA	1936
GAAGCGAGGATCAACTGAGTTGGGGGTGGAGAAGAGCTACATCAAAGAATCTAAAGATCTCATCCTGTGAGTTTTGAGGAAGTAGCTTGATTTTTTCAGAAGATGCCATTGCGTGAACCGA	1937
GAAGCGAGGATCAACTCCTGTGAGTTTTGAGGAAGTAGCTTGATTTTTTCAGAAGATGCTAACAAAGTTAATACAGAGTCAAGTTTCTGGTCTTGATGTTGGCTCGCATTGCGTGAACCGA	1938
GAAGCGAGGATCAACTCCTGTGAGTTTTGAGGAAGTAGCTTGATTTTTTCAGAAGATGCTAACAAAGTTAATACAGAGTCAAGTTTCTGGTCTTGATGTTGGCTCGCATTGCGTGAACCGA	1939
GAAGCGAGGATCAACTCACACTTCACTTGCCTTTCTTACTGGTTTTTTAGGTGTCTGTGTAAATGTAACTTCCTCAGGAAAGCCTGTCCTTCACACTTCCTTGTCCCATTGCGTGAACCGA	1940
GAAGCGAGGATCAACTGTGTAAATGTAACTTCCTCAGGAAAGCCTGTCCTTCACACTTCCTTGTCCTAGGCATATATAGGGTCAAACTTCACATTCCCAAGCATCCCATTGCGTGAACCGA	1941
GAAGCGAGGATCAACTGAATCTGGCAGGAGAAAAAGGCAGATGGCCTTAGATAGTCTGGCTAAACTGAGTCCACTGATGAAGCACTGAAAGTAGTTACTGTGAGCCCATTGCGTGAACCGA	1942
GAAGCGAGGATCAACTGTCTGGCTAAACTGAGTCCACTGATGAAGCACTGAAAGTAGTTACTGTGAGCCTCCCTCCATTATGTGTAAGATCACAAGCTAGAGCTTCCATTGCGTGAACCGA	1943
GAAGCGAGGATCAACTGGCAAGTTGATAGAGGTCAGCTATACCTGGAGTTCCTGTTGATGTGTGTTCCACATAAAGGGAAAGGTCTTATCTCTCCCACCACAGTCCCATTGCGTGAACCGA	1944
GAAGCGAGGATCAACTGTGTGTTCCACATAAAGGGAAAGGTCTTATCTCTCCCACCACAGTCCTGCAGCAGAATTCAGATGTTGACTCTGACTCAGGTCTTCAAGGCATTGCGTGAACCGA	1945
GAAGCGAGGATCAACTTGCCTCCTACCAAGGTGAGAGCTGCCAGAACACCCTGAGGAAAGAAATAACTTGTGTCTACTTCCAATCCAGCTCTCCAGTCAAAGGCACCATTGCGTGAACCGA	1946
GAAGCGAGGATCAACTGAAATAACTTGTGTCTACTTCCAATCCAGCTCTCCAGTCAAAGGCACTGGGTACAACCACTCTGTACAGTGATAGTCCCACATAAGAACCCATTGCGTGAACCGA	1947
GAAGCGAGGATCAACTTCTTACCTGAAGCAATGAAGCAACATTGTATGCAAGGGGAAGAATAGAGAGATGGAGTTCGGGTTTTAGAAACATTGGTGAGGCAACCAGCATTGCGTGAACCGA	1948
GAAGCGAGGATCAACTGGGGAAGAATAGAGAGATGGAGTTCGGGTTTTAGAAACATTGGTGAGGCAACCAGATATCCAAGTTTCTTATGCATTATTTGGAATTTCGCATTGCGTGAACCGA	1949
GAAGCGAGGATCAACTGGCAGAAATGGATGCGGTATTGCCATTCAAGCTGTTGTAGAAGAATAACCATAGACTGAGAGGCTTATAAACAATGGAAATTGACTCCTCCATTGCGTGAACCGA	1950
GAAGCGAGGATCAACTAGAAGAATAACCATAGACTGAGAGGCTTATAAACAATGGAAATTGACTCCTCACAGTTTTGGAGGCTGGGAAGTTCAAGATTAAGGTGCCCATTGCGTGAACCGA	1951
GAAGCGAGGATCAACTGAAAATTTTGCAACAGCATTGTCAAGTCAAAGCTACCTTCACGATCCAGCCAACACATAGTAATGGCCATGAAGTTCATGTTTGGTCACACATTGCGTGAACCGA	1952
GAAGCGAGGATCAACTCACGATCCAGCCAACACATAGTAATGGCCATGAAGTTCATGTTTGGTCACATATTTTGGTTACCATTGCTCTTGACATATACTGAAGAGCCATTGCGTGAACCGA	1953
GAAGCGAGGATCAACTAACTGTTGTGTACTGAATCTCAGCCTCTGAAATCAGGCAGCAAATCAATTCACTTTAGAGAAGGGGCAAAATCCTTCCTACAGAAATGCCCATTGCGTGAACCGA	1954
GAAGCGAGGATCAACTAAATCAATTCACTTTAGAGAAGGGGCAAAATCCTTCCTACAGAAATGCCTTCTGTAGTGGAGGTGACCCAGTCCTCGGCTCCCCATGCCCCATTGCGTGAACCGA	1955
GAAGCGAGGATCAACTGGCCAGGCACAAAGAGAAGCTGAGAAATGAAATCCATTGCAAAGTTTCTGCTGCATGCACAGCCTGATTTGAATGCTGCTCCGGCACCATCATTGCGTGAACCGA	1956
GAAGCGAGGATCAACTAAGTTTCTGCTGCATGCACAGCCTGATTTGAATGCTGCTCCGGCACCATTGCCACAACTCATGTTAGACAGCACTGCTACTACGACTGGTCATTGCGTGAACCGA	1957
GAAGCGAGGATCAACTGCCCTTTAGTTCATATTAGCGAACATCCTAGTGAGATGAAGGCATTCACCCATTTTGCTATTAATATCAGGCGGTAAACAATATGCCAGGCATTGCGTGAACCGA	1958
GAAGCGAGGATCAACTGAAGGCATTCACCCATTTTGCTATTAATATCAGGCGGTAAACAATATGCCAGGAAAATCCGGCAGTTTTTGCAGCTTTGTCAAGTTTAGGCATTGCGTGAACCGA	1959
GAAGCGAGGATCAACTGGTTAAAGATGGAGTAGACTGTGAATATCTGCTTCCATCCTTGGATCATGAGGCAATTGGGTATATTCATGATAGGAACTCTTCTTTCTTCATTGCGTGAACCGA	1960
GAAGCGAGGATCAACTGGTTAAAGATGGAGTAGACTGTGAATATCTGCTTCCATCCTTGGATCATGAGGCAATTGGGTATATTCATGATAGGAACTCTTCTTTCTTCATTGCGTGAACCGA	1961
GAAGCGAGGATCAACTTGGATCATGAGGCAATTGGGTATATTCATGATAGGAACTCTTCTTTCTTCAGCCAAAACCAAGTCAGTAAATGCAAGTGCCTGAAACCACCATTGCGTGAACCGA	1962
GAAGCGAGGATCAACTCCAGAAGGCAGAGCTAAATCAATGTTTCTCCAGTGGTACAGATTCTTTATGTCTAGAAGTAGGTGGAAAATATTTAAGAAATGAAGAGACCATTGCGTGAACCGA	1963
GAAGCGAGGATCAACTCCAGAAGGCAGAGCTAAATCAATGTTTCTCCAGTGGTACAGATTCTTTATGTCTAGAAGTAGGTGGAAAATATTTAAGAAATGAAGAGACCATTGCGTGAACCGA	1964
GAAGCGAGGATCAACTCTTTATGTCTAGAAGTAGGTGGAAAATATTTAAGAAATGAAGAGACATATGGGTACAGTGAGAAGGTATAAGTACTTCAATTTAGACTTCCATTGCGTGAACCGA	1965
GAAGCGAGGATCAACTCTTTATGTCTAGAAGTAGGTGGAAAATATTTAAGAAATGAAGAGACATATGGGTACAGTGAGAAGGTATAAGTACTTCAATTTAGACTTCCATTGCGTGAACCGA	1966
GAAGCGAGGATCAACTTAAAAAAGTTAAGACAAATATTAGCGTGCTACATAAAGGTACCACTTTCCATGAGAGCTATGTTTTTCAGCATGAGTTCCCTGGATCCCACATTGCGTGAACCGA	1967
GAAGCGAGGATCAACTTAAAAAAGTTAAGACAAATATTAGCGTGCTACATAAAGGTACCACTTTCCATGAGAGCTATGTTTTTCAGCATGAGTTCCCTGGATCCCACATTGCGTGAACCGA	1968
GAAGCGAGGATCAACTACCACTTTCCATGAGAGCTATGTTTTTCAGCATGAGTTCCCTGGATCCCATCTCCAGAGAGTCTGATTTCATCAGTCTAAAGCACAGCCCCATTGCGTGAACCGA	1969
GAAGCGAGGATCAACTCTAATTTCCGCCATCAATGGCCAGTGATTGTGATTATCTAAATGGGATTTCTCAAGTATGTCTTCAGTATATTGAGGCTGAAGTAGTAGGCATTGCGTGAACCGA	1970
GAAGCGAGGATCAACTCTAATTTCCGCCATCAATGGCCAGTGATTGTGATTATCTAAATGGGATTTCTCAAGTATGTCTTCAGTATATTGAGGCTGAAGTAGTAGGCATTGCGTGAACCGA	1971
GAAGCGAGGATCAACTCTAAATGGGATTTCTCAAGTATGTCTTCAGTATATTGAGGCTGAAGTAGTAGGCGTAAAGCATGTTTTTAAGCAAGAACTACCTTCCGTACATTGCGTGAACCGA	1972
GAAGCGAGGATCAACTCTAAATGGGATTTCTCAAGTATGTCTTCAGTATATTGAGGCTGAAGTAGTAGGCGTAAAGCATGTTTTTAAGCAAGAACTACCTTCCGTACATTGCGTGAACCGA	1973
GAAGCGAGGATCAACTACGCTTACATGGAAAGGCTCTGCTAGACTCATGGAGCATCCTTCCTCCATGAGCCAAAGATGAAACATGAGTCGAACCAGGCCTGCTGGACATTGCGTGAACCGA	1974
GAAGCGAGGATCAACTCTTCCTCCATGAGCCAAAGATGAAACATGAGTCGAACCAGGCCTGCTGGAAGCAGCTGAGAGGAGGGTTTTCTCTGTTCTTCACCATCCACATTGCGTGAACCGA	1975
GAAGCGAGGATCAACTCATGTCTGTGTTTCAGTCTCCTTGCTTGTCAAACAACAGTATCTCCCACACACAGACATGCCAAAGATGTAACTAGATGCTATAAGTGAACATTGCGTGAACCGA	1976
GAAGCGAGGATCAACTCAACAGTATCTCCCACACACAGACATGCCAAAGATGTAACTAGATGCTATAAGTGAAAGTGATTCGTGAGATATAAAACTCAATCCTAATCATTGCGTGAACCGA	1977
GAAGCGAGGATCAACTCAACAGTATCTCCCACACACAGACATGCCAAAGATGTAACTAGATGCTATAAGTGAAAGTGATTCGTGAGATATAAAACTCAATCCTAATCATTGCGTGAACCGA	1978
GAAGCGAGGATCAACTAAAACTTACTATGTGATAGGAACCACACTAGTGTTTAGCGTTCATCTTTAAGGAAGGGAGCAAGACCGGTACACGGCTACTAGCAGTGCACATTGCGTGAACCGA	1979
GAAGCGAGGATCAACTTTAGCGTTCATCTTTAAGGAAGGGAGCAAGACCGGTACACGGCTACTAGCAGTGCAGAGTTAAGTGCCAGAAAAGAGGGAGTGGATGAGGCATTGCGTGAACCGA	1980
GAAGCGAGGATCAACTCTCATTCCTCGTTCCAAAACCACAGAGACACTGTACTACAAAAATACCTCAGAACACACTTCTATAAATCCCCCCATATTATGGCACGGGCATTGCGTGAACCGA	1981
GAAGCGAGGATCAACTAAATACCTCAGAACACACTTCTATAAATCCCCCCATATTATGGCACGGGTCTCCGGTTTTGCTAAATTCTCAGTGGGTGTGCCACTTTCCCATTGCGTGAACCGA	1982
GAAGCGAGGATCAACTTGTAGGTTGTATATGGGATCAATCCTGGGGCTCAGGGCATGGGGAGGCTGCTTGTCTCCACAACTGACCACACAGACAGATGGTTGAGCTCATTGCGTGAACCGA	1983
GAAGCGAGGATCAACTTGCTTGTCTCCACATCTGACCACACAGACAGATGGTTGAGCTGAAAGGCAGAACTGAGTGAATGCCAGCTCGGGGGGTTATCAGCATGCTCATTGCGTGAACCGA	1984
GAAGCGAGGATCAACTGAGATTAACTAGTCATTTTGAGCATTAGTTTTCCAACTTATAAAAGGAGGAGCCAGGTTTAGATAATCAGCTTTGTTGCATACCAGTGAGCATTGCGTGAACCGA	1985
GAAGCGAGGATCAACTGAGATTAACTAGTCATTTTGAGCATTAGTTTTCCAACTTATAAAAGGAGGAGCCAGGTTTAGATAATCAGCTTTGTTGCATACCAGTGAGCATTGCGTGAACCGA	1986
GAAGCGAGGATCAACTAAGGAGGAGCCAGGTTTAGATAATCAGCTTTGTTGCATACCAGTGAGAAATGTGTTTGGAACACGTCACTATTAAAACACTGCTAATCTTCATTGCGTGAACCGA	1987
GAAGCGAGGATCAACTAAGGAGGAGCCAGGTTTAGATAATCAGCTTTGTTGCATACCAGTGAGAAATGTGTTTGGAACACGTCACTATTAAAACACTGCTAATCTTCATTGCGTGAACCGA	1988
GAAGCGAGGATCAACTGCAGAAGCCCACCAGATTTTATAAATACGTCATGGAAACAATGAAACCTGACTCTTCTGAGAATGGGAGAGTGAAAAAGCCTCCCTGCCTCATTGCGTGAACCGA	1989
GAAGCGAGGATCAACTGGAAACAATGAAACCTGACTCTTCTGAGAATGGGAGAGTGAAAAAGCCTCCCTGCCTTCCCTGTGATCTGTGTCCTGGTTCAGGAAGCCTCATTGCGTGAACCGA	1990
GAAGCGAGGATCAACTTCATTCTCTCCAAGGTGCATCTTCATTGTGGCTTTTCAAATGCAGAAGCTGTTTTGTGCTTCAGTGGCCCTCCCTTGCTGCATGGTGCCACATTGCGTGAACCGA	1991
GAAGCGAGGATCAACTAAATGCAGAAGCTGTTTTGTGCTTCAGTGGCCCTCCCTTGCTGCATGGTGCCAAGGGGAAGCCTTGAGTGCTTAGGTGACAAGGGTATAACATTGCGTGAACCGA	1992
GAAGCGAGGATCAACTCAGCTAAAATGTAGCTTGCTACTGCAGAAGGGAAATTAGCAAAGGGTGGTACCCTTGGAGTTACAAATGATGCTAATTGCACAGATGAAGCATTGCGTGAACCGA	1993
GAAGCGAGGATCAACTGGGTGGTACCCTTGGAGTTACAAATGATGCTAATTGCACAGATGAAGAAAACTTTACTTTCCTGGAGATACACAGTTGACCTGATACACACATTGCGTGAACCGA	1994
GAAGCGAGGATCAACTAGGGTCAAGCACATGAAGTAGAGAGGGCCAGATGGGGCCACGTTTTCCAGCAGAGTACATGCTCCTAAAGGGAATATCTGCTATTCAGCTCATTGCGTGAACCGA	1995
GAAGCGAGGATCAACTTTCCAGCAGAGTACATGCTCCTAAAGGGAATATCTGCTATTCAGCTCTCCTCCCCAAGTGTAAGACCTCCTGATTTGCCAGAAAAGTCAGCATTGCGTGAACCGA	1996
GAAGCGAGGATCAACTGCAGCTGGACTTTATATTACCTTTAGCTCCAACTAAACCAGACAACCAATCCCAGAGCCACGACCACCATCCAATTTCTCTGCGGTTCCACATTGCGTGAACCGA	1997
[truncated: 186,003 more rows]
