# Supplementary material for: Genome-wide Target Enrichment-aided Chip Design: a 66 K SNP Chip for Cashmere Goat
Source: Sci Rep. 2017 Aug 17;7:8621. doi: 10.1038/s41598-017-09285-z (PMC5561203; doi:10.1038/s41598-017-09285-z)
Supplement: Supplementary file 5 — Dataset 4 [file 41598_2017_9285_MOESM5_ESM.xlsx]

## Sheet: Sheet1
Genome-wide Target Enrichment-aided Chip Design: a 66K SNP Chip for Cashmere Goat
Xian Qiao1#, Rui Su1,2, 3,4,5#, Yang Wang6,7#, Ruijun Wang1,3,4,5#, Ting Yang6,7, Xiaokai Li1, Wei Chen10,17, Shiyang He7, Yu Jiang9, Qiwu Xu6,8, Wenting Wan11, Yaolei Zhang6,8, Wenguang Zhang1, Jiang Chen6,7, Bin Liu12, Xin Liu6, 8, Yixing Fan1, Duoyuan Chen7, Huaizhi Jiang13, Dongming Fang7, Zhihong Liu1,3,4,5, Xiaowen Wang7, Yanjun Zhang1,3,4,5, Danqing Mao7, Zhiying Wang1,3,4,5, Ran Di14, Qia…
Number	ID	FD(Fibre Diameter)	SD（Standard Deviation）	FDCV（Fiber diameter coefficient of variation）
1	13-WJ1020	12.9127	1.94164	0.150398
2	13-WJ084	12.9565	2.14999	0.16594
3	8	13.0198	2.86847	0.220315
4	306	13.0475	2.72098	0.208543
5	226	13.1431	2.69385	0.204962
7	13－HB0114	13.1711	2.32712	0.176684
8	604	13.2955	2.93071	0.220428
9	296	13.3505	2.59581	0.194435
10	36	13.4172	2.67374	0.199277
11	2	13.4358	3.07395	0.228788
12	340	13.4365	3.16687	0.235691
13	66	13.4879	3.07111	0.227694
14	158	13.4998	2.93042	0.217071
15	68	13.5044	2.85432	0.211361
18	370	13.5886	3.09151	0.227508
19	13－HB0058	13.6117	2.35522	0.173029
21	248	13.654	3.1787	0.232803
23	13-WJ336	13.7088	2.39485	0.174694
25	13－HB0222	13.7323	2.10451	0.153252
30	13－HB0164	13.8236	2.17256	0.157163
31	188	13.8429	2.5206	0.182086
32	46	13.8476	3.01707	0.217876
33	354	13.8497	3.05684	0.220715
35	13-WJ320	13.8826	2.26413	0.163092
36	154	13.889	2.98297	0.214772
37	13012	13.9354	2.81695	0.202142
38	280	13.9439	2.66885	0.191398
39	1264	13.9442	3.06076	0.219499
40	380	13.9743	2.53218	0.181202
42	152	14.0165	2.86751	0.20458
43	678	14.0289	3.1811	0.226752
44	292	14.0401	2.67367	0.190431
47	228	14.0672	3.21841	0.228787
48	448	14.0707	2.9717	0.211196
50	13-HB0188	14.0988	2.30203	0.163279
52	13－HB0054	14.1081	2.29617	0.162756
53	13－HB0138	14.1091	2.31575	0.164132
54	13－HB0132	14.1452	2.19966	0.155506
56	452	14.1538	3.07904	0.217541
58	13－HB0100	14.1672	2.29259	0.161823
59	12924	14.1735	2.62001	0.184852
60	346	14.1807	3.24926	0.229131
61	340	14.191	3.17885	0.224003
62	13－HB0192	14.1923	2.45705	0.173125
63	304	14.1996	2.86994	0.202113
64	362	14.202	3.11659	0.219447
65	372	14.2046	2.95716	0.208182
66	88	14.2097	2.65363	0.186747
67	438	14.2135	3.37067	0.237144
68	13－WJ184	14.2246	2.16125	0.151938
70	32	14.2422	2.73765	0.192221
72	13-WJ834	14.2722	2.58157	0.180909
73	488	14.2927	3.17359	0.222043
74	204	14.3021	3.31897	0.232062
75	202	14.3033	2.74727	0.192072
76	132	14.3093	3.21196	0.224467
77	522	14.3128	3.35602	0.234476
78	238	14.3169	3.23389	0.225878
79	13-WJ744	14.3226	2.21061	0.154344
80	258	14.3332	3.26477	0.227776
81	13－HB0070	14.3432	2.42316	0.168941
83	13-WJ028	14.4019	2.81725	0.195617
84	134	14.4032	3.24853	0.225543
85	294	14.4133	2.82917	0.196289
86	298	14.4151	3.13099	0.217202
87	190	14.4177	2.9914	0.207481
88	112	14.4234	2.96528	0.205587
89	246	14.4412	2.96999	0.205661
90	13006	14.4498	2.71636	0.187985
91	13－HB0012	14.4566	2.60745	0.180364
92	504	14.4689	3.12637	0.216074
93	254	14.4788	3.06286	0.211541
95	176	14.4917	3.02511	0.208747
96	156	14.4965	2.93464	0.202437
97	260	14.4972	3.00994	0.207622
98	13014	14.5066	2.90468	0.200231
100	90	14.5232	2.69942	0.185869
101	13－HB0154	14.5303	2.39318	0.164703
102	13－HB0098	14.5357	2.29296	0.157747
103	614	14.5543	3.03294	0.208388
104	13－HB0074	14.56	2.53801	0.174314
105	12987	14.5725	3.71043	0.254618
106	138	14.5761	2.86732	0.196713
107	184	14.578	2.93805	0.20154
110	476	14.5915	3.62348	0.248327
111	230	14.5961	2.98621	0.204589
114	368	14.6101	3.22131	0.220485
115	13007	14.6254	2.65876	0.18179
116	308	14.6399	3.01538	0.20597
117	13-WJ658 侧	14.6407	2.21022	0.150964
118	620	14.6464	3.57062	0.243788
119	12981	14.6468	3.11018	0.212345
120	204	14.6518	3.08373	0.210467
121	13－HB0094	14.6524	2.35306	0.160592
122	110	14.6559	2.94739	0.201105
123	13－HB0116	14.6665	2.40295	0.16384
124	530	14.6685	3.88926	0.265144
126	13-WJ1004	14.683	2.08957	0.142341
127	18	14.6839	2.94314	0.200432
128	13-WJ1038	14.6842	2.13248	0.145264
129	224	14.6982	2.91219	0.198132
130	94	14.7017	2.97483	0.202346
131	352	14.7153	2.49799	0.169755
132	304	14.7162	3.12716	0.212497
134	324	14.7205	2.82089	0.19163
135	13-WJ316	14.7211	2.32472	0.15793
136	13-WJ906	14.7234	2.24678	0.152635
137	796	14.7257	3.28467	0.223056
139	316	14.7349	3.1002	0.210397
141	142	14.7592	2.92992	0.198514
143	338	14.7805	2.93585	0.198629
145	330	14.7887	3.18119	0.21511
146	200	14.7907	3.07586	0.207958
147	13－HB0086	14.7945	2.30564	0.155844
148	13-WJ360	14.7965	2.19368	0.148257
149	144	14.7987	2.91527	0.196995
150	13019	14.8017	3.20675	0.216647
151	344	14.81	3.25705	0.219921
153	102	14.8211	3.21618	0.216999
154	13-WJ422	14.8262	2.99615	0.202085
156	758	14.8423	3.2478	0.21882
157	13－HB0230	14.8501	2.57571	0.173447
158	12980	14.8588	3.15741	0.212494
159	130	14.8634	3.06946	0.206511
161	13－HB0150	14.8667	2.45356	0.165038
162	12960	14.8696	3.16167	0.212626
163	6	14.8769	3.13137	0.210485
165	13-WJ394	14.888	2.09978	0.141039
181	52	14.9399	2.92632	0.195872
182	92	14.9409	3.14907	0.210767
183	320	14.9468	3.01916	0.201994
184	12941	14.9497	3.15155	0.21081
185	434	14.9568	3.5448	0.237001
186	13－HB0022	14.9627	2.42347	0.161968
189	346	14.9809	2.7686	0.184809
190	13－HB0156	14.9868	2.15716	0.143938
191	192	14.9902	2.66804	0.177985
192	13-WJ304	14.9902	2.54874	0.170029
193	616	14.9941	3.7372	0.249245
194	13－HB0134	14.9992	2.88594	0.192406
195	348	14.9996	3.02792	0.201866
196	726	15.0014	2.90293	0.19351
197	334	15.0016	3.1493	0.20993
198	234	15.0018	2.90372	0.193557
199	648	15.0022	2.9505	0.196671
201	294	15.0079	2.98362	0.198803
203	278	15.0121	3.12709	0.208305
204	330	15.0167	2.71642	0.180892
205	13－HB0142	15.0254	2.64622	0.176116
208	134	15.0339	3.12767	0.208041
209	502	15.0412	3.65698	0.243131
210	13－HB0182	15.0447	2.49947	0.166136
211	14	15.0458	3.01402	0.200323
214	13-HB0026	15.0525	2.44683	0.162553
215	78	15.0575	3.12552	0.207571
216	500	15.0604	3.16079	0.209874
217	636	15.0644	3.01834	0.200362
218	318	15.0671	2.98194	0.197911
220	13－HB0180	15.0812	2.8264	0.187412
221	13-WJ366	15.0813	2.28217	0.151325
222	220	15.0814	3.23674	0.214618
223	13－HB0160	15.0838	2.83434	0.187906
225	466	15.1012	3.47321	0.229995
227	226	15.1085	3.11812	0.206382
231	180	15.1402	3.29892	0.21789
232	114	15.1409	3.45607	0.228261
234	660	15.1474	2.8927	0.190969
235	360	15.1628	2.9539	0.194811
236	354	15.1648	3.16488	0.208699
237	566	15.1657	3.49827	0.230669
238	172	15.173	3.44018	0.22673
240	13－WJ252	15.1813	2.77	0.182462
241	266	15.2003	2.93109	0.192831
242	62	15.2048	2.65629	0.1747
243	746	15.2081	2.89229	0.19018
244	342	15.2094	3.43393	0.225776
245	22	15.2095	3.02285	0.198747
246	358	15.2168	3.0792	0.202355
247	58	15.2241	3.07511	0.201989
249	376	15.2311	2.65944	0.174606
250	274	15.2328	2.69786	0.177108
251	546	18.8246	3.435	0.182473
252	12939	18.5124	3.20683	0.173225
253	72	18.4824	3.55924	0.192574
254	13－HB0056	18.3291	2.60474	0.142109
255	170	18.2096	3.41763	0.187683
257	544	18.0799	3.38276	0.1871
258	552	18.0744	3.4254	0.189516
260	664	17.9941	3.73526	0.207582
262	462	17.9445	3.063	0.170693
266	56	17.7871	3.40929	0.191671
268	13－HB0068	17.7507	2.55348	0.143852
269	12990	17.7346	3.22952	0.182102
271	13－HB0170	17.7209	2.43884	0.137625
274	486	17.7048	3.56426	0.201315
276	13－HB0106	17.6699	2.86486	0.162133
277	638	17.6696	3.35614	0.189938
278	12933	17.6647	3.10689	0.175881
279	244	17.5989	3.57819	0.203319
280	416	17.579	3.91858	0.222912
281	13－HB0110	17.5582	3.07709	0.175251
282	274	17.5507	3.37846	0.192497
283	166	17.5156	3.67515	0.209822
285	520	17.4695	3.5001	0.200354
286	13－HB0102	17.4139	2.83714	0.162924
287	316	17.4136	3.29688	0.189327
289	13－HB0096	17.3964	2.6363	0.151543
290	13005	17.391	3.34831	0.19253
292	70	17.3839	4.20901	0.24212
293	116	17.3667	3.7087	0.213552
294	578	17.319	3.26109	0.188296
296	13－HB0008	17.2787	2.60627	0.150837
299	652	17.2316	2.90695	0.168698
301	342	17.2241	3.11059	0.180595
302	13-WJ070	17.2091	2.97907	0.17311
303	766	17.2048	3.39564	0.197366
304	788	17.2033	3.17054	0.184297
305	240	17.202	3.64179	0.211706
306	124	17.2008	3.70306	0.215284
308	392	17.1787	3.48795	0.203038
312	78	17.0952	3.59597	0.210349
313	26	17.0854	3.58855	0.210036
314	38	17.0846	3.11963	0.182599
315	13-WJ380	17.0813	2.68166	0.156994
316	654	17.0793	3.03785	0.177867
317	13－HB0044	17.066	2.60033	0.15237
319	392	17.0525	3.47225	0.203621
320	350	17.0522	3.42307	0.20074
322	718	17.0359	3.44201	0.202044
324	602	17.0343	3.09093	0.181453
327	84	17.0101	3.60513	0.211941
328	598	17.0002	3.57586	0.210341
329	338	16.995	3.3456	0.196857
331	264	16.8954	3.1747	0.187903
332	666	16.8944	3.54213	0.209662
334	13-HB0060	16.8818	2.04124	0.120913
335	158	16.8807	3.93072	0.232853
336	13-WJ396	16.8774	3.34089	0.197951
337	13－HB0072	16.8604	2.48588	0.147439
340	180	16.8564	3.22394	0.191259
341	782	16.8355	3.25963	0.193616
342	388	16.8247	3.39667	0.201886
343	13－WJ278	16.8136	1.95866	0.116493
344	260	16.812	3.56336	0.211953
346	592	16.7944	3.92683	0.233817
348	590	16.7872	3.04238	0.181232
349	364	16.7805	3.51634	0.209548
350	210	16.7696	3.58688	0.213891
352	634	16.7597	3.20453	0.191204
353	12970	16.7552	3.80873	0.227316
354	16	16.7545	3.01026	0.179668
355	328	16.7501	3.41319	0.203771
356	252	16.7451	3.32248	0.198415
357	13－WJ236	16.7442	3.44335	0.205644
358	454	16.735	3.21836	0.192313
359	334	16.7234	2.95679	0.176805
360	322	16.7119	3.38137	0.202333
361	208	16.6971	3.71016	0.222204
363	320	16.672	3.33388	0.199968
364	13－WJ1134	16.6503	2.44881	0.147073
365	13－HB0032	16.6376	2.44705	0.14708
366	446	16.6313	3.13781	0.188669
367	502	16.622	3.06632	0.184473
368	360	16.62	2.74089	0.164915
369	13－WJ662	16.6172	2.0747	0.124853
371	646	16.6146	3.15439	0.189857
373	74	16.6106	3.52694	0.21233
374	598	16.6028	3.35055	0.201806
375	13－HB0202	16.5995	2.53791	0.152891
379	236	16.5844	3.31518	0.199897
380	160	16.5799	3.50895	0.211639
381	288	16.5725	3.3514	0.202227
383	186	16.563	3.43132	0.207167
385	156	16.5601	3.34997	0.202291
386	632	16.5544	3.22691	0.194927
387	700	16.5537	3.38641	0.20457
388	776	16.551	3.49155	0.210956
391	13-WJ888	16.5389	2.42148	0.146401
394	612	16.5332	3.07607	0.186054
395	412	16.5311	3.32517	0.201146
396	198	16.5229	3.74204	0.226475
397	12978	16.513	3.21844	0.194902
398	112	16.5043	3.32104	0.201222
399	748	16.5014	3.13493	0.189979
400	13－HB0162	16.4882	2.41362	0.146385
401	292	16.4828	3.49813	0.212229
402	794	16.4774	3.36461	0.204195
403	384	16.4756	3.51489	0.213338
405	82	16.4682	3.41077	0.207111
406	13－HB0126	16.4662	2.10237	0.127678
407	13－HB0084	16.4659	2.95165	0.179259
408	730	16.4642	3.2121	0.195095
410	212	16.4619	2.9583	0.179705
411	13－HB0082	16.4601	2.37375	0.144212
412	178	16.4584	3.18788	0.193693
413	13－HB0092	16.4573	2.49016	0.151311
414	10	16.453	3.31271	0.201343
415	344	16.4467	2.7886	0.169553
418	254	16.4378	3.0184	0.183625
420	622	16.4206	3.3493	0.203968
421	368	16.42	2.77253	0.168851
423	676	16.4179	3.35545	0.204377
424	136	16.4158	3.79361	0.231095
425	13－HB0034	16.4103	2.29616	0.139922
426	606	16.405	3.13808	0.191287
428	13020	16.4023	3.14255	0.191592
429	292	16.3889	3.3836	0.206456
432	13-WJ416	16.3676	2.53258	0.154732
434	200	16.3627	3.57291	0.218357
435	12965	16.3607	2.96894	0.181467
436	60	16.3572	3.17801	0.194288
437	86	16.3552	3.24111	0.19817
438	13－HB0088	16.3546	2.60292	0.159155
440	13-WJ892	16.3418	2.17625	0.133185
441	256	16.332	2.7179	0.166415
442	13-WJ602	16.3287	2.51794	0.154204
443	250	16.326	3.40998	0.208868
444	426	16.3259	3.39521	0.207964
445	626	16.3208	3.08604	0.189085
446	768	16.3206	3.22199	0.197419
447	326	16.3203	2.98998	0.183206
448	548	16.3114	3.21482	0.19709
449	12918	16.3081	3.14128	0.192621
450	278	16.3063	3.0542	0.187301
451	610	16.303	3.32303	0.203829
452	12944	16.3018	3.02401	0.185501
453	13－HB0218	16.2961	3.01219	0.184841
454	538	16.2898	3.25168	0.199615
455	588	16.2832	3.52307	0.216361
458	13－HB0172	16.2651	2.37041	0.145737
459	190	16.251	3.65776	0.225078
461	498	16.2396	3.54868	0.218519
463	318	16.2376	3.24323	0.199735
464	13-WJ418	16.2287	2.63046	0.162087
467	13-WJ408	16.2202	2.76191	0.170275
468	260	16.2175	3.11975	0.192369
469	302	16.2152	3.13062	0.193067
470	254	16.2135	3.16409	0.195152
471	294	16.2114	3.20724	0.197838
472	13010	16.2096	4.01065	0.247423
473	362	16.2081	2.79171	0.172241
474	368	16.199	3.23833	0.199909
475	388	16.1962	3.16125	0.195184
476	756	16.1962	3.08748	0.19063
477	738	16.19	3.06383	0.189242
478	202	16.1837	3.24797	0.200694
479	136	16.1817	3.20961	0.198348
482	262	16.1734	2.94493	0.182084
483	13-WJ412	16.1705	3.55387	0.219775
484	12977	16.1636	2.88879	0.178722
485	386	16.1631	2.89635	0.179195
486	374	16.1519	2.95324	0.182842
489	300	16.1294	3.47188	0.215251
490	304	16.1178	3.42014	0.212196
493	13-WJ398	16.1013	2.35776	0.146432
494	482	16.0974	3.02069	0.187651
495	710	16.0938	2.94172	0.182786
496	13011	16.0827	3.80067	0.23632
497	262	16.08	2.94105	0.182901
498	216	16.0774	3.20746	0.1995
499	160	16.071	3.29135	0.2048
501	13－WJ204	15.2387	2.4147	0.158459
502	248	15.2429	3.10067	0.203417
503	138	15.2476	3.55187	0.232946
505	13-HB0038	15.2545	2.63247	0.17257
506	588	15.2582	2.95345	0.193564
508	316	15.2599	3.26965	0.214264
510	84	15.2668	2.57336	0.168559
511	13－HB0224	15.268	2.39661	0.156969
512	604	15.2681	3.50061	0.229276
513	13－HB0204	15.2719	2.48371	0.162632
514	280	15.2729	3.09911	0.202915
515	330	15.275	3.24077	0.212161
516	13-WJ732	15.2757	2.56556	0.167951
517	13－HB0040	15.2758	2.33963	0.153159
518	188	15.2808	3.48535	0.228087
519	148	15.2954	2.71564	0.177546
520	13-WJ302	15.3001	2.64641	0.172966
521	13－HB0140	15.3102	2.71337	0.177226
522	13-HB0186	15.3164	2.66821	0.174206
523	13－HB0190	15.3192	2.63064	0.171722
524	616	15.3241	3.37614	0.220315
525	13－HB0200	15.3348	2.80796	0.183111
526	218	15.3374	3.17976	0.20732
527	250	15.3391	3.02945	0.197499
529	13-WJ622	15.3457	2.31179	0.150648
530	384	15.3485	2.87353	0.187219
531	13－WJ088	15.3508	2.3963	0.156103
533	278	15.3569	3.34857	0.218049
535	332	15.365	3.08199	0.200585
536	13-HB0052	15.3797	2.55733	0.16628
538	682	15.3834	2.96892	0.192994
539	390	15.3842	3.0768	0.199997
540	672	15.3911	3.58529	0.232945
541	276	15.4041	3.44404	0.223579
542	300	15.4076	3.09407	0.200815
543	606	15.4155	2.81786	0.182794
546	656	15.4207	3.26116	0.211479
548	270	15.4258	2.80752	0.182001
550	220	15.4406	3.15694	0.204456
551	160	16.071	3.29135	0.2048
553	728	16.0568	3.04098	0.189389
554	396	16.0516	3.09625	0.192893
555	470	16.0498	3.29831	0.205504
558	778	16.0441	3.29833	0.205579
557	208	16.0454	3.23954	0.201898
561	246	16.0311	3.33963	0.208322
562	464	16.027	3.51537	0.21934
563	13－HB0014	16.0249	2.67403	0.166867
565	624	16.0207	3.25211	0.202994
566	560	16.0191	3.16284	0.197441
567	586	16.0186	2.86046	0.17857
568	596	16.0125	3.32193	0.207458
569	610	16.0066	3.48307	0.217601
570	13-WJ802 侧	16.0057	1.87107	0.1169
571	494	15.9922	3.46751	0.216824
572	478	15.9907	3.19554	0.199837
573	444	15.9903	3.19505	0.199811
574	540	15.9757	3.16058	0.197836
577	13008	15.9672	3.50049	0.219229
578	13－WJ290	15.9635	2.48838	0.155879
579	12945	15.9633	3.23906	0.202906
580	618	15.9626	3.09882	0.19413
582	754	15.9612	3.31299	0.207565
584	13－HB0176	15.9513	1.97568	0.123857
586	388	15.9464	3.25561	0.204159
588	28	15.9381	3.63344	0.227972
589	13－HB0046	15.9367	2.87856	0.180624
591	13-WJ018	15.9309	2.03132	0.127508
592	212	15.9297	3.54811	0.222735
593	13-WJ426	15.9269	2.42576	0.152306
596	13－WJ254	15.9143	2.3387	0.146956
597	13－HB0196	15.9127	2.38262	0.149731
598	452	15.8971	3.19003	0.200667
599	366	15.8949	3.08684	0.194203
600	118	15.8892	3.32053	0.20898
