# Supplementary material for: Genome-wide Target Enrichment-aided Chip Design: a 66 K SNP Chip for Cashmere Goat
Source: Sci Rep. 2017 Aug 17;7:8621. doi: 10.1038/s41598-017-09285-z (PMC5561203; doi:10.1038/s41598-017-09285-z)
Supplement: Supplementary file 6 — Dataset 5 [file 41598_2017_9285_MOESM6_ESM.xlsx]

## Sheet: result.ps_head26.1M(1)
Genome-wide Target Enrichment-aided Chip Design: a 66K SNP Chip for Cashmere Goat
Xian Qiao1#, Rui Su1,2, 3,4,5#, Yang Wang6,7#, Ruijun Wang1,3,4,5#, Ting Yang6,7, Xiaokai Li1, Wei Chen10,17, Shiyang He7, Yu Jiang9, Qiwu Xu6,8, Wenting Wan11, Yaolei Zhang6,8, Wenguang Zhang1, Jiang Chen6,7, Bin Liu12, Xin Liu6, 8, Yixing Fan1, Duoyuan Chen7, Huaizhi Jiang13, Dongming Fang7, Zhihong Liu1,3,4,5, Xiaowen Wang7, Yanjun Zhang1,3,4,5, Danqing Mao7, Zhiying Wang1,3,4,5, Ran Di14, Qia…
Gene id	Organisem:entry	KO	Gene name	Definition	Pathway
goat_GLEAN_10005446	chx:102168425	K00461	ALOX5	arachidonate 5-lipoxygenase	Metabolism; Lipid metabolism; Arachidonic acid metabolism [PATH:ko00590] Metabolism; Endocrine system; Ovarian Steroidogenesis [PATH:ko04913] Metabolism; Nervous system; Serotonergic synapse [PATH:ko04726] Metabolism; Infectious diseases; Toxoplasmosis [PATH:ko05145]
goat_GLEAN_10005447	phd:102328075	K10656	MARCH1_8	--	--
goat_GLEAN_10005448	chx:102185063	K12163	ANUBL1	--	--
goat_GLEAN_10005449	chx:102191770	K18462	FAM21	WASH complex subunit FAM21	--
goat_GLEAN_10005451	chx:102183764	K09289	NCOA4, PTC3	nuclear receptor coactivator 4	--
goat_GLEAN_10005452	pale:102896550	K17794	TIM23	mitochondrial import inner membrane translocase subunit TIM23	--
goat_GLEAN_10005453	lve:103088492	K00164	OGDH, sucA	2-oxoglutarate dehydrogenase E1 component	Metabolism; Overview; Carbon metabolism [PATH:ko01200] Metabolism; Carbohydrate metabolism; Citrate cycle (TCA cycle) [PATH:ko00020] Metabolism; Amino acid metabolism; Lysine degradation [PATH:ko00310] Metabolism; Amino acid metabolism; Tryptophan metabolism [PATH:ko00380]
goat_GLEAN_10005454	chx:102182280	K00623	CHAT	choline O-acetyltransferase	Metabolism; Lipid metabolism; Glycerophospholipid metabolism [PATH:ko00564] Metabolism; Nervous system; Cholinergic synapse [PATH:ko04725]
goat_GLEAN_10005455	chx:102181839	K10841	ERCC6, CSB, RAD26	DNA excision repair protein ERCC-6	--
goat_GLEAN_10005456	pon:100435790	K09451	ALX4	homeobox protein aristaless-like 4	--
goat_GLEAN_10005460	cmk:103180166	K06522	IGSF2_3	--	--
goat_GLEAN_10005461	api:100165859	K18953	NSMAF, FAN	factor associated with neutral sphingomyelinase activation	--
goat_GLEAN_10005462	ngi:103751091	K10130	LRDD, PIDD	leucine-rich repeats and death domain-containing protein	--
goat_GLEAN_10005463	mrr:Moror_2689	K19844	BEM2	GTPase-activating protein BEM2	--
goat_GLEAN_10005464	chx:100861087	K04440	JNK	c-Jun N-terminal kinase	--
goat_GLEAN_10005465	aam:106497791	K02374	PTPN13, FAP-1	tyrosine-protein phosphatase non-receptor type 13	--
goat_GLEAN_10005466	ngi:103733415	K04257	OLFR	olfactory receptor	--
goat_GLEAN_10007294	ggo:101153887	K20284	RABGAP1, GAPCENA	Rab GTPase-activating protein 1	--
goat_GLEAN_10007295	oas:101115723	K08407	GPR52	--	--
goat_GLEAN_10007296	chx:102180067	K20284	RABGAP1, GAPCENA	Rab GTPase-activating protein 1	--
goat_GLEAN_10007297	chx:102179584	K15690
goat_GLEAN_10007298	chx:102178844	K10509	ZBTB37	--	--
goat_GLEAN_10007299	chx:102177266	K01876	DARS, aspS	aspartyl-tRNA synthetase	--
goat_GLEAN_10007300	chx:102178196	K11504	CENPL	--	--
goat_GLEAN_10007301	mmu:226541	K10457	KLHL20, KLEIP	--	--
goat_GLEAN_10007302	ssc:100624136	K14726	SLC9A10_11	--	--
goat_GLEAN_10007303	chx:102175786	K11188	PRDX6	--	Metabolism; Biosynthesis of other secondary metabolites; Phenylpropanoid biosynthesis [PATH:ko00940]
goat_GLEAN_10007304	oas:101112496	K14351	AADACL3_4	--	--
goat_GLEAN_10007305	apla:101795344	K14351	AADACL3_4	--	--
goat_GLEAN_10007306	myd:102753733	K10308	FBXO31	--	--
goat_GLEAN_10007307	myb:102259491	K10308	FBXO31	--	--
goat_GLEAN_10007308	myb:102259491	K10308	FBXO31	--	--
goat_GLEAN_10007309	myb:102259491	K10308	FBXO31	--	--
goat_GLEAN_10007310	myb:102259491	K10308	FBXO31	--	--
goat_GLEAN_10007311	myb:102259491	K10308	FBXO31	--	--
goat_GLEAN_10007312	bom:102266056	K01639	E4.1.3.3, nanA, NPL	N-acetylneuraminate lyase	Metabolism; Carbohydrate metabolism; Amino sugar and nucleotide sugar metabolism [PATH:ko00520]
goat_GLEAN_10007313	myb:102259491	K10308	FBXO31	--	--
goat_GLEAN_10007314	myb:102259491	K10308	FBXO31	--	--
goat_GLEAN_10007315	myb:102259491	K10308	FBXO31	--	--
goat_GLEAN_10007316	myb:102259491	K10308	FBXO31	--	--
goat_GLEAN_10007317	bom:102266056	K01639	E4.1.3.3, nanA, NPL	N-acetylneuraminate lyase	Metabolism; Carbohydrate metabolism; Amino sugar and nucleotide sugar metabolism [PATH:ko00520]
goat_GLEAN_10007318	myb:102259491	K10308	FBXO31	--	--
goat_GLEAN_10007319	myb:102259491	K10308	FBXO31	--	--
goat_GLEAN_10007320	myb:102259491	K10308	FBXO31	--	--
goat_GLEAN_10007321	myb:102259491	K10308	FBXO31	--	--
goat_GLEAN_10007322	cin:100184475	K06839	SLIT2	slit 2	--
goat_GLEAN_10007323	chx:102171636	K11432	PRDM2, RIZ	--	--
goat_GLEAN_10004303	oas:101103269	K19625	RLBP1	retinaldehyde-binding protein 1	--
goat_GLEAN_10004304	oas:101103014	K13697	ABHD2	abhydrolase domain-containing protein 2	--
goat_GLEAN_10004305	chx:100861394	K17253	MFGE8	--	--
goat_GLEAN_10004306	chx:102184664	K06852	HAPLN3	--	--
goat_GLEAN_10004307	bta:280985	K06792	AGC1, CSPG1	aggrecan 1	--
goat_GLEAN_10004308	bacu:103012704	K00286	proC	pyrroline-5-carboxylate reductase	Metabolism; Overview; Biosynthesis of amino acids [PATH:ko01230] Metabolism; Amino acid metabolism; Arginine and proline metabolism [PATH:ko00330]
goat_GLEAN_10004309	bacu:103012704	K00286	proC	pyrroline-5-carboxylate reductase	Metabolism; Overview; Biosynthesis of amino acids [PATH:ko01230] Metabolism; Amino acid metabolism; Arginine and proline metabolism [PATH:ko00330]
goat_GLEAN_10004310	bacu:103012704	K00286	proC	pyrroline-5-carboxylate reductase	Metabolism; Overview; Biosynthesis of amino acids [PATH:ko01230] Metabolism; Amino acid metabolism; Arginine and proline metabolism [PATH:ko00330]
goat_GLEAN_10004311	bacu:103012704	K00286	proC	pyrroline-5-carboxylate reductase	Metabolism; Overview; Biosynthesis of amino acids [PATH:ko01230] Metabolism; Amino acid metabolism; Arginine and proline metabolism [PATH:ko00330]
goat_GLEAN_10004312	bacu:103012704	K00286	proC	pyrroline-5-carboxylate reductase	Metabolism; Overview; Biosynthesis of amino acids [PATH:ko01230] Metabolism; Amino acid metabolism; Arginine and proline metabolism [PATH:ko00330]
goat_GLEAN_10004313	bacu:103012704	K00286	proC	pyrroline-5-carboxylate reductase	Metabolism; Overview; Biosynthesis of amino acids [PATH:ko01230] Metabolism; Amino acid metabolism; Arginine and proline metabolism [PATH:ko00330]
goat_GLEAN_10004982	oas:106992006	K13158	HNRNPA2B1	--	--
goat_GLEAN_10004983	phd:102328068	K19525	VPS13A_C	vacuolar protein sorting-associated protein 13A/C	--
goat_GLEAN_10004984	pbi:103050294	K05690	CTNND1	catenin (cadherin-associated protein), delta 1	--
goat_GLEAN_10007549	lcm:102346037	K15008	DLGAP1, GKAP	discs, large-associated protein 1	--
goat_GLEAN_10007550	sot:107059481	K06237	COL4A	collagen, type IV, alpha	--
goat_GLEAN_10007551	chx:102168603	K12360	CLN8	ceroid-lipofuscinosis neuronal protein 8	--
goat_GLEAN_10007553	chx:102169454	K17495	CSMD	--	--
goat_GLEAN_10007554	bta:100138303	K16727	ARHGEF10	--	--
goat_GLEAN_10007555	tup:102500174	K12567	TTN	titin	--
goat_GLEAN_10004541	chx:102171075	K12874	AQR	intron-binding protein aquarius	--
goat_GLEAN_10004542	acs:100560364	K12314	ACTC1	actin, alpha cardiac muscle	--
goat_GLEAN_10004543	oas:101103035	K15084	SLC25A16, GDA, LEU5	--	--
goat_GLEAN_10004544	ssc:100157488	K07373	GJD2	gap junction delta-2 protein	--
goat_GLEAN_10004545	gja:107121621	K04456	AKT	RAC serine/threonine-protein kinase	--
goat_GLEAN_10004546	aag:AaeL_AAEL009085	K18470	ARHGAP1, CDC42GAP	Rho GTPase-activating protein 1	--
goat_GLEAN_10004548	spu:105437446	K19558	NBL1	neuroblastoma suppressor of tumorigenicity 1	--
goat_GLEAN_10004549	fab:101819947	K10367	FMN1	--	--
goat_GLEAN_10004550	chx:102191337	K10367	FMN1	--	--
goat_GLEAN_10004552	chx:102191052	K04963	RYR3	ryanodine receptor 3	--
goat_GLEAN_10004554	chx:102168455	K04133	CHRM5	muscarinic acetylcholine receptor M5	--
goat_GLEAN_10004555	tup:102493835	K02941	RP-LP0, RPLP0	large subunit ribosomal protein LP0	--
goat_GLEAN_10005067	ecb:100058096	K10137	ZMAT3	zinc finger, matrin type 3	--
goat_GLEAN_10005068	myd:102756077	K19801	PI4KB	phosphatidylinositol 4-kinase B	Metabolism; Carbohydrate metabolism; Inositol phosphate metabolism [PATH:ko00562] Metabolism; Signal transduction; Phosphatidylinositol signaling system [PATH:ko04070]
goat_GLEAN_10005070	chx:102170739	K13100	CWC22	--	--
goat_GLEAN_10002270	bom:102283212	K04456	AKT	RAC serine/threonine-protein kinase	--
goat_GLEAN_10002272	bta:784089	K01939	purA, ADSS	adenylosuccinate synthase	Metabolism; Nucleotide metabolism; Purine metabolism [PATH:ko00230] Metabolism; Amino acid metabolism; Alanine, aspartate and glutamate metabolism [PATH:ko00250]
goat_GLEAN_10002273	asn:102372125	K01939	purA, ADSS	adenylosuccinate synthase	Metabolism; Nucleotide metabolism; Purine metabolism [PATH:ko00230] Metabolism; Amino acid metabolism; Alanine, aspartate and glutamate metabolism [PATH:ko00250]
goat_GLEAN_10002276	pia:PI2015_1205	K08300	rne	ribonuclease E	--
goat_GLEAN_10002280	lve:103078183	K10404	KIF26	--	--
goat_GLEAN_10002281	chx:102184562	K18408	TDRD9	--	--
goat_GLEAN_10007957	chx:102170652	K19904	SYT4	synaptotagmin-4	--
goat_GLEAN_10007958	chx:102170373	K19821	SERPINB2, PAI2	plasminogen activator inhibitor 2	--
goat_GLEAN_10007959	chx:102169925	K13965	SERPINB8	serpin B8	--
goat_GLEAN_10006492	ssc:100520265	K16498	PCDHD1	--	--
goat_GLEAN_10003238	cjc:100407503	K02955	RP-S14e, RPS14	small subunit ribosomal protein S14e	--
goat_GLEAN_10001453	chx:102170185	K20217	UBE2E	ubiquitin-conjugating enzyme E2 E	--
goat_GLEAN_10000805	bta:517405	K06052	JAGGED	jagged	--
goat_GLEAN_10000806	chx:102187540	K08426	GPR132	--	--
goat_GLEAN_10000809	api:100167295	K19326	SYNE1	nesprin-1	--
goat_GLEAN_10000810	chx:102188538	K16860	PLD3_4	phospholipase D3/4	Metabolism; Lipid metabolism; Glycerophospholipid metabolism [PATH:ko00564] Metabolism; Lipid metabolism; Ether lipid metabolism [PATH:ko00565]
goat_GLEAN_10000811	chx:106503391	K16463	CEP170	--	--
goat_GLEAN_10000812	ocu:100348036	K10500	ZBTB17, MIZ1	zinc finger and BTB domain-containing protein 17	--
goat_GLEAN_10000765	bacu:103012704	K00286	proC	pyrroline-5-carboxylate reductase	Metabolism; Overview; Biosynthesis of amino acids [PATH:ko01230] Metabolism; Amino acid metabolism; Arginine and proline metabolism [PATH:ko00330]
goat_GLEAN_10000766	bacu:103012704	K00286	proC	pyrroline-5-carboxylate reductase	Metabolism; Overview; Biosynthesis of amino acids [PATH:ko01230] Metabolism; Amino acid metabolism; Arginine and proline metabolism [PATH:ko00330]
goat_GLEAN_10000767	bacu:103012704	K00286	proC	pyrroline-5-carboxylate reductase	Metabolism; Overview; Biosynthesis of amino acids [PATH:ko01230] Metabolism; Amino acid metabolism; Arginine and proline metabolism [PATH:ko00330]
goat_GLEAN_10000768	bacu:103012704	K00286	proC	pyrroline-5-carboxylate reductase	Metabolism; Overview; Biosynthesis of amino acids [PATH:ko01230] Metabolism; Amino acid metabolism; Arginine and proline metabolism [PATH:ko00330]
goat_GLEAN_10000769	bacu:103012704	K00286	proC	pyrroline-5-carboxylate reductase	Metabolism; Overview; Biosynthesis of amino acids [PATH:ko01230] Metabolism; Amino acid metabolism; Arginine and proline metabolism [PATH:ko00330]
goat_GLEAN_10000771	bacu:103012704	K00286	proC	pyrroline-5-carboxylate reductase	Metabolism; Overview; Biosynthesis of amino acids [PATH:ko01230] Metabolism; Amino acid metabolism; Arginine and proline metabolism [PATH:ko00330]
goat_GLEAN_10000772	bmor:101746403	K14537	NUG2, GNL2	nuclear GTP-binding protein	--
goat_GLEAN_10000773	bacu:103012704	K00286	proC	pyrroline-5-carboxylate reductase	Metabolism; Overview; Biosynthesis of amino acids [PATH:ko01230] Metabolism; Amino acid metabolism; Arginine and proline metabolism [PATH:ko00330]
goat_GLEAN_10000774	bacu:103012704	K00286	proC	pyrroline-5-carboxylate reductase	Metabolism; Overview; Biosynthesis of amino acids [PATH:ko01230] Metabolism; Amino acid metabolism; Arginine and proline metabolism [PATH:ko00330]
goat_GLEAN_10000775	bacu:103012704	K00286	proC	pyrroline-5-carboxylate reductase	Metabolism; Overview; Biosynthesis of amino acids [PATH:ko01230] Metabolism; Amino acid metabolism; Arginine and proline metabolism [PATH:ko00330]
goat_GLEAN_10000778	bacu:103012704	K00286	proC	pyrroline-5-carboxylate reductase	Metabolism; Overview; Biosynthesis of amino acids [PATH:ko01230] Metabolism; Amino acid metabolism; Arginine and proline metabolism [PATH:ko00330]
goat_GLEAN_10000779	bacu:103012704	K00286	proC	pyrroline-5-carboxylate reductase	Metabolism; Overview; Biosynthesis of amino acids [PATH:ko01230] Metabolism; Amino acid metabolism; Arginine and proline metabolism [PATH:ko00330]
goat_GLEAN_10000780	bacu:103012704	K00286	proC	pyrroline-5-carboxylate reductase	Metabolism; Overview; Biosynthesis of amino acids [PATH:ko01230] Metabolism; Amino acid metabolism; Arginine and proline metabolism [PATH:ko00330]
goat_GLEAN_10000781	bacu:103012704	K00286	proC	pyrroline-5-carboxylate reductase	Metabolism; Overview; Biosynthesis of amino acids [PATH:ko01230] Metabolism; Amino acid metabolism; Arginine and proline metabolism [PATH:ko00330]
goat_GLEAN_10014030	chx:102177800	K08597	SENP8, NEDP1, DEN1	--	--
goat_GLEAN_10014031	pale:102893413	K09269	SOX5_6_13	--	--
goat_GLEAN_10014032	ggo:101130657	K12741	HNRNPA1_3	heterogeneous nuclear ribonucleoprotein A1/A3	--
goat_GLEAN_10014033	chx:102174196	K00826	E2.6.1.42, ilvE	branched-chain amino acid aminotransferase	Metabolism; Overview; 2-Oxocarboxylic acid metabolism [PATH:ko01210] Metabolism; Overview; Biosynthesis of amino acids [PATH:ko01230] Metabolism; Amino acid metabolism; Cysteine and methionine metabolism [PATH:ko00270] Metabolism; Amino acid metabolism; Valine, leucine and isoleucine degradation [PATH:ko00280] Metabolism; Amino acid metabolism; Valine, leucine and isoleucine biosynthesis [PATH:ko…
goat_GLEAN_10014034	chx:102173922	K02880	RP-L17e, RPL17	large subunit ribosomal protein L17e	--
goat_GLEAN_10014036	crg:105334848	K12337	MRVI1, IRAG	inositol 1,4,5-triphosphate receptor-associated cGMP kinase substrate	--
goat_GLEAN_10014037	chx:102172974	K17580	CASC1	--	--
goat_GLEAN_10014038	soc:105200809	K20301	TRAPPC2, TRS20	trafficking protein particle complex subunit 2	--
goat_GLEAN_10014039	bta:526041	K17299	POTE	--	--
goat_GLEAN_10014040	fca:101082042	K07611	LMNB	lamin B	--
goat_GLEAN_10013098	chx:102188141	K16342	PLA2G4, CPLA2	cytosolic phospholipase A2	Metabolism; Lipid metabolism; Glycerophospholipid metabolism [PATH:ko00564] Metabolism; Lipid metabolism; Ether lipid metabolism [PATH:ko00565] Metabolism; Lipid metabolism; Arachidonic acid metabolism [PATH:ko00590] Metabolism; Lipid metabolism; Linoleic acid metabolism [PATH:ko00591] Metabolism; Lipid metabolism; alpha-Linolenic acid metabolism [PATH:ko00592] Metabolism; Signal transduction; Ra…
goat_GLEAN_10013099	phd:102338612	K20183	VPS39, VAM6	Vam6/Vps39-like protein vacuolar protein sorting-associated protein 39	--
goat_GLEAN_10013101	chx:102189487	K12317	GANC	neutral alpha-glucosidase C	Metabolism; Carbohydrate metabolism; Galactose metabolism [PATH:ko00052] Metabolism; Carbohydrate metabolism; Starch and sucrose metabolism [PATH:ko00500]
goat_GLEAN_10013102	chx:102189762	K08573	CAPN3	calpain-3	--
goat_GLEAN_10013103	phd:102336527	K08573	CAPN3	calpain-3	--
goat_GLEAN_10013104	cre:CHLREDRAFT_205525	K10260	FBXW7, SEL10	F-box and WD-40 domain protein 7	--
goat_GLEAN_10013105	oas:101117588	K08508	SNAP23	synaptosomal-associated protein 23	--
goat_GLEAN_10013106	mis:MICPUN_85191	K19613	SHOC2, SUR8	leucine-rich repeat protein SHOC2	--
goat_GLEAN_10013107	chx:102168544	K16585	HAUS2	--	--
goat_GLEAN_10013108	chx:102176048	K16491	STARD9	--	--
goat_GLEAN_10013109	bom:102288121	K19531	CDAN1	codanin-1	--
goat_GLEAN_10013110	chx:102169294	K08815	TTBK	tau tubulin kinase	--
goat_GLEAN_10013111	chx:102169592	K10625	UBR1	E3 ubiquitin-protein ligase UBR1	--
goat_GLEAN_10013112	aly:ARALYDRAFT_317213	K11592	DICER1, DCR1	endoribonuclease Dicer	--
goat_GLEAN_10013114	aml:100468973	K05622	TGM5	transglutaminase 5	--
goat_GLEAN_10013115	phd:102341808	K08738	CYC	cytochrome c	Metabolism; Energy metabolism; Sulfur metabolism [PATH:ko00920] Metabolism; Signal transduction; Two-component system [PATH:ko02020] Metabolism; Cell growth and death; Apoptosis [PATH:ko04210] Metabolism; Cell growth and death; Apoptosis - fly [PATH:ko04214] Metabolism; Cell growth and death; Apoptosis - multiple species [PATH:ko04215] Metabolism; Cell growth and death; p53 signaling pathway [PAT…
goat_GLEAN_10013116	nle:100587282	K13044	HNRNPABD	--	--
goat_GLEAN_10013117	bacu:103020569	K15127	TADA2B	--	--
goat_GLEAN_10015720	oas:443472	K05425	IL12B	interleukin 12B	--
goat_GLEAN_10015721	cge:100762523	K17618	UBLCP1	--	--
goat_GLEAN_10015722	sko:100368162	K15703
goat_GLEAN_10015723	gja:107106851	K09103	EBF, COE	--	--
goat_GLEAN_10015725	pbi:103064503	K09103	EBF, COE	--	--
goat_GLEAN_10015726	bom:102284855	K05868	CCNB	cyclin B	--
goat_GLEAN_10015727	xla:494733	K12471	EPN	epsin	--
goat_GLEAN_10015729	chx:102177794	K10761	THG1	--	--
goat_GLEAN_10015730	oas:101113849	K09271	SOX15_30	--	--
goat_GLEAN_10015731	chx:102178445	K08608	ADAM19	--	--
goat_GLEAN_10015732	xtr:100488355	K19364	NIPA1	magnesium transporter NIPA1	--
goat_GLEAN_10014846	pale:102879715	K02726	PSMA2	20S proteasome subunit alpha 2	--
goat_GLEAN_10014847	chx:102187025	K18173	COA1	--	--
goat_GLEAN_10014848	chx:102186271	K03513	POLM	DNA polymerase mu	--
goat_GLEAN_10014849	phd:102338251	K02328	POLD2	DNA polymerase delta subunit 2	Metabolism; Nucleotide metabolism; Purine metabolism [PATH:ko00230] Metabolism; Nucleotide metabolism; Pyrimidine metabolism [PATH:ko00240] Metabolism; Replication and repair; DNA replication [PATH:ko03030] Metabolism; Replication and repair; Base excision repair [PATH:ko03410] Metabolism; Replication and repair; Nucleotide excision repair [PATH:ko03420] Metabolism; Replication and repair; Mismat…
goat_GLEAN_10014850	chx:102185977	K02328	POLD2	DNA polymerase delta subunit 2	Metabolism; Nucleotide metabolism; Purine metabolism [PATH:ko00230] Metabolism; Nucleotide metabolism; Pyrimidine metabolism [PATH:ko00240] Metabolism; Replication and repair; DNA replication [PATH:ko03030] Metabolism; Replication and repair; Base excision repair [PATH:ko03410] Metabolism; Replication and repair; Nucleotide excision repair [PATH:ko03420] Metabolism; Replication and repair; Mismat…
goat_GLEAN_10014851	oas:101117156	K12754	MYL7	myosin regulatory light chain 7	--
goat_GLEAN_10014852	oas:101117412	K12407	GCK	glucokinase	Metabolism; Overview; Carbon metabolism [PATH:ko01200] Metabolism; Carbohydrate metabolism; Glycolysis / Gluconeogenesis [PATH:ko00010] Metabolism; Carbohydrate metabolism; Galactose metabolism [PATH:ko00052] Metabolism; Carbohydrate metabolism; Starch and sucrose metabolism [PATH:ko00500] Metabolism; Carbohydrate metabolism; Amino sugar and nucleotide sugar metabolism [PATH:ko00520] Metabolism; …
goat_GLEAN_10014853	mcc:706977	K04515	CAMK2	calcium/calmodulin-dependent protein kinase (CaM kinase) II	--
goat_GLEAN_10014854	ccw:104683185	K04515	CAMK2	calcium/calmodulin-dependent protein kinase (CaM kinase) II	--
goat_GLEAN_10014855	oas:101118355	K14461	NPC1L1	Niemann-Pick C1-like protein 1	--
goat_GLEAN_10014856	chx:102184401	K14810	DDX56, DBP9	--	--
goat_GLEAN_10014857	phd:102334939	K20346	TMED4_9_11	--	--
goat_GLEAN_10014858	fpg:101921158	K11251	H2A	histone H2A	--
goat_GLEAN_10014859	chx:102182564	K10356	MYO1	myosin I	--
goat_GLEAN_10014861	crg:105344099	K03626	EGD2, NACA	nascent polypeptide-associated complex subunit alpha	--
goat_GLEAN_10014862	lcm:102347920	K18190	FASTKD2	FAST kinase domain-containing protein 2	--
goat_GLEAN_10014863	cfa:609733	K17106	WAP	whey acidic protein	--
goat_GLEAN_10014864	oaa:100081777	K02915	RP-L34e, RPL34	large subunit ribosomal protein L34e	--
goat_GLEAN_10014865	chx:102188434	K02263	COX4	cytochrome c oxidase subunit 4	Metabolism; Energy metabolism; Oxidative phosphorylation [PATH:ko00190] Metabolism; Circulatory system; Cardiac muscle contraction [PATH:ko04260] Metabolism; Neurodegenerative diseases; Alzheimer's disease [PATH:ko05010] Metabolism; Neurodegenerative diseases; Parkinson's disease [PATH:ko05012] Metabolism; Neurodegenerative diseases; Huntington's disease [PATH:ko05016] Metabolism; Endocrine and m…
goat_GLEAN_10012667	bta:100139116	K20065	SGIP1	SH3-containing GRB2-like protein 3-interacting protein 1	--
goat_GLEAN_10012668	chx:102179258	K02953	RP-S13e, RPS13	small subunit ribosomal protein S13e	--
goat_GLEAN_10012670	chx:102180558	K13293	PDE4	cAMP-specific phosphodiesterase 4	Metabolism; Nucleotide metabolism; Purine metabolism [PATH:ko00230] Metabolism; Signal transduction; cAMP signaling pathway [PATH:ko04024] Metabolism; Substance dependence; Morphine addiction [PATH:ko05032]
goat_GLEAN_10012671	bom:102271431	K13293	PDE4	cAMP-specific phosphodiesterase 4	Metabolism; Nucleotide metabolism; Purine metabolism [PATH:ko00230] Metabolism; Signal transduction; cAMP signaling pathway [PATH:ko04024] Metabolism; Substance dependence; Morphine addiction [PATH:ko05032]
goat_GLEAN_10012672	phd:102316341	K05062	LEPR	leptin receptor	--
goat_GLEAN_10012674	chx:102181462	K09526	DNAJC6	DnaJ homolog subfamily C member 6	--
goat_GLEAN_10012675	mcf:101865909	K09526	DNAJC6	DnaJ homolog subfamily C member 6	--
goat_GLEAN_10012676	chx:102182275	K00939	adk, AK	adenylate kinase	Metabolism; Nucleotide metabolism; Purine metabolism [PATH:ko00230]
goat_GLEAN_10012677	bta:616109	K00419	QCR9, UCRC	ubiquinol-cytochrome c reductase subunit 9	Metabolism; Energy metabolism; Oxidative phosphorylation [PATH:ko00190] Metabolism; Circulatory system; Cardiac muscle contraction [PATH:ko04260] Metabolism; Neurodegenerative diseases; Alzheimer's disease [PATH:ko05010] Metabolism; Neurodegenerative diseases; Parkinson's disease [PATH:ko05012] Metabolism; Neurodegenerative diseases; Huntington's disease [PATH:ko05016] Metabolism; Endocrine and m…
goat_GLEAN_10012679	chx:102182846	K11217	JAK1	Janus kinase 1	--
goat_GLEAN_10012680	fch:102058589	K11219	TYK2	non-receptor tyrosine-protein kinase TYK2	--
goat_GLEAN_10012681	cin:100186084	K10798	PARP	poly [ADP-ribose] polymerase	--
goat_GLEAN_10012682	chx:102181831	K10584	UBE2U	ubiquitin-conjugating enzyme E2 U	--
goat_GLEAN_10012683	oas:101109659	K05122	ROR1, NTRKR1	--	--
goat_GLEAN_10012685	phd:102328094	K01835	pgm	phosphoglucomutase	Metabolism; Carbohydrate metabolism; Glycolysis / Gluconeogenesis [PATH:ko00010] Metabolism; Carbohydrate metabolism; Pentose phosphate pathway [PATH:ko00030] Metabolism; Carbohydrate metabolism; Galactose metabolism [PATH:ko00052] Metabolism; Carbohydrate metabolism; Starch and sucrose metabolism [PATH:ko00500] Metabolism; Carbohydrate metabolism; Amino sugar and nucleotide sugar metabolism [PAT…
goat_GLEAN_10012686	chx:102183563	K01835	pgm	phosphoglucomutase	Metabolism; Carbohydrate metabolism; Glycolysis / Gluconeogenesis [PATH:ko00010] Metabolism; Carbohydrate metabolism; Pentose phosphate pathway [PATH:ko00030] Metabolism; Carbohydrate metabolism; Galactose metabolism [PATH:ko00052] Metabolism; Carbohydrate metabolism; Starch and sucrose metabolism [PATH:ko00500] Metabolism; Carbohydrate metabolism; Amino sugar and nucleotide sugar metabolism [PAT…
goat_GLEAN_10012687	chx:102184686	K03848	ALG6	alpha-1,3-glucosyltransferase	Metabolism; Glycan biosynthesis and metabolism; N-Glycan biosynthesis [PATH:ko00510]
goat_GLEAN_10012688	oas:101118426	K18491	ESX1	homeobox protein ESX1	--
goat_GLEAN_10012690	spar:SPRG_00532	K15109	SLC25A20_29, CACT, CACL, CRC1	solute carrier family 25 (mitochondrial carnitine/acylcarnitine transporter), member 20/29	--
goat_GLEAN_10012691	chx:102186003	K11252	H2B	histone H2B	--
goat_GLEAN_10012692	oas:101117912	K11252	H2B	histone H2B	--
goat_GLEAN_10015745	phd:102315653	K05719	ITGB1	integrin beta 1	--
goat_GLEAN_10015746	bta:539369	K06724	NRP1	neuropilin 1	--
goat_GLEAN_10015749	chx:102185098	K04237	PARD3	partitioning defective protein 3	--
goat_GLEAN_10016101	oaa:100682062	K05101	NTRK3, TRKC	neurotrophic tyrosine kinase, receptor type 3	--
goat_GLEAN_10016102	chx:102185689	K05101	NTRK3, TRKC	neurotrophic tyrosine kinase, receptor type 3	--
goat_GLEAN_10016103	phd:102316457	K10571	DET1	de-etiolated-1	--
goat_GLEAN_10016104	chx:102176166	K02948	RP-S11, MRPS11, rpsK	small subunit ribosomal protein S11	--
goat_GLEAN_10016105	chx:102185955	K18340	AEN, ISG20L1	--	--
goat_GLEAN_10016106	chx:102177100	K12579	ISG20	--	--
goat_GLEAN_10016107	bacu:103012704	K00286	proC	pyrroline-5-carboxylate reductase	Metabolism; Overview; Biosynthesis of amino acids [PATH:ko01230] Metabolism; Amino acid metabolism; Arginine and proline metabolism [PATH:ko00330]
goat_GLEAN_10016110	bacu:103012704	K00286	proC	pyrroline-5-carboxylate reductase	Metabolism; Overview; Biosynthesis of amino acids [PATH:ko01230] Metabolism; Amino acid metabolism; Arginine and proline metabolism [PATH:ko00330]
goat_GLEAN_10016111	bacu:103012704	K00286	proC	pyrroline-5-carboxylate reductase	Metabolism; Overview; Biosynthesis of amino acids [PATH:ko01230] Metabolism; Amino acid metabolism; Arginine and proline metabolism [PATH:ko00330]
goat_GLEAN_10018590	bta:616438	K09440	SPIC	--	--
goat_GLEAN_10018591	bfo:BRAFLDRAFT_119296	K10461	KLHL24_35	--	--
goat_GLEAN_10019861	chx:102180012	K05691	CTNNA	catenin alpha	--
goat_GLEAN_10019862	cfr:102520998	K05691	CTNNA	catenin alpha	--
goat_GLEAN_10019864	mcf:101866348	K02984	RP-S3Ae, RPS3A	small subunit ribosomal protein S3Ae	--
goat_GLEAN_10019865	chx:102180284	K09532	DNAJC12	--	--
goat_GLEAN_10019866	gfr:102044736	K09850	RASSF1	Ras association domain-containing protein 1	--
goat_GLEAN_10019867	oas:101102956	K11411	SIRT1, SIR2L1	NAD-dependent deacetylase sirtuin 1	--
goat_GLEAN_10019868	oas:101103532	K10615	HERC4	E3 ubiquitin-protein ligase HERC4	--
goat_GLEAN_10019869	ptr:462087	K19875	MYOT	myotilin	--
goat_GLEAN_10019870	chx:102183394	K09083	ATOH1_7	--	--
goat_GLEAN_10019871	bta:539903	K09083	ATOH1_7	--	--
goat_GLEAN_10019873	hgl:101697454	K12898	HNRNPF_H	--	--
goat_GLEAN_10019874	cjo:107315722	K10742	DNA2	DNA replication ATP-dependent helicase Dna2	--
goat_GLEAN_10019876	chx:102181838	K15084	SLC25A16, GDA, LEU5	--	--
goat_GLEAN_10019877	chx:102186373	K13097	TET1	--	--
goat_GLEAN_10019878	hgl:101709562	K11978	UBR3	--	--
goat_GLEAN_10019880	chx:102187563	K13183	DDX50	--	--
goat_GLEAN_10019881	oas:101104037	K16911	DDX21	--	--
goat_GLEAN_10019882	apla:101794908	K16911	DDX21	--	--
goat_GLEAN_10019883	chx:102188739	K06849	PGSG	--	--
goat_GLEAN_10019884	chx:102189190	K18466	VPS26	vacuolar protein sorting-associated protein 26	--
goat_GLEAN_10019885	oas:101107569	K17675	SUPV3L1, SUV3	--	--
goat_GLEAN_10019886	chx:102189736	K00844	HK	hexokinase	Metabolism; Overview; Carbon metabolism [PATH:ko01200] Metabolism; Carbohydrate metabolism; Glycolysis / Gluconeogenesis [PATH:ko00010] Metabolism; Carbohydrate metabolism; Fructose and mannose metabolism [PATH:ko00051] Metabolism; Carbohydrate metabolism; Galactose metabolism [PATH:ko00052] Metabolism; Carbohydrate metabolism; Starch and sucrose metabolism [PATH:ko00500] Metabolism; Carbohydrate…
goat_GLEAN_10019887	phd:102315752	K00844	HK	hexokinase	Metabolism; Overview; Carbon metabolism [PATH:ko01200] Metabolism; Carbohydrate metabolism; Glycolysis / Gluconeogenesis [PATH:ko00010] Metabolism; Carbohydrate metabolism; Fructose and mannose metabolism [PATH:ko00051] Metabolism; Carbohydrate metabolism; Galactose metabolism [PATH:ko00052] Metabolism; Carbohydrate metabolism; Starch and sucrose metabolism [PATH:ko00500] Metabolism; Carbohydrate…
goat_GLEAN_10019888	chx:102190490	K04223	TACR2	tachykinin receptor 2	--
goat_GLEAN_10019889	chx:102190490	K04223	TACR2	tachykinin receptor 2	--
goat_GLEAN_10019890	bom:102266779	K17297	TSPAN15	--	--
goat_GLEAN_10019892	phd:102315055	K08028	NEUROG3	neurogenin 3	--
goat_GLEAN_10019895	hgl:101710784	K16617	COL13A	collagen, type XIII, alpha	--
goat_GLEAN_10019897	myd:102767298	K11251	H2A	histone H2A	--
goat_GLEAN_10019898	cum:NI26_12775	K03885	ndh	NADH dehydrogenase	Metabolism; Energy metabolism; Oxidative phosphorylation [PATH:ko00190]
goat_GLEAN_10019899	vin:AKJ08_3673	K04771	degP, htrA	serine protease Do	--
goat_GLEAN_10019900	chx:100861078	K01507	ppa	inorganic pyrophosphatase	Metabolism; Energy metabolism; Oxidative phosphorylation [PATH:ko00190]
goat_GLEAN_10019901	bta:540577	K04240	NPFFR1	neuropeptide FF receptor 1	--
goat_GLEAN_10019902	umr:103667792	K04240	NPFFR1	neuropeptide FF receptor 1	--
goat_GLEAN_10019903	ssc:100523927	K18644	EIF4EBP2	eukaryotic translation initiation factor 4E binding protein 2	--
goat_GLEAN_10019904	chx:102170202	K04666	NODAL	nodal	--
goat_GLEAN_10019905	xtr:496838	K14165	K14165	--	--
